# Supplementary material for: Tracing the origins of molecular signals in food through integrative metabolomics and chemical databases
Source: NPJ Sci Food. 2026 Mar 18;10:147. doi: 10.1038/s41538-026-00802-x (PMC13149677; doi:10.1038/s41538-026-00802-x)
Supplement: Supplementary file 1 — Supplemental Information [file 41538_2026_802_MOESM1_ESM.xlsx]

## Sheet: Sheet1
Element ID	Element Name	Retention Time Index	Molecular Formula	InChIKey	SMILES	MSI Level	Annotation Source	Annotation Method
MET_IBGBGRVKPALMCQ-UHFFFAOYSA-N	Protocatechuic aldehyde	N/A	C7H6O3	IBGBGRVKPALMCQ-UHFFFAOYSA-N	C1=CC(=C(C=C1C=O)O)O	1	PTFI authentic standard reference library	Accurate mass and retention time matching to authentic standards
MET_ZOAMBXDOGPRZLP-UHFFFAOYSA-N	1H-Indole-3-acetamide	N/A	C10H10N2O	ZOAMBXDOGPRZLP-UHFFFAOYSA-N	C1=CC=C2C(=C1)C(=CN2)CC(=O)N	1	PTFI authentic standard reference library	Accurate mass and retention time matching to authentic standards
MET_XNCRUNXWPDJHGV-BQYQJAHWSA-N	alpha-Methylcinmic acid	N/A	C10H10O2	XNCRUNXWPDJHGV-BQYQJAHWSA-N	C/C(=C\C1=CC=CC=C1)/C(=O)O	1	PTFI authentic standard reference library	Accurate mass and retention time matching to authentic standards
MET_KKVZAVRSVHUSPL-GQCTYLIASA-N	2-Methoxycinnamaldehyde	N/A	C10H10O2	KKVZAVRSVHUSPL-GQCTYLIASA-N	COC1=CC=CC=C1/C=C/C=O	1	PTFI authentic standard reference library	Accurate mass and retention time matching to authentic standards
MET_NITWSHWHQAQBAW-QPJJXVBHSA-N	Methyl 4-Hydroxycinnamate	N/A	C10H10O3	NITWSHWHQAQBAW-QPJJXVBHSA-N	COC(=O)/C=C/C1=CC=C(C=C1)O	1	PTFI authentic standard reference library	Accurate mass and retention time matching to authentic standards
MET_OCNYGKNIVPVPPX-HWKANZROSA-N	Methyl caffeate	N/A	C10H10O4	OCNYGKNIVPVPPX-HWKANZROSA-N	COC(=O)/C=C/C1=CC(=C(C=C1)O)O	1	PTFI authentic standard reference library	Accurate mass and retention time matching to authentic standards
MET_NRSCPTLHWVWLLH-UHFFFAOYSA-N	p-Methylhippuric acid	N/A	C10H11NO3	NRSCPTLHWVWLLH-UHFFFAOYSA-N	CC1=CC=C(C=C1)C(=O)NCC(=O)O	1	PTFI authentic standard reference library	Accurate mass and retention time matching to authentic standards
MET_BJJQJLOZWBZEGA-UHFFFAOYSA-N	3-Methoxybenzenepropanoic acid	N/A	C10H12O3	BJJQJLOZWBZEGA-UHFFFAOYSA-N	COC1=CC=CC(=C1)CCC(=O)O	1	PTFI authentic standard reference library	Accurate mass and retention time matching to authentic standards
MET_NXCPMSUBVRGTSE-UHFFFAOYSA-N	NP-018937	N/A	C10H12O4	NXCPMSUBVRGTSE-UHFFFAOYSA-N	COC1=C(C=CC(=C1)C(=O)CCO)O	1	PTFI authentic standard reference library	Accurate mass and retention time matching to authentic standards
MET_BOLQJTPHPSDZHR-UHFFFAOYSA-N	Dihydroferulic acid	N/A	C10H12O4	BOLQJTPHPSDZHR-UHFFFAOYSA-N	COC1=C(C=CC(=C1)CCC(=O)O)O	1	PTFI authentic standard reference library	Accurate mass and retention time matching to authentic standards
MET_ZTHYODDOHIVTJV-UHFFFAOYSA-N	Propyl gallate	N/A	C10H12O5	ZTHYODDOHIVTJV-UHFFFAOYSA-N	CCCOC(=O)C1=CC(=C(C(=C1)O)O)O	1	PTFI authentic standard reference library	Accurate mass and retention time matching to authentic standards
MET_SJSOFNCYXJUNBT-UHFFFAOYSA-N	Eudesmic acid	N/A	C10H12O5	SJSOFNCYXJUNBT-UHFFFAOYSA-N	COC1=CC(=CC(=C1OC)OC)C(=O)O	1	PTFI authentic standard reference library	Accurate mass and retention time matching to authentic standards
MET_BGTLUWDNDKPAID-UHFFFAOYSA-N	NP-025310	N/A	C10H13NO3	BGTLUWDNDKPAID-UHFFFAOYSA-N	CC(=O)C1=CC=CN1CCCC(=O)O	1	PTFI authentic standard reference library	Accurate mass and retention time matching to authentic standards
MET_XCOJIVIDDFTHGB-YRNVUSSQSA-N	Perillartine	N/A	C10H15NO	XCOJIVIDDFTHGB-YRNVUSSQSA-N	CC(=C)C1CCC(=CC1)/C=N/O	1	PTFI authentic standard reference library	Accurate mass and retention time matching to authentic standards
MET_YBJHBAHKTGYVGT-ZKWXMUAHSA-N	Biotin	N/A	C10H16N2O3S	YBJHBAHKTGYVGT-ZKWXMUAHSA-N	C1[C@H]2[C@@H]([C@@H](S1)CCCCC(=O)O)NC(=O)N2	1	PTFI authentic standard reference library	Accurate mass and retention time matching to authentic standards
MET_NZGWDASTMWDZIW-MRVPVSSYSA-N	(+)-Pulegone|Pulegone	N/A	C10H16O	NZGWDASTMWDZIW-MRVPVSSYSA-N	C[C@@H]1CCC(=C(C)C)C(=O)C1	1	PTFI authentic standard reference library	Accurate mass and retention time matching to authentic standards
MET_LSPHULWDVZXLIL-UHFFFAOYSA-N	Camphoric acid	N/A	C10H16O4	LSPHULWDVZXLIL-UHFFFAOYSA-N	CC1(C(CCC1(C)C(=O)O)C(=O)O)C	1	PTFI authentic standard reference library	Accurate mass and retention time matching to authentic standards
MET_FEOIBFDNHITXQU-ONEGZZNKSA-N	NP-019426	N/A	C10H16O4	FEOIBFDNHITXQU-ONEGZZNKSA-N	CC(C/C=C/CC(C)C(=O)O)C(=O)O	1	PTFI authentic standard reference library	Accurate mass and retention time matching to authentic standards
MET_LCLCBLGKRBIPPU-GQCTYLIASA-N	NP-019644	N/A	C10H16O5	LCLCBLGKRBIPPU-GQCTYLIASA-N	CC(C(CC/C=C(\C)/C(=O)O)O)C(=O)O	1	PTFI authentic standard reference library	Accurate mass and retention time matching to authentic standards
MET_GHBSPIPJMLAMEP-UHFFFAOYSA-N	delta-Decalactone	N/A	C10H18O2	GHBSPIPJMLAMEP-UHFFFAOYSA-N	CCCCCC1CCCC(=O)O1	1	PTFI authentic standard reference library	Accurate mass and retention time matching to authentic standards
MET_CXMXRPHRNRROMY-UHFFFAOYSA-N	NP-002989	N/A	C10H18O4	CXMXRPHRNRROMY-UHFFFAOYSA-N	C(CCCCC(=O)O)CCCC(=O)O	1	PTFI authentic standard reference library	Accurate mass and retention time matching to authentic standards
MET_YJCJVMMDTBEITC-UHFFFAOYSA-N	10-Hydroxydecanoic acid	N/A	C10H20O3	YJCJVMMDTBEITC-UHFFFAOYSA-N	C(CCCCC(=O)O)CCCCO	1	PTFI authentic standard reference library	Accurate mass and retention time matching to authentic standards
MET_LOAUVZALPPNFOQ-UHFFFAOYSA-N	Quinaldic acid	N/A	C10H7NO2	LOAUVZALPPNFOQ-UHFFFAOYSA-N	C1=CC=C2C(=C1)C=CC(=N2)C(=O)O	1	PTFI authentic standard reference library	Accurate mass and retention time matching to authentic standards
MET_HCZHHEIFKROPDY-UHFFFAOYSA-N	Kynurenic acid	N/A	C10H7NO3	HCZHHEIFKROPDY-UHFFFAOYSA-N	C1=CC=C2C(=C1)C(=O)C=C(N2)C(=O)O	1	PTFI authentic standard reference library	Accurate mass and retention time matching to authentic standards
MET_FBZONXHGGPHHIY-UHFFFAOYSA-N	Xanthurenic acid	N/A	C10H7NO4	FBZONXHGGPHHIY-UHFFFAOYSA-N	C1=CC2=C(C(=C1)O)NC(=CC2=O)C(=O)O	1	PTFI authentic standard reference library	Accurate mass and retention time matching to authentic standards
MET_FXFYOPQLGGEACP-UHFFFAOYSA-N	6-Methylcoumarin	N/A	C10H8O2	FXFYOPQLGGEACP-UHFFFAOYSA-N	CC1=CC2=C(C=C1)OC(=O)C=C2	1	PTFI authentic standard reference library	Accurate mass and retention time matching to authentic standards
MET_LIIALPBMIOVAHH-UHFFFAOYSA-N	Herniarin	N/A	C10H8O3	LIIALPBMIOVAHH-UHFFFAOYSA-N	COC1=CC2=C(C=C1)C=CC(=O)O2	1	PTFI authentic standard reference library	Accurate mass and retention time matching to authentic standards
MET_RODXRVNMMDRFIK-UHFFFAOYSA-N	Scopoletin	N/A	C10H8O4	RODXRVNMMDRFIK-UHFFFAOYSA-N	COC1=C(C=C2C(=C1)C=CC(=O)O2)O	1	PTFI authentic standard reference library	Accurate mass and retention time matching to authentic standards
MET_QNVWGEJMXOQQPM-UHFFFAOYSA-N	5,7-dihydroxy-4-methyl-2H-chromen-2-one	N/A	C10H8O4	QNVWGEJMXOQQPM-UHFFFAOYSA-N	CC1=CC(=O)OC2=CC(=CC(=C12)O)O	1	PTFI authentic standard reference library	Accurate mass and retention time matching to authentic standards
MET_LUYISICIYVKBTA-UHFFFAOYSA-N	6-Methylquinoline	N/A	C10H9N	LUYISICIYVKBTA-UHFFFAOYSA-N	CC1=CC2=C(C=C1)N=CC=C2	1	PTFI authentic standard reference library	Accurate mass and retention time matching to authentic standards
MET_SEOVTRFCIGRIMH-UHFFFAOYSA-N	Indoleacetic acid	N/A	C10H9NO2	SEOVTRFCIGRIMH-UHFFFAOYSA-N	C1=CC=C2C(=C1)C(=CN2)CC(=O)O	1	PTFI authentic standard reference library	Accurate mass and retention time matching to authentic standards
MET_GUAFOGOEJLSQBT-UHFFFAOYSA-N	Scoparone	N/A	C11H10O4	GUAFOGOEJLSQBT-UHFFFAOYSA-N	COC1=C(C=C2C(=C1)C=CC(=O)O2)OC	1	PTFI authentic standard reference library	Accurate mass and retention time matching to authentic standards
MET_HOEVRHHMDJKUMZ-UHFFFAOYSA-N	NP-018619	N/A	C11H10O5	HOEVRHHMDJKUMZ-UHFFFAOYSA-N	COC1=C(C(=C2C(=C1)C=CC(=O)O2)OC)O	1	PTFI authentic standard reference library	Accurate mass and retention time matching to authentic standards
MET_KTHADMDGDNYQRX-UHFFFAOYSA-N	Indole-3-methyl acetate	N/A	C11H11NO2	KTHADMDGDNYQRX-UHFFFAOYSA-N	COC(=O)CC1=CNC2=CC=CC=C21	1	PTFI authentic standard reference library	Accurate mass and retention time matching to authentic standards
MET_BNWJOHGLIBDBOB-UHFFFAOYSA-N	NP-004154	N/A	C11H12O3	BNWJOHGLIBDBOB-UHFFFAOYSA-N	COC1=CC(=CC2=C1OCO2)CC=C	1	PTFI authentic standard reference library	Accurate mass and retention time matching to authentic standards
MET_GTOFKXZQQDSVFH-SECBINFHSA-N	(R)-2-Benzylsuccinic acid	N/A	C11H12O4	GTOFKXZQQDSVFH-SECBINFHSA-N	C1=CC=C(C=C1)C[C@H](CC(=O)O)C(=O)O	1	PTFI authentic standard reference library	Accurate mass and retention time matching to authentic standards
MET_HJBWJAPEBGSQPR-GQCTYLIASA-N	Dimethylcaffeic acid	N/A	C11H12O4	HJBWJAPEBGSQPR-GQCTYLIASA-N	COC1=C(C=C(C=C1)/C=C/C(=O)O)OC	1	PTFI authentic standard reference library	Accurate mass and retention time matching to authentic standards
MET_PCMORTLOPMLEFB-ONEGZZNKSA-N	Sinapic acid	N/A	C11H12O5	PCMORTLOPMLEFB-ONEGZZNKSA-N	COC1=CC(=CC(=C1O)OC)/C=C/C(=O)O	1	PTFI authentic standard reference library	Accurate mass and retention time matching to authentic standards
MET_CBQJSKKFNMDLON-JTQLQIEISA-N	N-Acetyl-L-phenylalanine	N/A	C11H13NO3	CBQJSKKFNMDLON-JTQLQIEISA-N	CC(=O)N[C@@H](CC1=CC=CC=C1)C(=O)O	1	PTFI authentic standard reference library	Accurate mass and retention time matching to authentic standards
MET_CAHKINHBCWCHCF-JTQLQIEISA-N	N-Acetyl-L-tyrosine	N/A	C11H13NO4	CAHKINHBCWCHCF-JTQLQIEISA-N	CC(=O)N[C@@H](CC1=CC=C(C=C1)O)C(=O)O	1	PTFI authentic standard reference library	Accurate mass and retention time matching to authentic standards
MET_IMMRMPAXYUIDLR-UHFFFAOYSA-N	NP-022442	N/A	C11H14O3	IMMRMPAXYUIDLR-UHFFFAOYSA-N	C1=CC=C(C=C1)CCC(CC(=O)O)O	1	PTFI authentic standard reference library	Accurate mass and retention time matching to authentic standards
MET_XEVQXKKKAVVSMW-UHFFFAOYSA-N	NP-018553	N/A	C11H16O3	XEVQXKKKAVVSMW-UHFFFAOYSA-N	CC1(CC(CC2(C1=CC(=O)O2)C)O)C	1	PTFI authentic standard reference library	Accurate mass and retention time matching to authentic standards
MET_XEVQXKKKAVVSMW-WRWORJQWSA-N	Loliolide	N/A	C11H16O3	XEVQXKKKAVVSMW-WRWORJQWSA-N	C[C@@]12C[C@H](CC(C1=CC(=O)O2)(C)C)O	1	PTFI authentic standard reference library	Accurate mass and retention time matching to authentic standards
MET_JWVYQQGERKEAHW-UHFFFAOYSA-N	NP-000272	N/A	C11H6O4	JWVYQQGERKEAHW-UHFFFAOYSA-N	C1=CC(=O)OC2=C(C3=C(C=CO3)C=C21)O	1	PTFI authentic standard reference library	Accurate mass and retention time matching to authentic standards
MET_PLVPPLCLBIEYEA-AATRIKPKSA-N	3-Indoleacrylic acid	N/A	C11H9NO2	PLVPPLCLBIEYEA-AATRIKPKSA-N	C1=CC=C2C(=C1)C(=CN2)/C=C/C(=O)O	1	PTFI authentic standard reference library	Accurate mass and retention time matching to authentic standards
MET_JTEDVYBZBROSJT-UHFFFAOYSA-N	3-Indolebutyric acid	N/A	C12H13NO2	JTEDVYBZBROSJT-UHFFFAOYSA-N	C1=CC=C2C(=C1)C(=CN2)CCCC(=O)O	1	PTFI authentic standard reference library	Accurate mass and retention time matching to authentic standards
MET_HUDBDWIQSIGUDI-UHFFFAOYSA-N	Ethyl 3-indoleacetate	N/A	C12H13NO2	HUDBDWIQSIGUDI-UHFFFAOYSA-N	CCOC(=O)CC1=CNC2=CC=CC=C21	1	PTFI authentic standard reference library	Accurate mass and retention time matching to authentic standards
MET_MVAWJSIDNICKHF-UHFFFAOYSA-N	N-Acetylserotonin	N/A	C12H14N2O2	MVAWJSIDNICKHF-UHFFFAOYSA-N	CC(=O)NCCC1=CNC2=C1C=C(C=C2)O	1	PTFI authentic standard reference library	Accurate mass and retention time matching to authentic standards
MET_YTFVRYKNXDADBI-SNAWJCMRSA-N	3,4,5-Trimethoxycinnamic acid	N/A	C12H14O5	YTFVRYKNXDADBI-SNAWJCMRSA-N	COC1=CC(=CC(=C1OC)OC)/C=C/C(=O)O	1	PTFI authentic standard reference library	Accurate mass and retention time matching to authentic standards
MET_ZNJFBWYDHIGLCU-HWKXXFMVSA-N	NP-024563	N/A	C12H18O3	ZNJFBWYDHIGLCU-HWKXXFMVSA-N	CC/C=C\C[C@@H]1[C@H](CCC1=O)CC(=O)O	1	PTFI authentic standard reference library	Accurate mass and retention time matching to authentic standards
MET_RZGFUGXQKMEMOO-BSANDHCLSA-N	12-Hydroxyjasmonic acid	N/A	C12H18O4	RZGFUGXQKMEMOO-BSANDHCLSA-N	C1CC(=O)[C@@H]([C@H]1CC(=O)O)C/C=C\CCO	1	PTFI authentic standard reference library	Accurate mass and retention time matching to authentic standards
MET_MAZWDMBCPDUFDJ-VQHVLOKHSA-N	Traumatic acid	N/A	C12H20O4	MAZWDMBCPDUFDJ-VQHVLOKHSA-N	C(CCCCC(=O)O)CCC/C=C/C(=O)O	1	PTFI authentic standard reference library	Accurate mass and retention time matching to authentic standards
MET_DOOTYTYQINUNNV-UHFFFAOYSA-N	Triethyl citrate	N/A	C12H20O7	DOOTYTYQINUNNV-UHFFFAOYSA-N	CCOC(=O)CC(CC(=O)OCC)(C(=O)OCC)O	1	PTFI authentic standard reference library	Accurate mass and retention time matching to authentic standards
MET_FLXFNIBELQCRPA-SOFGYWHQSA-N	NP-016494	N/A	C12H22O4	FLXFNIBELQCRPA-SOFGYWHQSA-N	C(CCCC(/C=C/CO)O)CCCC(=O)O	1	PTFI authentic standard reference library	Accurate mass and retention time matching to authentic standards
MET_ZDQWESQEGGJUCH-UHFFFAOYSA-N	Bis(1-methylethyl) hexanedioate	N/A	C12H22O4	ZDQWESQEGGJUCH-UHFFFAOYSA-N	CC(C)OC(=O)CCCCC(=O)OC(C)C	1	PTFI authentic standard reference library	Accurate mass and retention time matching to authentic standards
MET_NKOUWLLFHNBUDW-UHFFFAOYSA-N	Dipropyl hexanedioate	N/A	C12H22O4	NKOUWLLFHNBUDW-UHFFFAOYSA-N	CCCOC(=O)CCCCC(=O)OCCC	1	PTFI authentic standard reference library	Accurate mass and retention time matching to authentic standards
MET_OZIPFYKAIOOVEJ-ODWUMMNUSA-N	3-Hexen-1-ol O-beta-D-glucopyranoside	N/A	C12H22O6	OZIPFYKAIOOVEJ-ODWUMMNUSA-N	CC/C=C\CCO[C@H]1[C@@H]([C@H]([C@@H]([C@H](O1)CO)O)O)O	1	PTFI authentic standard reference library	Accurate mass and retention time matching to authentic standards
MET_MUCMKTPAZLSKTL-LLVKDONJSA-N	NP-003482	N/A	C12H24O3	MUCMKTPAZLSKTL-LLVKDONJSA-N	CCCCCCCCC[C@H](CC(=O)O)O	1	PTFI authentic standard reference library	Accurate mass and retention time matching to authentic standards
MET_JVAZJLFFSJARQM-RMPHRYRLSA-N	Hexyl beta-D-glucopyranoside	N/A	C12H24O6	JVAZJLFFSJARQM-RMPHRYRLSA-N	CCCCCCO[C@H]1[C@@H]([C@H]([C@@H]([C@H](O1)CO)O)O)O	1	PTFI authentic standard reference library	Accurate mass and retention time matching to authentic standards
MET_QXKHYNVANLEOEG-UHFFFAOYSA-N	Methoxsalen	N/A	C12H8O4	QXKHYNVANLEOEG-UHFFFAOYSA-N	COC1=C2C(=CC3=C1OC=C3)C=CC(=O)O2	1	PTFI authentic standard reference library	Accurate mass and retention time matching to authentic standards
MET_BGEBZHIAGXMEMV-UHFFFAOYSA-N	Bergapten	N/A	C12H8O4	BGEBZHIAGXMEMV-UHFFFAOYSA-N	COC1=C2C=CC(=O)OC2=CC3=C1C=CO3	1	PTFI authentic standard reference library	Accurate mass and retention time matching to authentic standards
MET_DZTHIGRZJZPRDV-UHFFFAOYSA-N	N-acetyltryptophan	N/A	C13H14N2O3	DZTHIGRZJZPRDV-UHFFFAOYSA-N	CC(=O)NC(CC1=CNC2=CC=CC=C21)C(=O)O	1	PTFI authentic standard reference library	Accurate mass and retention time matching to authentic standards
MET_DRLFMBDRBRZALE-UHFFFAOYSA-N	Melatonin	N/A	C13H16N2O2	DRLFMBDRBRZALE-UHFFFAOYSA-N	CC(=O)NCCC1=CNC2=C1C=C(C=C2)OC	1	PTFI authentic standard reference library	Accurate mass and retention time matching to authentic standards
MET_JFLIEFSWGNOPJJ-JTQLQIEISA-N	Phenylacetylglutamine|Phenylacetyl-L-glutamine	N/A	C13H16N2O4	JFLIEFSWGNOPJJ-JTQLQIEISA-N	C1=CC=C(C=C1)CC(=O)N[C@@H](CCC(=O)N)C(=O)O	1	PTFI authentic standard reference library	Accurate mass and retention time matching to authentic standards
MET_XFIALOBGPJCAMB-UHFFFAOYSA-N	NP-012230	N/A	C13H16O4	XFIALOBGPJCAMB-UHFFFAOYSA-N	CC(=O)C1=CC2=C(C=C1)OC(C2O)C(C)(C)O	1	PTFI authentic standard reference library	Accurate mass and retention time matching to authentic standards
MET_QXRAHTFDPBQKIM-RXNUUUNCSA-N	NP-004337	N/A	C13H16O6	QXRAHTFDPBQKIM-RXNUUUNCSA-N	COC1=C(C=CC(=C1)/C=C/C(=O)OC[C@@H](CO)O)O	1	PTFI authentic standard reference library	Accurate mass and retention time matching to authentic standards
MET_INGSNVSERUZOAK-UHFFFAOYSA-N	Ritalinic acid	N/A	C13H17NO2	INGSNVSERUZOAK-UHFFFAOYSA-N	C1CCNC(C1)C(C2=CC=CC=C2)C(=O)O	1	PTFI authentic standard reference library	Accurate mass and retention time matching to authentic standards
MET_GKHCBYYBLTXYEV-HENWMNBSSA-N	Benzyl glucopyranoside	N/A	C13H18O6	GKHCBYYBLTXYEV-HENWMNBSSA-N	C1=CC=C(C=C1)COC2[C@@H]([C@H]([C@@H]([C@H](O2)CO)O)O)O	1	PTFI authentic standard reference library	Accurate mass and retention time matching to authentic standards
MET_GEWDNTWNSAZUDX-WQMVXFAESA-N	Methyl jasmonate	N/A	C13H20O3	GEWDNTWNSAZUDX-WQMVXFAESA-N	CC/C=C\C[C@@H]1[C@H](CCC1=O)CC(=O)OC	1	PTFI authentic standard reference library	Accurate mass and retention time matching to authentic standards
MET_LKUNXBRZDFMZOK-UHFFFAOYSA-N	NP-025247	N/A	C13H26O4	LKUNXBRZDFMZOK-UHFFFAOYSA-N	CCCCCCCCCC(=O)OCC(CO)O	1	PTFI authentic standard reference library	Accurate mass and retention time matching to authentic standards
MET_JWGBOHJGWOPYCL-UHFFFAOYSA-N	2-Acetylphenothiazine	N/A	C14H11NOS	JWGBOHJGWOPYCL-UHFFFAOYSA-N	CC(=O)C1=CC2=C(C=C1)SC3=CC=CC=C3N2	1	PTFI authentic standard reference library	Accurate mass and retention time matching to authentic standards
MET_CNUHEVWYPKFJHH-UHFFFAOYSA-N	NP-015941	N/A	C14H12N2O2	CNUHEVWYPKFJHH-UHFFFAOYSA-N	C1=CC=C2C(=C1)C3=C(N2)C(=NC=C3)CCC(=O)O	1	PTFI authentic standard reference library	Accurate mass and retention time matching to authentic standards
MET_YCVPRTHEGLPYPB-VOTSOKGWSA-N	NP-003399	N/A	C14H12O2	YCVPRTHEGLPYPB-VOTSOKGWSA-N	C1=CC=C(C=C1)/C=C/C2=CC(=CC(=C2)O)O	1	PTFI authentic standard reference library	Accurate mass and retention time matching to authentic standards
MET_LUKBXSAWLPMMSZ-OWOJBTEDSA-N	Resveratrol	N/A	C14H12O3	LUKBXSAWLPMMSZ-OWOJBTEDSA-N	C1=CC(=CC=C1/C=C/C2=CC(=CC(=C2)O)O)O	1	PTFI authentic standard reference library	Accurate mass and retention time matching to authentic standards
MET_QOTBQNVNUBKJMS-UHFFFAOYSA-N	NP-002895	N/A	C14H12O3	QOTBQNVNUBKJMS-UHFFFAOYSA-N	CC1(C=CC2=C(O1)C=C3C(=C2)C=CC(=O)O3)C	1	PTFI authentic standard reference library	Accurate mass and retention time matching to authentic standards
MET_FMHHVULEAZTJMA-UHFFFAOYSA-N	Trioxsalen	N/A	C14H12O3	FMHHVULEAZTJMA-UHFFFAOYSA-N	CC1=CC(=O)OC2=C1C=C3C=C(OC3=C2C)C	1	PTFI authentic standard reference library	Accurate mass and retention time matching to authentic standards
MET_PDHAOJSHSJQANO-OWOJBTEDSA-N	Oxyresveratrol	N/A	C14H12O4	PDHAOJSHSJQANO-OWOJBTEDSA-N	C1=CC(=C(C=C1O)O)/C=C/C2=CC(=CC(=C2)O)O	1	PTFI authentic standard reference library	Accurate mass and retention time matching to authentic standards
MET_HSMPDPBYAYSOBC-UHFFFAOYSA-N	NP-000849	N/A	C14H12O5	HSMPDPBYAYSOBC-UHFFFAOYSA-N	CC1=CC(=O)C2=C(C3=C(C(=C2O1)OC)OC=C3)OC	1	PTFI authentic standard reference library	Accurate mass and retention time matching to authentic standards
MET_OVEAWSPZRGBTSS-UHFFFAOYSA-N	N-Malonyltryptophan	N/A	C14H14N2O5	OVEAWSPZRGBTSS-UHFFFAOYSA-N	C1=CC=C2C(=C1)C(=CN2)CC(C(=O)O)NC(=O)CC(=O)O	1	PTFI authentic standard reference library	Accurate mass and retention time matching to authentic standards
MET_ILEYXPCRQKRNIJ-UHFFFAOYSA-N	NP-020297	N/A	C14H14O2	ILEYXPCRQKRNIJ-UHFFFAOYSA-N	C1=CC(=CC(=C1)O)CCC2=CC=C(C=C2)O	1	PTFI authentic standard reference library	Accurate mass and retention time matching to authentic standards
MET_RAKJVIPCCGXHHS-UHFFFAOYSA-N	Osthenol	N/A	C14H14O3	RAKJVIPCCGXHHS-UHFFFAOYSA-N	CC(=CCC1=C(C=CC2=C1OC(=O)C=C2)O)C	1	PTFI authentic standard reference library	Accurate mass and retention time matching to authentic standards
MET_FIDUIAPDSKSUGO-UHFFFAOYSA-N	NP-008276	N/A	C14H14O3	FIDUIAPDSKSUGO-UHFFFAOYSA-N	CC(=CCC1=C(C=C2C(=C1)C=CC(=O)O2)O)C	1	PTFI authentic standard reference library	Accurate mass and retention time matching to authentic standards
MET_VJCNEDVMYQCMBK-SMDDNHRTSA-N	NP-009890	N/A	C14H16O4	VJCNEDVMYQCMBK-SMDDNHRTSA-N	COC1=CC(=O)O[C@H]([C@H]1O)CCC2=CC=CC=C2	1	PTFI authentic standard reference library	Accurate mass and retention time matching to authentic standards
MET_YWJXCIXBAKGUKZ-HJJNZUOJSA-N	Bergenin	N/A	C14H16O9	YWJXCIXBAKGUKZ-HJJNZUOJSA-N	COC1=C(C=C2C(=C1O)[C@H]3[C@@H]([C@H]([C@@H]([C@H](O3)CO)O)O)OC2=O)O	1	PTFI authentic standard reference library	Accurate mass and retention time matching to authentic standards
MET_ZKSZEJFBGODIJW-GMDXDWKASA-N	Prunasin	N/A	C14H17NO6	ZKSZEJFBGODIJW-GMDXDWKASA-N	C1=CC=C(C=C1)[C@H](C#N)O[C@H]2[C@@H]([C@H]([C@@H]([C@H](O2)CO)O)O)O	1	PTFI authentic standard reference library	Accurate mass and retention time matching to authentic standards
MET_AOHCBEAZXHZMOR-ZDUSSCGKSA-N	Hypaphorine	N/A	C14H18N2O2	AOHCBEAZXHZMOR-ZDUSSCGKSA-N	C[N+](C)(C)[C@@H](CC1=CNC2=CC=CC=C21)C(=O)[O-]	1	PTFI authentic standard reference library	Accurate mass and retention time matching to authentic standards
MET_IAOZJIPTCAWIRG-QWRGUYRKSA-N	Aspartame	N/A	C14H18N2O5	IAOZJIPTCAWIRG-QWRGUYRKSA-N	COC(=O)[C@H](CC1=CC=CC=C1)NC(=O)[C@H](CC(=O)O)N	1	PTFI authentic standard reference library	Accurate mass and retention time matching to authentic standards
MET_HMKKIXGYKWDQSV-KAMYIIQDSA-N	Jasminaldehyde	N/A	C14H18O	HMKKIXGYKWDQSV-KAMYIIQDSA-N	CCCCC/C(=C/C1=CC=CC=C1)/C=O	1	PTFI authentic standard reference library	Accurate mass and retention time matching to authentic standards
MET_VSTYNZNDJYVPKL-RRZLQCMWSA-N	NP-023905	N/A	C14H18O9	VSTYNZNDJYVPKL-RRZLQCMWSA-N	COC(=O)C1=C(C(=CC=C1)O[C@H]2[C@@H]([C@H]([C@@H]([C@H](O2)CO)O)O)O)O	1	PTFI authentic standard reference library	Accurate mass and retention time matching to authentic standards
MET_MLRIJUWUQTVDQE-UHFFFAOYSA-N	2-Phenylethyl beta-D-glucopyranoside	N/A	C14H20O6	MLRIJUWUQTVDQE-UHFFFAOYSA-N	C1=CC=C(C=C1)CCOC2C(C(C(C(O2)CO)O)O)O	1	PTFI authentic standard reference library	Accurate mass and retention time matching to authentic standards
MET_OJDSCNUKKOKOQJ-RKQHYHRCSA-N	Icariside D2	N/A	C14H20O7	OJDSCNUKKOKOQJ-RKQHYHRCSA-N	C1=CC(=CC=C1CCO)O[C@H]2[C@@H]([C@H]([C@@H]([C@H](O2)CO)O)O)O	1	PTFI authentic standard reference library	Accurate mass and retention time matching to authentic standards
MET_ILRCGYURZSFMEG-RKQHYHRCSA-N	Salidroside	N/A	C14H20O7	ILRCGYURZSFMEG-RKQHYHRCSA-N	C1=CC(=CC=C1CCO[C@H]2[C@@H]([C@H]([C@@H]([C@H](O2)CO)O)O)O)O	1	PTFI authentic standard reference library	Accurate mass and retention time matching to authentic standards
MET_LQZXAHKUYJVAAR-UHFFFAOYSA-N	NP-015073	N/A	C14H22O3	LQZXAHKUYJVAAR-UHFFFAOYSA-N	CC1(CCCC2(C1CC(C(=C2)C(=O)O)O)C)C	1	PTFI authentic standard reference library	Accurate mass and retention time matching to authentic standards
MET_HQHCYKULIHKCEB-UHFFFAOYSA-N	Tetradecanedioic acid	N/A	C14H26O4	HQHCYKULIHKCEB-UHFFFAOYSA-N	C(CCCCCCC(=O)O)CCCCCC(=O)O	1	PTFI authentic standard reference library	Accurate mass and retention time matching to authentic standards
MET_HEGSGKPQLMEBJL-RKQHYHRCSA-N	NP-016036	N/A	C14H28O6	HEGSGKPQLMEBJL-RKQHYHRCSA-N	CCCCCCCCO[C@H]1[C@@H]([C@H]([C@@H]([C@H](O1)CO)O)O)O	1	PTFI authentic standard reference library	Accurate mass and retention time matching to authentic standards
MET_BBNQQADTFFCFGB-UHFFFAOYSA-N	Purpurin	N/A	C14H8O5	BBNQQADTFFCFGB-UHFFFAOYSA-N	C1=CC=C2C(=C1)C(=O)C3=C(C2=O)C(=C(C=C3O)O)O	1	PTFI authentic standard reference library	Accurate mass and retention time matching to authentic standards
MET_HVQAJTFOCKOKIN-UHFFFAOYSA-N	3-Hydroxyflavone	N/A	C15H10O3	HVQAJTFOCKOKIN-UHFFFAOYSA-N	C1=CC=C(C=C1)C2=C(C(=O)C3=CC=CC=C3O2)O	1	PTFI authentic standard reference library	Accurate mass and retention time matching to authentic standards
MET_ZQSIJRDFPHDXIC-UHFFFAOYSA-N	Daidzein	N/A	C15H10O4	ZQSIJRDFPHDXIC-UHFFFAOYSA-N	C1=CC(=CC=C1C2=COC3=C(C2=O)C=CC(=C3)O)O	1	PTFI authentic standard reference library	Accurate mass and retention time matching to authentic standards
MET_RTIXKCRFFJGDFG-UHFFFAOYSA-N	Chrysin	N/A	C15H10O4	RTIXKCRFFJGDFG-UHFFFAOYSA-N	C1=CC=C(C=C1)C2=CC(=O)C3=C(C=C(C=C3O2)O)O	1	PTFI authentic standard reference library	Accurate mass and retention time matching to authentic standards
MET_PVFGJHYLIHMCQD-UHFFFAOYSA-N	NP-012549	N/A	C15H10O5	PVFGJHYLIHMCQD-UHFFFAOYSA-N	C1=CC(=C(C=C1C2=CC(=O)C3=C(O2)C=C(C=C3)O)O)O	1	PTFI authentic standard reference library	Accurate mass and retention time matching to authentic standards
MET_KZNIFHPLKGYRTM-UHFFFAOYSA-N	Apigenin	N/A	C15H10O5	KZNIFHPLKGYRTM-UHFFFAOYSA-N	C1=CC(=CC=C1C2=CC(=O)C3=C(C=C(C=C3O2)O)O)O	1	PTFI authentic standard reference library	Accurate mass and retention time matching to authentic standards
MET_VCCRNZQBSJXYJD-UHFFFAOYSA-N	Galangin	N/A	C15H10O5	VCCRNZQBSJXYJD-UHFFFAOYSA-N	C1=CC=C(C=C1)C2=C(C(=O)C3=C(C=C(C=C3O2)O)O)O	1	PTFI authentic standard reference library	Accurate mass and retention time matching to authentic standards
MET_RHMXXJGYXNZAPX-UHFFFAOYSA-N	Emodin	N/A	C15H10O5	RHMXXJGYXNZAPX-UHFFFAOYSA-N	CC1=CC2=C(C(=C1)O)C(=O)C3=C(C2=O)C=C(C=C3O)O	1	PTFI authentic standard reference library	Accurate mass and retention time matching to authentic standards
MET_IQPNAANSBPBGFQ-UHFFFAOYSA-N	Luteolin	N/A	C15H10O6	IQPNAANSBPBGFQ-UHFFFAOYSA-N	C1=CC(=C(C=C1C2=CC(=O)C3=C(C=C(C=C3O2)O)O)O)O	1	PTFI authentic standard reference library	Accurate mass and retention time matching to authentic standards
MET_IYRMWMYZSQPJKC-UHFFFAOYSA-N	Kaempferol	N/A	C15H10O6	IYRMWMYZSQPJKC-UHFFFAOYSA-N	C1=CC(=CC=C1C2=C(C(=O)C3=C(C=C(C=C3O2)O)O)O)O	1	PTFI authentic standard reference library	Accurate mass and retention time matching to authentic standards
MET_NULZZCUABWZIRV-UHFFFAOYSA-N	NP-013703	N/A	C15H10O7	NULZZCUABWZIRV-UHFFFAOYSA-N	C1=CC(=C(C(=C1)O)C2=C(C(=O)C3=C(C=C(C=C3O2)O)O)O)O	1	PTFI authentic standard reference library	Accurate mass and retention time matching to authentic standards
MET_IKMDFBPHZNJCSN-UHFFFAOYSA-N	Myricetin	N/A	C15H10O8	IKMDFBPHZNJCSN-UHFFFAOYSA-N	C1=C(C=C(C(=C1O)O)O)C2=C(C(=O)C3=C(C=C(C=C3O2)O)O)O	1	PTFI authentic standard reference library	Accurate mass and retention time matching to authentic standards
MET_XUIIKFGFIJCVMT-LBPRGKRZSA-N	L-Thyroxine	N/A	C15H11I4NO4	XUIIKFGFIJCVMT-LBPRGKRZSA-N	C1=C(C=C(C(=C1I)OC2=CC(=C(C(=C2)I)O)I)I)C[C@@H](C(=O)O)N	1	PTFI authentic standard reference library	Accurate mass and retention time matching to authentic standards
MET_DQFBYFPFKXHELB-VAWYXSNFSA-N	trans-Chalcone|Chalcone	N/A	C15H12O	DQFBYFPFKXHELB-VAWYXSNFSA-N	C1=CC=C(C=C1)/C=C/C(=O)C2=CC=CC=C2	1	PTFI authentic standard reference library	Accurate mass and retention time matching to authentic standards
MET_PWWCDTYUYPOAIU-DHZHZOJOSA-N	4-Hydroxychalcone	N/A	C15H12O2	PWWCDTYUYPOAIU-DHZHZOJOSA-N	C1=CC=C(C=C1)C(=O)/C=C/C2=CC=C(C=C2)O	1	PTFI authentic standard reference library	Accurate mass and retention time matching to authentic standards
MET_DXDRHHKMWQZJHT-FPYGCLRLSA-N	Isoliquiritigenin	N/A	C15H12O4	DXDRHHKMWQZJHT-FPYGCLRLSA-N	C1=CC(=CC=C1/C=C/C(=O)C2=C(C=C(C=C2)O)O)O	1	PTFI authentic standard reference library	Accurate mass and retention time matching to authentic standards
MET_URFCJEUYXNAHFI-ZDUSSCGKSA-N	Pinocembrin	N/A	C15H12O4	URFCJEUYXNAHFI-ZDUSSCGKSA-N	C1[C@H](OC2=CC(=CC(=C2C1=O)O)O)C3=CC=CC=C3	1	PTFI authentic standard reference library	Accurate mass and retention time matching to authentic standards
MET_MJBPUQUGJNAPAZ-UHFFFAOYSA-N	NP-000008	N/A	C15H12O5	MJBPUQUGJNAPAZ-UHFFFAOYSA-N	C1C(OC2=C(C1=O)C=CC(=C2)O)C3=CC(=C(C=C3)O)O	1	PTFI authentic standard reference library	Accurate mass and retention time matching to authentic standards
MET_FNUPUYFWZXZMIE-CABCVRRESA-N	NP-003225	N/A	C15H12O6	FNUPUYFWZXZMIE-CABCVRRESA-N	C1=CC(=C(C=C1[C@H]2[C@@H](C(=O)C3=C(O2)C=C(C=C3)O)O)O)O	1	PTFI authentic standard reference library	Accurate mass and retention time matching to authentic standards
MET_PADQINQHPQKXNL-CABCVRRESA-N	NP-003388	N/A	C15H12O6	PADQINQHPQKXNL-CABCVRRESA-N	C1=CC(=CC=C1[C@H]2[C@@H](C(=O)C3=C(C=C(C=C3O2)O)O)O)O	1	PTFI authentic standard reference library	Accurate mass and retention time matching to authentic standards
MET_SBHXYTNGIZCORC-ZDUSSCGKSA-N	Eriodictyol	N/A	C15H12O6	SBHXYTNGIZCORC-ZDUSSCGKSA-N	C1[C@H](OC2=CC(=CC(=C2C1=O)O)O)C3=CC(=C(C=C3)O)O	1	PTFI authentic standard reference library	Accurate mass and retention time matching to authentic standards
MET_CXQWRCVTCMQVQX-LSDHHAIUSA-N	Taxifolin	N/A	C15H12O7	CXQWRCVTCMQVQX-LSDHHAIUSA-N	C1=CC(=C(C=C1[C@@H]2[C@H](C(=O)C3=C(C=C(C=C3O2)O)O)O)O)O	1	PTFI authentic standard reference library	Accurate mass and retention time matching to authentic standards
MET_ZHSOTLOTTDYIIK-UHFFFAOYSA-N	3,5-Diiodothyronine	N/A	C15H13I2NO4	ZHSOTLOTTDYIIK-UHFFFAOYSA-N	C1=CC(=CC=C1O)OC2=C(C=C(C=C2I)CC(C(=O)O)N)I	1	PTFI authentic standard reference library	Accurate mass and retention time matching to authentic standards
MET_UMCJKAAHDXLKRZ-UHFFFAOYSA-N	NP-020408	N/A	C15H13NO3	UMCJKAAHDXLKRZ-UHFFFAOYSA-N	C1C2=CC=C(N2C(C(=O)O1)CC3=CC=CC=C3)C=O	1	PTFI authentic standard reference library	Accurate mass and retention time matching to authentic standards
MET_OCNRSGCLTQHHRD-BQYQJAHWSA-N	NP-003672	N/A	C15H14O2	OCNRSGCLTQHHRD-BQYQJAHWSA-N	CC1=C(C=C(C=C1O)/C=C/C2=CC=CC=C2)O	1	PTFI authentic standard reference library	Accurate mass and retention time matching to authentic standards
MET_RYWSYCQQUDFMAU-UHFFFAOYSA-N	Vitamin K4	N/A	C15H14O4	RYWSYCQQUDFMAU-UHFFFAOYSA-N	CC1=C(C2=CC=CC=C2C(=C1)OC(=O)C)OC(=O)C	1	PTFI authentic standard reference library	Accurate mass and retention time matching to authentic standards
MET_RSYUFYQTACJFML-DZGCQCFKSA-N	NP-017063	N/A	C15H14O5	RSYUFYQTACJFML-DZGCQCFKSA-N	C1[C@@H]([C@H](OC2=CC(=CC(=C21)O)O)C3=CC=C(C=C3)O)O	1	PTFI authentic standard reference library	Accurate mass and retention time matching to authentic standards
MET_RSYUFYQTACJFML-UKRRQHHQSA-N	NP-023210	N/A	C15H14O5	RSYUFYQTACJFML-UKRRQHHQSA-N	C1[C@H]([C@H](OC2=CC(=CC(=C21)O)O)C3=CC=C(C=C3)O)O	1	PTFI authentic standard reference library	Accurate mass and retention time matching to authentic standards
MET_VGEREEWJJVICBM-UHFFFAOYSA-N	Phloretin	N/A	C15H14O5	VGEREEWJJVICBM-UHFFFAOYSA-N	C1=CC(=CC=C1CCC(=O)C2=C(C=C(C=C2O)O)O)O	1	PTFI authentic standard reference library	Accurate mass and retention time matching to authentic standards
MET_PFTAWBLQPZVEMU-DZGCQCFKSA-N	(+)-Catechin|Catechin	N/A	C15H14O6	PFTAWBLQPZVEMU-DZGCQCFKSA-N	C1[C@@H]([C@H](OC2=CC(=CC(=C21)O)O)C3=CC(=C(C=C3)O)O)O	1	PTFI authentic standard reference library	Accurate mass and retention time matching to authentic standards
MET_PFTAWBLQPZVEMU-UKRRQHHQSA-N	Epicatechin	N/A	C15H14O6	PFTAWBLQPZVEMU-UKRRQHHQSA-N	C1[C@H]([C@H](OC2=CC(=CC(=C21)O)O)C3=CC(=C(C=C3)O)O)O	1	PTFI authentic standard reference library	Accurate mass and retention time matching to authentic standards
MET_XMOCLSLCDHWDHP-SWLSCSKDSA-N	NP-000591	N/A	C15H14O7	XMOCLSLCDHWDHP-SWLSCSKDSA-N	C1[C@@H]([C@H](OC2=CC(=CC(=C21)O)O)C3=CC(=C(C(=C3)O)O)O)O	1	PTFI authentic standard reference library	Accurate mass and retention time matching to authentic standards
MET_XMOCLSLCDHWDHP-IUODEOHRSA-N	Epigallocatechin	N/A	C15H14O7	XMOCLSLCDHWDHP-IUODEOHRSA-N	C1[C@H]([C@H](OC2=CC(=CC(=C21)O)O)C3=CC(=C(C(=C3)O)O)O)O	1	PTFI authentic standard reference library	Accurate mass and retention time matching to authentic standards
MET_MBRLOUHOWLUMFF-UHFFFAOYSA-N	Osthol	N/A	C15H16O3	MBRLOUHOWLUMFF-UHFFFAOYSA-N	CC(=CCC1=C(C=CC2=C1OC(=O)C=C2)OC)C	1	PTFI authentic standard reference library	Accurate mass and retention time matching to authentic standards
MET_OMOYQLRHKFGVGN-UHFFFAOYSA-N	NP-025021	N/A	C15H16O4	OMOYQLRHKFGVGN-UHFFFAOYSA-N	CC(C)C(=O)CC1=C(C=CC2=C1OC(=O)C=C2)OC	1	PTFI authentic standard reference library	Accurate mass and retention time matching to authentic standards
MET_WMIOLCAGBNQVFI-UHFFFAOYSA-N	NP-003830	N/A	C15H16O5	WMIOLCAGBNQVFI-UHFFFAOYSA-N	CC(C)C(=O)COC1=C(C=CC2=C1OC(=O)C=C2)OC	1	PTFI authentic standard reference library	Accurate mass and retention time matching to authentic standards
MET_CWYXLEBGCJAXGW-XVNBXDOJSA-N	NP-024900	N/A	C15H16O6	CWYXLEBGCJAXGW-XVNBXDOJSA-N	C/C/1=C\C2C(=C(C(=O)O2)CO)C(CC3=CC(C1)OC3=O)O	1	PTFI authentic standard reference library	Accurate mass and retention time matching to authentic standards
MET_VPAOSFFTKWUGAD-TVKJYDDYSA-N	Skimmin	N/A	C15H16O8	VPAOSFFTKWUGAD-TVKJYDDYSA-N	C1=CC(=CC2=C1C=CC(=O)O2)O[C@H]3[C@@H]([C@H]([C@@H]([C@H](O3)CO)O)O)O	1	PTFI authentic standard reference library	Accurate mass and retention time matching to authentic standards
MET_XHCADAYNFIFUHF-TVKJYDDYSA-N	Esculin	N/A	C15H16O9	XHCADAYNFIFUHF-TVKJYDDYSA-N	C1=CC(=O)OC2=CC(=C(C=C21)O[C@H]3[C@@H]([C@H]([C@@H]([C@H](O3)CO)O)O)O)O	1	PTFI authentic standard reference library	Accurate mass and retention time matching to authentic standards
MET_XFVLNEYIZGZDHP-UHFFFAOYSA-N	NP-015291	N/A	C15H18O3	XFVLNEYIZGZDHP-UHFFFAOYSA-N	C=C1CCC2C(C3C1CC(C3=C)O)OC(=O)C2=C	1	PTFI authentic standard reference library	Accurate mass and retention time matching to authentic standards
MET_NGAVJIMZMAIVPV-SNAWJCMRSA-N	NP-000199	N/A	C15H18O4	NGAVJIMZMAIVPV-SNAWJCMRSA-N	CC1CC2C(CC3C1(O3)/C=C/C(=O)C)C(=C)C(=O)O2	1	PTFI authentic standard reference library	Accurate mass and retention time matching to authentic standards
MET_IOGFBFUSBVLQMS-PSOPSSQASA-N	NP-002832	N/A	C15H18O4	IOGFBFUSBVLQMS-PSOPSSQASA-N	CC1=C2CCC(=O)O[C@]2([C@H]3[C@@H](CC1)C(=C)C(=O)O3)C	1	PTFI authentic standard reference library	Accurate mass and retention time matching to authentic standards
MET_KGGUASRIGLRPAX-UHFFFAOYSA-N	Meranzin hydrate	N/A	C15H18O5	KGGUASRIGLRPAX-UHFFFAOYSA-N	CC(C)(C(CC1=C(C=CC2=C1OC(=O)C=C2)OC)O)O	1	PTFI authentic standard reference library	Accurate mass and retention time matching to authentic standards
MET_CJGRGYBLAHPYOM-HOLMNUNMSA-N	NP-011217	N/A	C15H18O7	CJGRGYBLAHPYOM-HOLMNUNMSA-N	C1=CC=C(C=C1)/C=C/C(=O)O[C@H]2[C@@H]([C@H]([C@@H]([C@H](O2)CO)O)O)O	1	PTFI authentic standard reference library	Accurate mass and retention time matching to authentic standards
MET_LJFYQZQUAULRDF-FDGSXQGBSA-N	4-O-D-Glucopyranosyl-p-coumaric acid	N/A	C15H18O8	LJFYQZQUAULRDF-FDGSXQGBSA-N	C1=CC(=CC=C1/C=C/C(=O)O)O[C@H]2[C@@H]([C@H]([C@@H]([C@H](O2)CO)O)O)O	1	PTFI authentic standard reference library	Accurate mass and retention time matching to authentic standards
MET_GVRIYIMNJGULCZ-ZMKUSUEASA-N	Melilotoside	N/A	C15H18O8	GVRIYIMNJGULCZ-ZMKUSUEASA-N	C1=CC=C(C(=C1)/C=C/C(=O)O)O[C@H]2[C@@H]([C@H]([C@@H]([C@H](O2)CO)O)O)O	1	PTFI authentic standard reference library	Accurate mass and retention time matching to authentic standards
MET_MOLPUWBMSBJXER-YSXCXNLVSA-N	NP-008099	N/A	C15H18O8	MOLPUWBMSBJXER-YSXCXNLVSA-N	CC(C)(C)C1(C[C@H]2[C@@]3([C@]14[C@@H](C(=O)O[C@H]4OC3=O)O)CC(=O)O2)O	1	PTFI authentic standard reference library	Accurate mass and retention time matching to authentic standards
MET_GUUHFMWKWLOQMM-NTCAYCPXSA-N	Alpha-hexylcinnamaldehyde	N/A	C15H20O	GUUHFMWKWLOQMM-NTCAYCPXSA-N	CCCCCC/C(=C\C1=CC=CC=C1)/C=O	1	PTFI authentic standard reference library	Accurate mass and retention time matching to authentic standards
MET_AVFIYMSJDDGDBQ-UHFFFAOYSA-N	NP-001623	N/A	C15H20O3	AVFIYMSJDDGDBQ-UHFFFAOYSA-N	CC1CC2C(CC=C1CCC(=O)C)C(=C)C(=O)O2	1	PTFI authentic standard reference library	Accurate mass and retention time matching to authentic standards
MET_XMPDAVDYIOMTLX-BPLDGKMQSA-N	NP-009062	N/A	C15H20O3	XMPDAVDYIOMTLX-BPLDGKMQSA-N	CC1=C2[C@@H]3[C@@](CC[C@]2(CCC1)C)(C(=C)C(=O)O3)O	1	PTFI authentic standard reference library	Accurate mass and retention time matching to authentic standards
MET_KNEQPJSDSYNUHP-SOFGYWHQSA-N	NP-018511	N/A	C15H20O4	KNEQPJSDSYNUHP-SOFGYWHQSA-N	C/C/1=C\C(C2C(CC(=C)C(CC1)O)OC(=O)C2=C)O	1	PTFI authentic standard reference library	Accurate mass and retention time matching to authentic standards
MET_KLPWVMFJDOIILT-UHFFFAOYSA-N	NP-018320	N/A	C15H20O4	KLPWVMFJDOIILT-UHFFFAOYSA-N	CC1C(=O)OC2C1(CCC3(C2=C(C(=O)CC3)C)C)O	1	PTFI authentic standard reference library	Accurate mass and retention time matching to authentic standards
MET_JLIDBLDQVAYHNE-XQFZKXHBSA-N	(S)-Abscisic acid	N/A	C15H20O4	JLIDBLDQVAYHNE-XQFZKXHBSA-N	CC1=CC(=O)CC([C@@]1(/C=C/C(=C/C(=O)O)/C)O)(C)C	1	PTFI authentic standard reference library	Accurate mass and retention time matching to authentic standards
MET_RHBOHEXDGUVIIY-UHFFFAOYSA-N	NP-018710	N/A	C15H22O2	RHBOHEXDGUVIIY-UHFFFAOYSA-N	CC1=CC(=O)C(=C(C)C)CC2C1CCC2(C)O	1	PTFI authentic standard reference library	Accurate mass and retention time matching to authentic standards
MET_TYVCBWCQQAMFRG-UHFFFAOYSA-N	NP-015229	N/A	C15H22O2	TYVCBWCQQAMFRG-UHFFFAOYSA-N	CC1(CCCC(=C)C12CCC(=CC2)C(=O)O)C	1	PTFI authentic standard reference library	Accurate mass and retention time matching to authentic standards
MET_ZJXJQRXAMSBPTJ-DZGCQCFKSA-N	NP-024644	N/A	C15H22O2	ZJXJQRXAMSBPTJ-DZGCQCFKSA-N	CC(C)[C@@H]1CCC(=C)[C@@]12CCC(=CC2)C(=O)O	1	PTFI authentic standard reference library	Accurate mass and retention time matching to authentic standards
MET_NZSCHTYUGUVLHG-WEVVVXLNSA-N	NP-003845	N/A	C15H22O2	NZSCHTYUGUVLHG-WEVVVXLNSA-N	C/C(=C\CCC1(C2CC3C1(C3C2)C)C)/C(=O)O	1	PTFI authentic standard reference library	Accurate mass and retention time matching to authentic standards
MET_TYVCBWCQQAMFRG-HNNXBMFYSA-N	beta-Chamigrenic acid	N/A	C15H22O2	TYVCBWCQQAMFRG-HNNXBMFYSA-N	CC1(CCCC(=C)[C@]12CCC(=CC2)C(=O)O)C	1	PTFI authentic standard reference library	Accurate mass and retention time matching to authentic standards
MET_DGIMMEWTLSCNGO-UHFFFAOYSA-N	NP-008472	N/A	C15H22O3	DGIMMEWTLSCNGO-UHFFFAOYSA-N	CC1C2CCC3(C(CC=C(C3C2OC1=O)C)O)C	1	PTFI authentic standard reference library	Accurate mass and retention time matching to authentic standards
MET_FEYQLIJGWGWQNT-OVIZQLOJSA-N	NP-025168	N/A	C15H22O3	FEYQLIJGWGWQNT-OVIZQLOJSA-N	C[C@H]1CC[C@H]([C@]2(C1=C[C@@H]3[C@@H](C(=O)O[C@@H]3C2)C)C)O	1	PTFI authentic standard reference library	Accurate mass and retention time matching to authentic standards
MET_ASZIGQFYGXSPCO-UHFFFAOYSA-N	NP-019795	N/A	C15H22O4	ASZIGQFYGXSPCO-UHFFFAOYSA-N	CC1=C(C(C2C(C1)OC(=O)C2=C)O)C(C)CCCO	1	PTFI authentic standard reference library	Accurate mass and retention time matching to authentic standards
MET_VXHVLJHZFYIFJE-UHFFFAOYSA-N	NP-014999	N/A	C15H22O4	VXHVLJHZFYIFJE-UHFFFAOYSA-N	CC1(CC2C(C1)C(C34CC3(C2O)COC4=O)(C)O)C	1	PTFI authentic standard reference library	Accurate mass and retention time matching to authentic standards
MET_UUZWMJQAEYBHAO-UHFFFAOYSA-N	NP-018530	N/A	C15H22O4	UUZWMJQAEYBHAO-UHFFFAOYSA-N	CC1(CC2C(C1)C(CC3=C(C2O)COC3=O)(C)O)C	1	PTFI authentic standard reference library	Accurate mass and retention time matching to authentic standards
MET_KUTDAKOPPDXZDV-UHFFFAOYSA-N	NP-015074	N/A	C15H26O2	KUTDAKOPPDXZDV-UHFFFAOYSA-N	CC1(CCCC2(C1CC=C(C2CO)CO)C)C	1	PTFI authentic standard reference library	Accurate mass and retention time matching to authentic standards
MET_FCDLCPWAQCPTKC-UHFFFAOYSA-N	Rhein	N/A	C15H8O6	FCDLCPWAQCPTKC-UHFFFAOYSA-N	C1=CC2=C(C(=C1)O)C(=O)C3=C(C2=O)C=C(C=C3O)C(=O)O	1	PTFI authentic standard reference library	Accurate mass and retention time matching to authentic standards
MET_HKQYGTCOTHHOMP-UHFFFAOYSA-N	Formononetin	N/A	C16H12O4	HKQYGTCOTHHOMP-UHFFFAOYSA-N	COC1=CC=C(C=C1)C2=COC3=C(C2=O)C=CC(=C3)O	1	PTFI authentic standard reference library	Accurate mass and retention time matching to authentic standards
MET_WUADCCWRTIWANL-UHFFFAOYSA-N	Biochanin A	N/A	C16H12O5	WUADCCWRTIWANL-UHFFFAOYSA-N	COC1=CC=C(C=C1)C2=COC3=CC(=CC(=C3C2=O)O)O	1	PTFI authentic standard reference library	Accurate mass and retention time matching to authentic standards
MET_FHHSEFRSDKWJKJ-UHFFFAOYSA-N	Nepetin	N/A	C16H12O7	FHHSEFRSDKWJKJ-UHFFFAOYSA-N	COC1=C(C2=C(C=C1O)OC(=CC2=O)C3=CC(=C(C=C3)O)O)O	1	PTFI authentic standard reference library	Accurate mass and retention time matching to authentic standards
MET_LNIPKRNMUBLPLV-UHFFFAOYSA-N	NP-024003	N/A	C16H12O8	LNIPKRNMUBLPLV-UHFFFAOYSA-N	CC1=CC(=C(C2=C1C(=O)OC3=C(O2)C(=CC(=C3C)O)C(=O)O)O)O	1	PTFI authentic standard reference library	Accurate mass and retention time matching to authentic standards
MET_FYCCCUNGXGKNJV-UHFFFAOYSA-N	Chalepensin	N/A	C16H14O3	FYCCCUNGXGKNJV-UHFFFAOYSA-N	CC(C)(C=C)C1=CC2=C(C=C3C(=C2)C=CO3)OC1=O	1	PTFI authentic standard reference library	Accurate mass and retention time matching to authentic standards
MET_CWZLMWSCLBFCBY-UHFFFAOYSA-N	NP-003618	N/A	C16H14O5	CWZLMWSCLBFCBY-UHFFFAOYSA-N	COC1=CC(=CC2=C1C(=O)CC(O2)C3=CC=C(C=C3)O)O	1	PTFI authentic standard reference library	Accurate mass and retention time matching to authentic standards
MET_AIONOLUJZLIMTK-AWEZNQCLSA-N	Hesperetin	N/A	C16H14O6	AIONOLUJZLIMTK-AWEZNQCLSA-N	COC1=C(C=C(C=C1)[C@@H]2CC(=O)C3=C(C=C(C=C3O2)O)O)O	1	PTFI authentic standard reference library	Accurate mass and retention time matching to authentic standards
MET_DSAJORLEPQBKDA-AWEZNQCLSA-N	7-O-Methyleriodictyol	N/A	C16H14O6	DSAJORLEPQBKDA-AWEZNQCLSA-N	COC1=CC(=C2C(=O)C[C@H](OC2=C1)C3=CC(=C(C=C3)O)O)O	1	PTFI authentic standard reference library	Accurate mass and retention time matching to authentic standards
MET_MVLIBLLSHYGYKV-UHFFFAOYSA-N	NP-024026	N/A	C16H14O8	MVLIBLLSHYGYKV-UHFFFAOYSA-N	COC1=C(C=CC(=C1)C(=O)OC2=CC(=CC(=C2CC(=O)O)O)O)O	1	PTFI authentic standard reference library	Accurate mass and retention time matching to authentic standards
MET_JMFTYICJUAYCAQ-UHFFFAOYSA-N	NP-017894	N/A	C16H14O9	JMFTYICJUAYCAQ-UHFFFAOYSA-N	COC1(C(C(=O)C2=C(C=C(C=C2O1)O)O)(O)O)C3=CC(=C(C=C3)O)O	1	PTFI authentic standard reference library	Accurate mass and retention time matching to authentic standards
MET_VLEUZFDZJKSGMX-ONEGZZNKSA-N	Pterostilbene	N/A	C16H16O3	VLEUZFDZJKSGMX-ONEGZZNKSA-N	COC1=CC(=CC(=C1)/C=C/C2=CC=C(C=C2)O)OC	1	PTFI authentic standard reference library	Accurate mass and retention time matching to authentic standards
MET_MDMCODCJMHTFIZ-UHFFFAOYSA-N	NP-013039	N/A	C16H16O4	MDMCODCJMHTFIZ-UHFFFAOYSA-N	COC1=CC(=C(C(=C1)O)C(=O)CCC2=CC=CC=C2)O	1	PTFI authentic standard reference library	Accurate mass and retention time matching to authentic standards
MET_FOINLJRVEBYARJ-LLVKDONJSA-N	Heraclenol	N/A	C16H16O6	FOINLJRVEBYARJ-LLVKDONJSA-N	CC(C)([C@@H](COC1=C2C(=CC3=C1OC=C3)C=CC(=O)O2)O)O	1	PTFI authentic standard reference library	Accurate mass and retention time matching to authentic standards
MET_PEWFWDOPJISUOK-CYBMUJFWSA-N	Aviprin	N/A	C16H16O6	PEWFWDOPJISUOK-CYBMUJFWSA-N	CC(C)([C@@H](COC1=C2C=CC(=O)OC2=CC3=C1C=CO3)O)O	1	PTFI authentic standard reference library	Accurate mass and retention time matching to authentic standards
MET_GDNHSCUMBMEICN-UHFFFAOYSA-N	NP-015090	N/A	C16H18O4	GDNHSCUMBMEICN-UHFFFAOYSA-N	COC1=CC(=O)OC(=C1)CC(CCC2=CC=CC=C2)O	1	PTFI authentic standard reference library	Accurate mass and retention time matching to authentic standards
MET_BMRSEYFENKXDIS-QHAYPTCMSA-N	3-p-Coumaroylquinic acid	N/A	C16H18O8	BMRSEYFENKXDIS-QHAYPTCMSA-N	C1[C@H]([C@@H]([C@@H](C[C@]1(C(=O)O)O)OC(=O)/C=C/C2=CC=C(C=C2)O)O)O	1	PTFI authentic standard reference library	Accurate mass and retention time matching to authentic standards
MET_CWVRJTMFETXNAD-NXLLHMKUSA-N	Neochlorogenic acid	N/A	C16H18O9	CWVRJTMFETXNAD-NXLLHMKUSA-N	C1[C@H]([C@@H]([C@@H](C[C@]1(C(=O)O)O)OC(=O)/C=C/C2=CC(=C(C=C2)O)O)O)O	1	PTFI authentic standard reference library	Accurate mass and retention time matching to authentic standards
MET_UDTUCCXZNVRBEJ-UHFFFAOYSA-N	Isobiflorin	N/A	C16H18O9	UDTUCCXZNVRBEJ-UHFFFAOYSA-N	CC1=CC(=O)C2=C(O1)C(=C(C=C2O)O)C3C(C(C(C(O3)CO)O)O)O	1	PTFI authentic standard reference library	Accurate mass and retention time matching to authentic standards
MET_CWVRJTMFETXNAD-BMNNCGMMSA-N	Isochlorogenic acid	N/A	C16H18O9	CWVRJTMFETXNAD-BMNNCGMMSA-N	C1[C@H]([C@@H]([C@@H](C[C@@]1(C(=O)O)O)OC(=O)/C=C/C2=CC(=C(C=C2)O)O)O)O	1	PTFI authentic standard reference library	Accurate mass and retention time matching to authentic standards
MET_INNYDLMKHDIINV-RUKJTKARSA-N	NP-020316	N/A	C16H19NO7	INNYDLMKHDIINV-RUKJTKARSA-N	CON1C=C(C2=CC=CC=C21)C[C@@]3([C@@H](C(OC3=O)[C@H](CO)O)O)O	1	PTFI authentic standard reference library	Accurate mass and retention time matching to authentic standards
MET_VRCXJKSBSNVDFC-UHFFFAOYSA-N	Yuehgesin	N/A	C16H20O5	VRCXJKSBSNVDFC-UHFFFAOYSA-N	CC(C)(C(CC1=C(C=CC2=C1OC(=O)C=C2)OC)O)OC	1	PTFI authentic standard reference library	Accurate mass and retention time matching to authentic standards
MET_JWRQVQWBNRGGPK-HWKANZROSA-N	1-O-Feruloylglucose	N/A	C16H20O9	JWRQVQWBNRGGPK-HWKANZROSA-N	COC1=C(C=CC(=C1)/C=C/C(=O)OC2C(C(C(C(O2)CO)O)O)O)O	1	PTFI authentic standard reference library	Accurate mass and retention time matching to authentic standards
MET_FQWZGEBZILOCET-RSANHLDASA-N	cis-2-Glucosyloxy-4-methoxycinnamic acid	N/A	C16H20O9	FQWZGEBZILOCET-RSANHLDASA-N	COC1=CC(=C(C=C1)/C=C\C(=O)O)OC2[C@@H]([C@H]([C@@H]([C@H](O2)CO)O)O)O	1	PTFI authentic standard reference library	Accurate mass and retention time matching to authentic standards
MET_HEYZWPRKKUGDCR-QBXMEVCASA-N	Swertiamarin	N/A	C16H22O10	HEYZWPRKKUGDCR-QBXMEVCASA-N	C=C[C@H]1[C@@H](OC=C2[C@]1(CCOC2=O)O)O[C@H]3[C@@H]([C@H]([C@@H]([C@H](O3)CO)O)O)O	1	PTFI authentic standard reference library	Accurate mass and retention time matching to authentic standards
MET_LPTITAGPBXDDGR-UHFFFAOYSA-N	Peracetylated D-Glucose	N/A	C16H22O11	LPTITAGPBXDDGR-UHFFFAOYSA-N	CC(=O)OCC1C(C(C(C(O1)OC(=O)C)OC(=O)C)OC(=O)C)OC(=O)C	1	PTFI authentic standard reference library	Accurate mass and retention time matching to authentic standards
MET_DOIRQSBPFJWKBE-UHFFFAOYSA-N	Dibutyl phthalate	N/A	C16H22O4	DOIRQSBPFJWKBE-UHFFFAOYSA-N	CCCCOC(=O)C1=CC=CC=C1C(=O)OCCCC	1	PTFI authentic standard reference library	Accurate mass and retention time matching to authentic standards
MET_IDONYWHRKBUDOR-IBEHDNSVSA-N	Raspberry ketone glucoside	N/A	C16H22O7	IDONYWHRKBUDOR-IBEHDNSVSA-N	CC(=O)CCC1=CC=C(C=C1)O[C@H]2[C@@H]([C@H]([C@@H]([C@H](O2)CO)O)O)O	1	PTFI authentic standard reference library	Accurate mass and retention time matching to authentic standards
MET_KEOQVSSHVYLFJO-BSULOXNCSA-N	NP-014906	N/A	C16H22O7	KEOQVSSHVYLFJO-BSULOXNCSA-N	C/C=C/C1=CC(=C(C=C1)O[C@H]2[C@@H]([C@H]([C@@H]([C@H](O2)CO)O)O)O)OC	1	PTFI authentic standard reference library	Accurate mass and retention time matching to authentic standards
MET_YCEFSRYNAOWVDJ-BSULOXNCSA-N	NP-016372	N/A	C16H22O7	YCEFSRYNAOWVDJ-BSULOXNCSA-N	C/C=C/C1=C(C=C(C=C1)OC)O[C@H]2[C@@H]([C@H]([C@@H]([C@H](O2)CO)O)O)O	1	PTFI authentic standard reference library	Accurate mass and retention time matching to authentic standards
MET_SFLMUHDGSQZDOW-FAOXUISGSA-N	Abietin	N/A	C16H22O8	SFLMUHDGSQZDOW-FAOXUISGSA-N	COC1=C(C=CC(=C1)/C=C/CO)O[C@H]2[C@@H]([C@H]([C@@H]([C@H](O2)CO)O)O)O	1	PTFI authentic standard reference library	Accurate mass and retention time matching to authentic standards
MET_BAGGOTACEXSWCA-YMILTQATSA-N	NP-018848	N/A	C16H22O8	BAGGOTACEXSWCA-YMILTQATSA-N	C(CC#CC#CCCC(=O)O)CO[C@H]1[C@@H]([C@H]([C@@H]([C@H](O1)CO)O)O)O	1	PTFI authentic standard reference library	Accurate mass and retention time matching to authentic standards
MET_RAZHULSADOGMPF-BQYQJAHWSA-N	NP-004284	N/A	C16H22O8	RAZHULSADOGMPF-BQYQJAHWSA-N	CC(C(/C=C/C(C(C1CC=CC(=O)O1)O)O)OC(=O)C)OC(=O)C	1	PTFI authentic standard reference library	Accurate mass and retention time matching to authentic standards
MET_VSJGJMKGNMDJCI-ZASXJUAOSA-N	Sweroside	N/A	C16H22O9	VSJGJMKGNMDJCI-ZASXJUAOSA-N	C=C[C@@H]1[C@@H]2CCOC(=O)C2=CO[C@H]1O[C@H]3[C@@H]([C@H]([C@@H]([C@H](O3)CO)O)O)O	1	PTFI authentic standard reference library	Accurate mass and retention time matching to authentic standards
MET_VLCHQFXSBHIBRV-NJPMDSMTSA-N	Mussaenosidic acid	N/A	C16H24O10	VLCHQFXSBHIBRV-NJPMDSMTSA-N	C[C@@]1(CC[C@H]2[C@@H]1[C@@H](OC=C2C(=O)O)O[C@H]3[C@@H]([C@H]([C@@H]([C@H](O3)CO)O)O)O)O	1	PTFI authentic standard reference library	Accurate mass and retention time matching to authentic standards
MET_WARLGNPQOLLDPR-UHFFFAOYSA-N	NP-015288	N/A	C16H24O4	WARLGNPQOLLDPR-UHFFFAOYSA-N	CC12CCC(C(C1C(=C)CCC2O)O)C(=C)C(=O)OC	1	PTFI authentic standard reference library	Accurate mass and retention time matching to authentic standards
MET_ZAUMFTVHLHASMN-UHFFFAOYSA-N	NP-015477	N/A	C16H24O5	ZAUMFTVHLHASMN-UHFFFAOYSA-N	CC1(CC(C(C(C1C(=C)CO)O)C(=C)C(=O)OC)O)C=C	1	PTFI authentic standard reference library	Accurate mass and retention time matching to authentic standards
MET_GKQGIQVSMCHAFX-IBEHDNSVSA-N	NP-006776	N/A	C16H24O6	GKQGIQVSMCHAFX-IBEHDNSVSA-N	CC1=CC(=C(C=C1)C(C)C)O[C@H]2[C@@H]([C@H]([C@@H]([C@H](O2)CO)O)O)O	1	PTFI authentic standard reference library	Accurate mass and retention time matching to authentic standards
MET_KLLYDTMVSVIJEH-YYMOATHLSA-N	Betuloside	N/A	C16H24O7	KLLYDTMVSVIJEH-YYMOATHLSA-N	C[C@H](CCC1=CC=C(C=C1)O)O[C@H]2[C@@H]([C@H]([C@@H]([C@H](O2)CO)O)O)O	1	PTFI authentic standard reference library	Accurate mass and retention time matching to authentic standards
MET_WHABAHRSKFBUGQ-JAFPNSLJSA-N	NP-017930	N/A	C16H24O9	WHABAHRSKFBUGQ-JAFPNSLJSA-N	CC(C/C=C/C=C(\C)/C(=O)OC1C(C(C(C(O1)CO)O)O)O)C(=O)O	1	PTFI authentic standard reference library	Accurate mass and retention time matching to authentic standards
MET_XNKUPDVXVNBVMH-UHFFFAOYSA-N	NP-015757	N/A	C16H26O5	XNKUPDVXVNBVMH-UHFFFAOYSA-N	CC12CCC(C(C1C(CCC2O)(C)O)O)C(=C)C(=O)OC	1	PTFI authentic standard reference library	Accurate mass and retention time matching to authentic standards
MET_FOWZPEXPOVXJSN-MIYBPCGNSA-N	NP-007686	N/A	C16H26O6	FOWZPEXPOVXJSN-MIYBPCGNSA-N	CC(=C)C(C=C)/C=C(\C)/CO[C@H]1[C@@H]([C@H]([C@@H]([C@H](O1)CO)O)O)O	1	PTFI authentic standard reference library	Accurate mass and retention time matching to authentic standards
MET_GJOYPICCRRYJFZ-AINJRENXSA-N	NP-024079	N/A	C16H26O7	GJOYPICCRRYJFZ-AINJRENXSA-N	CC1(C2CC1C(C(=O)C2)(C)O[C@H]3[C@@H]([C@H]([C@@H]([C@H](O3)CO)O)O)O)C	1	PTFI authentic standard reference library	Accurate mass and retention time matching to authentic standards
MET_WEHZDNHJZBEGME-PAHMEIBGSA-N	Betulalbuside B	N/A	C16H28O7	WEHZDNHJZBEGME-PAHMEIBGSA-N	C/C(=C\CC[C@](C)(C=C)O)/CO[C@H]1[C@@H]([C@H]([C@@H]([C@H](O1)CO)O)O)O	1	PTFI authentic standard reference library	Accurate mass and retention time matching to authentic standards
MET_PBPYEEMQIFDGSQ-MOIFMYGASA-N	NP-015115	N/A	C16H28O7	PBPYEEMQIFDGSQ-MOIFMYGASA-N	CC(=CC[C@@H](/C(=C/CO[C@H]1[C@@H]([C@H]([C@@H]([C@H](O1)CO)O)O)O)/C)O)C	1	PTFI authentic standard reference library	Accurate mass and retention time matching to authentic standards
MET_DIPALNDKWHCLEA-UHFFFAOYSA-N	NP-003158	N/A	C16H28O7	DIPALNDKWHCLEA-UHFFFAOYSA-N	CC(C)C1=CCC(C(C1)OC2C(C(C(C(O2)CO)O)O)O)(C)O	1	PTFI authentic standard reference library	Accurate mass and retention time matching to authentic standards
MET_IPCSVZSSVZVIGE-UHFFFAOYSA-N	Hexadecanoic acid	N/A	C16H32O2	IPCSVZSSVZVIGE-UHFFFAOYSA-N	CCCCCCCCCCCCCCCC(=O)O	1	PTFI authentic standard reference library	Accurate mass and retention time matching to authentic standards
MET_NQNOTBRHBRJKKH-UHFFFAOYSA-N	NP-015469	N/A	C17H10O3	NQNOTBRHBRJKKH-UHFFFAOYSA-N	C1=CC=C(C=C1)C2=CC(=O)C3=C(O2)C4=C(C=C3)OC=C4	1	PTFI authentic standard reference library	Accurate mass and retention time matching to authentic standards
MET_ZSKDVJYWOHBGNI-UHFFFAOYSA-N	NP-018494	N/A	C17H12O6	ZSKDVJYWOHBGNI-UHFFFAOYSA-N	C1=CC(=C(C=C1C2=C3C=C(C(=CC3=CC(=C2)C(=O)O)O)O)O)O	1	PTFI authentic standard reference library	Accurate mass and retention time matching to authentic standards
MET_LPNBCGIVZXHHHO-UHFFFAOYSA-N	NP-020261	N/A	C17H14O4	LPNBCGIVZXHHHO-UHFFFAOYSA-N	COC1=CC=C(C=C1)C2=COC3=C(C2=O)C=CC(=C3)OC	1	PTFI authentic standard reference library	Accurate mass and retention time matching to authentic standards
MET_SIVAITYPYQQYAP-UHFFFAOYSA-N	NP-005382	N/A	C17H14O5	SIVAITYPYQQYAP-UHFFFAOYSA-N	COC1=C(C(=C2C(=C1)OC(=CC2=O)C3=CC=CC=C3)O)OC	1	PTFI authentic standard reference library	Accurate mass and retention time matching to authentic standards
MET_BBKJCAMQSFWXIF-UHFFFAOYSA-N	NP-025239	N/A	C17H14O6	BBKJCAMQSFWXIF-UHFFFAOYSA-N	COC1=C(C(=C(C=C1)C2=C(C3=C(O2)C=C(C=C3)O)C=O)OC)O	1	PTFI authentic standard reference library	Accurate mass and retention time matching to authentic standards
MET_ZIIAJIWLQUVGHB-UHFFFAOYSA-N	Cirsimaritin	N/A	C17H14O6	ZIIAJIWLQUVGHB-UHFFFAOYSA-N	COC1=C(C(=C2C(=C1)OC(=CC2=O)C3=CC=C(C=C3)O)O)OC	1	PTFI authentic standard reference library	Accurate mass and retention time matching to authentic standards
MET_LUJAXSNNYBCFEE-UHFFFAOYSA-N	NP-006673	N/A	C17H14O7	LUJAXSNNYBCFEE-UHFFFAOYSA-N	COC1=CC(=C2C(=C1)OC(=C(C2=O)OC)C3=CC(=C(C=C3)O)O)O	1	PTFI authentic standard reference library	Accurate mass and retention time matching to authentic standards
MET_GWRFNPJGKCUUSJ-UHFFFAOYSA-N	NP-025363	N/A	C17H14O7	GWRFNPJGKCUUSJ-UHFFFAOYSA-N	COC1=C(C2=C(C(=C1)O)C(=O)C=C(O2)C3=C(C=CC=C3O)O)OC	1	PTFI authentic standard reference library	Accurate mass and retention time matching to authentic standards
MET_OBPTWCJIAIXDRP-UHFFFAOYSA-N	NP-016425	N/A	C17H14O7	OBPTWCJIAIXDRP-UHFFFAOYSA-N	COC1=CC=CC(=C1C2=CC(=O)C3=C(O2)C(=C(C=C3O)O)OC)O	1	PTFI authentic standard reference library	Accurate mass and retention time matching to authentic standards
MET_VEAUNWQYYMXIRB-JHAQOBCDSA-N	NP-005379	N/A	C17H16O2	VEAUNWQYYMXIRB-JHAQOBCDSA-N	C=C[C@H](/C=C\C1=CC=C(C=C1)O)C2=CC=C(C=C2)O	1	PTFI authentic standard reference library	Accurate mass and retention time matching to authentic standards
MET_SWUARLUWKZWEBQ-VQHVLOKHSA-N	Caffeic acid phenethyl ester	N/A	C17H16O4	SWUARLUWKZWEBQ-VQHVLOKHSA-N	C1=CC=C(C=C1)CCOC(=O)/C=C/C2=CC(=C(C=C2)O)O	1	PTFI authentic standard reference library	Accurate mass and retention time matching to authentic standards
MET_BMLZFLQMBMYVHG-UHFFFAOYSA-N	Phellopterin	N/A	C17H16O5	BMLZFLQMBMYVHG-UHFFFAOYSA-N	CC(=CCOC1=C2C(=C(C3=C1OC(=O)C=C3)OC)C=CO2)C	1	PTFI authentic standard reference library	Accurate mass and retention time matching to authentic standards
MET_RXGUTQNKCXHALN-BJMVGYQFSA-N	Paprazine	N/A	C17H17NO3	RXGUTQNKCXHALN-BJMVGYQFSA-N	C1=CC(=CC=C1CCNC(=O)/C=C/C2=CC=C(C=C2)O)O	1	PTFI authentic standard reference library	Accurate mass and retention time matching to authentic standards
MET_SGTNXGSCHXKQJX-OQAPJDJNSA-N	NP-002118	N/A	C17H18O9	SGTNXGSCHXKQJX-OQAPJDJNSA-N	C1=CC=C2C(=C1)C(=CC(=C2O)C(=O)O)O[C@H]3[C@@H]([C@H]([C@@H]([C@H](O3)CO)O)O)O	1	PTFI authentic standard reference library	Accurate mass and retention time matching to authentic standards
MET_MXXWOMGUGJBKIW-YPCIICBESA-N	Piperine|Piperin	N/A	C17H19NO3	MXXWOMGUGJBKIW-YPCIICBESA-N	C1CCN(CC1)C(=O)/C=C/C=C/C2=CC3=C(C=C2)OCO3	1	PTFI authentic standard reference library	Accurate mass and retention time matching to authentic standards
MET_GKMFOEIZCLMZDE-UHFFFAOYSA-N	NP-015293	N/A	C17H20O4	GKMFOEIZCLMZDE-UHFFFAOYSA-N	CC(=O)OC1CC2C(C1=C)C3C(CCC2=C)C(=C)C(=O)O3	1	PTFI authentic standard reference library	Accurate mass and retention time matching to authentic standards
MET_RAGZUCNPTLULOL-JSHWQEIDSA-N	5-O-Feruloylquinic acid	N/A	C17H20O9	RAGZUCNPTLULOL-JSHWQEIDSA-N	COC1=C(C=CC(=C1)C=CC(=O)O[C@@H]2C[C@](C[C@H]([C@@H]2O)O)(C(=O)O)O)O	1	PTFI authentic standard reference library	Accurate mass and retention time matching to authentic standards
MET_QHWOFMXDKFORMO-XVNBXDOJSA-N	NP-000505	N/A	C17H21NO3	QHWOFMXDKFORMO-XVNBXDOJSA-N	C1CCN(CC1)C(=O)/C=C/CCC2=CC3=C(C=C2)OCO3	1	PTFI authentic standard reference library	Accurate mass and retention time matching to authentic standards
MET_UCJQLVSIHYDTNQ-USACIQFYSA-N	NP-025660	N/A	C17H21NO7	UCJQLVSIHYDTNQ-USACIQFYSA-N	COC(=O)CC1=CN(C2=CC=CC=C21)[C@H]3[C@@H]([C@H]([C@@H]([C@H](O3)CO)O)O)O	1	PTFI authentic standard reference library	Accurate mass and retention time matching to authentic standards
MET_KKLWTTVTWMTNBP-ONEGZZNKSA-N	4'-O-Glucopyranosylsinapic acid	N/A	C17H22O10	KKLWTTVTWMTNBP-ONEGZZNKSA-N	COC1=CC(=CC(=C1OC2C(C(C(C(O2)CO)O)O)O)OC)/C=C/C(=O)O	1	PTFI authentic standard reference library	Accurate mass and retention time matching to authentic standards
MET_VAHRGQLBSHWDKX-YPKPFQOOSA-N	NP-022908	N/A	C17H24O3	VAHRGQLBSHWDKX-YPKPFQOOSA-N	CCCCCCC(/C=C\C(C#CC#CC(C=C)O)O)O	1	PTFI authentic standard reference library	Accurate mass and retention time matching to authentic standards
MET_DXXGHDAWCPTRPU-GMGZGELVSA-N	NP-003400	N/A	C17H24O3	DXXGHDAWCPTRPU-GMGZGELVSA-N	C[C@]12CCC[C@@](C1CCC3=CC(=O)CCC23)(C)C(=O)O	1	PTFI authentic standard reference library	Accurate mass and retention time matching to authentic standards
MET_OQWKEEOHDMUXEO-BQYQJAHWSA-N	6-Shogaol	N/A	C17H24O3	OQWKEEOHDMUXEO-BQYQJAHWSA-N	CCCCC/C=C/C(=O)CCC1=CC(=C(C=C1)O)OC	1	PTFI authentic standard reference library	Accurate mass and retention time matching to authentic standards
MET_KGGKPXJSOGJLKI-UHFFFAOYSA-N	NP-025940	N/A	C17H24O7	KGGKPXJSOGJLKI-UHFFFAOYSA-N	CC1C2C(CC(C3=CC(C(C3C2OC1=O)(C)O)O)(C)O)OC(=O)C	1	PTFI authentic standard reference library	Accurate mass and retention time matching to authentic standards
MET_HRYIDVZLDQBLFF-UHFFFAOYSA-N	3-Hydroxy-5-phenylpentanoic acid O-beta-D-glucopyranoside	N/A	C17H24O8	HRYIDVZLDQBLFF-UHFFFAOYSA-N	C1=CC=C(C=C1)CCC(CC(=O)O)OC2C(C(C(C(O2)CO)O)O)O	1	PTFI authentic standard reference library	Accurate mass and retention time matching to authentic standards
MET_QJVXKWHHAMZTBY-GCPOEHJPSA-N	Eleutheroside B	N/A	C17H24O9	QJVXKWHHAMZTBY-GCPOEHJPSA-N	COC1=CC(=CC(=C1O[C@H]2[C@@H]([C@H]([C@@H]([C@H](O2)CO)O)O)O)OC)/C=C/CO	1	PTFI authentic standard reference library	Accurate mass and retention time matching to authentic standards
MET_JGCPVCKZVBKIHO-UHFFFAOYSA-N	NP-024308	N/A	C17H25NO6	JGCPVCKZVBKIHO-UHFFFAOYSA-N	CCC(C(C)O)(C(=O)OCC1=CC=C(C=C1)NCCCC(=O)O)O	1	PTFI authentic standard reference library	Accurate mass and retention time matching to authentic standards
MET_AMBQHHVBBHTQBF-UOUCRYGSSA-N	Loganoside	N/A	C17H26O10	AMBQHHVBBHTQBF-UOUCRYGSSA-N	C[C@H]1[C@H](C[C@H]2[C@@H]1[C@@H](OC=C2C(=O)OC)O[C@H]3[C@@H]([C@H]([C@@H]([C@H](O3)CO)O)O)O)O	1	PTFI authentic standard reference library	Accurate mass and retention time matching to authentic standards
MET_CZNLTCTYLMYLHL-UHFFFAOYSA-N	6-Paradol	N/A	C17H26O3	CZNLTCTYLMYLHL-UHFFFAOYSA-N	CCCCCCCC(=O)CCC1=CC(=C(C=C1)O)OC	1	PTFI authentic standard reference library	Accurate mass and retention time matching to authentic standards
MET_NLDDIKRKFXEWBK-AWEZNQCLSA-N	6-Gingerol	N/A	C17H26O4	NLDDIKRKFXEWBK-AWEZNQCLSA-N	CCCCC[C@@H](CC(=O)CCC1=CC(=C(C=C1)O)OC)O	1	PTFI authentic standard reference library	Accurate mass and retention time matching to authentic standards
MET_RGOVYLWUIBMPGK-UHFFFAOYSA-N	Nonivamide	N/A	C17H27NO3	RGOVYLWUIBMPGK-UHFFFAOYSA-N	CCCCCCCCC(=O)NCC1=CC(=C(C=C1)O)OC	1	PTFI authentic standard reference library	Accurate mass and retention time matching to authentic standards
MET_DFOMASIWHAPFEW-HNNXBMFYSA-N	NP-025938	N/A	C17H28O3	DFOMASIWHAPFEW-HNNXBMFYSA-N	CCCCCCC[C@@H](CCC1=CC(=C(C=C1)O)OC)O	1	PTFI authentic standard reference library	Accurate mass and retention time matching to authentic standards
MET_QYXKQNMJTHPKBP-UHFFFAOYSA-N	NP-003854	N/A	C17H28O4	QYXKQNMJTHPKBP-UHFFFAOYSA-N	CCCCCC(CC(CCC1=CC(=C(C=C1)O)OC)O)O	1	PTFI authentic standard reference library	Accurate mass and retention time matching to authentic standards
MET_OHLQBKZXSJYBMK-UHFFFAOYSA-N	NP-014983	N/A	C17H32O3	OHLQBKZXSJYBMK-UHFFFAOYSA-N	C#CCCCCCCCCCCCC(CC(CO)O)O	1	PTFI authentic standard reference library	Accurate mass and retention time matching to authentic standards
MET_LSPJMTLSZMRRLF-UHFFFAOYSA-N	NP-022298	N/A	C17H36O3	LSPJMTLSZMRRLF-UHFFFAOYSA-N	CCCCCCCCCCCCCC(CC(CO)O)O	1	PTFI authentic standard reference library	Accurate mass and retention time matching to authentic standards
MET_DFPWLQCOSHYAIG-UHFFFAOYSA-N	NP-023963	N/A	C18H14O9	DFPWLQCOSHYAIG-UHFFFAOYSA-N	CC1=CC(=C(C2=C1C(=O)OC3=C(O2)C(=C4C(OC(=O)C4=C3C)O)O)CO)O	1	PTFI authentic standard reference library	Accurate mass and retention time matching to authentic standards
MET_INTLXODHWXUPBA-HWKANZROSA-N	NP-014809	N/A	C18H16O3	INTLXODHWXUPBA-HWKANZROSA-N	C=CCC1=C(C=CC(=C1)C2=C(C=CC(=C2)/C=C/C=O)O)O	1	PTFI authentic standard reference library	Accurate mass and retention time matching to authentic standards
MET_BBUKBZVEKNMWNP-UHFFFAOYSA-N	NP-020321	N/A	C18H16O4	BBUKBZVEKNMWNP-UHFFFAOYSA-N	C1=CC=C(C=C1)CC2C(=O)OC(C(=O)O2)CC3=CC=CC=C3	1	PTFI authentic standard reference library	Accurate mass and retention time matching to authentic standards
MET_SAMBWAJRKKEEOR-UHFFFAOYSA-N	Xanthomicrol	N/A	C18H16O7	SAMBWAJRKKEEOR-UHFFFAOYSA-N	COC1=C(C(=C2C(=C1O)C(=O)C=C(O2)C3=CC=C(C=C3)O)OC)OC	1	PTFI authentic standard reference library	Accurate mass and retention time matching to authentic standards
MET_DOUMFZQKYFQNTF-WUTVXBCWSA-N	Rosmarinic acid	N/A	C18H16O8	DOUMFZQKYFQNTF-WUTVXBCWSA-N	C1=CC(=C(C=C1C[C@H](C(=O)O)OC(=O)/C=C/C2=CC(=C(C=C2)O)O)O)O	1	PTFI authentic standard reference library	Accurate mass and retention time matching to authentic standards
MET_QHBOWVYHVLUJBF-UHFFFAOYSA-N	NP-025208	N/A	C18H16O8	QHBOWVYHVLUJBF-UHFFFAOYSA-N	COC1=CC(=C2C(=C1)OC(C(=O)C2=O)(C3=CC(=C(C=C3)O)OC)OC)O	1	PTFI authentic standard reference library	Accurate mass and retention time matching to authentic standards
MET_XZGZRRSEIISPEP-UHFFFAOYSA-N	NP-001718	N/A	C18H16O8	XZGZRRSEIISPEP-UHFFFAOYSA-N	COC1=C(C=CC(=C1)C2=C(C(=O)C3=C(O2)C(=C(C=C3O)O)OC)OC)O	1	PTFI authentic standard reference library	Accurate mass and retention time matching to authentic standards
MET_FXGOBECSEIQDAS-UHFFFAOYSA-N	NP-014927	N/A	C18H16O9	FXGOBECSEIQDAS-UHFFFAOYSA-N	CC1=CC(=C(C2=C1C(=O)OC3=C(O2)C(=C(C(=C3COC)O)C(=O)O)C)O)O	1	PTFI authentic standard reference library	Accurate mass and retention time matching to authentic standards
MET_WBPAMTGAAPNFPT-UHFFFAOYSA-N	NP-024004	N/A	C18H16O9	WBPAMTGAAPNFPT-UHFFFAOYSA-N	CC1=CC(=C(C(=C1C(=O)O)OC2=C(C(=CC(=C2C)OC)C(=O)O)O)C=O)O	1	PTFI authentic standard reference library	Accurate mass and retention time matching to authentic standards
MET_VJGRWRRIAJQNFU-NQDQBVNISA-N	NP-012340	N/A	C18H17NO	VJGRWRRIAJQNFU-NQDQBVNISA-N	CN(/C=C\C1=CC=CC=C1)C(=O)/C=C/C2=CC=CC=C2	1	PTFI authentic standard reference library	Accurate mass and retention time matching to authentic standards
MET_LEEDEKWKJVUWGA-AVFOEOQDSA-N	NP-017026	N/A	C18H17NO5	LEEDEKWKJVUWGA-AVFOEOQDSA-N	C1=CC(=CC=C1C[C@@H](C(=O)O)NC(=O)/C=C\C2=CC=C(C=C2)O)O	1	PTFI authentic standard reference library	Accurate mass and retention time matching to authentic standards
MET_FVYXIJYOAGAUQK-UHFFFAOYSA-N	NP-014810	N/A	C18H18O2	FVYXIJYOAGAUQK-UHFFFAOYSA-N	C=CCC1=CC(=C(C=C1)O)C2=CC(=C(C=C2)O)CC=C	1	PTFI authentic standard reference library	Accurate mass and retention time matching to authentic standards
MET_CLQSQZGNPFWGAE-YCRREMRBSA-N	NP-023903	N/A	C18H18O6	CLQSQZGNPFWGAE-YCRREMRBSA-N	COC1=C(C=CC(=C1)/C=C/C(=O)OCC(C2=CC=C(C=C2)O)O)O	1	PTFI authentic standard reference library	Accurate mass and retention time matching to authentic standards
MET_NPNNKDMSXVRADT-WEVVVXLNSA-N	Moupinamide	N/A	C18H19NO4	NPNNKDMSXVRADT-WEVVVXLNSA-N	COC1=C(C=CC(=C1)/C=C/C(=O)NCCC2=CC=C(C=C2)O)O	1	PTFI authentic standard reference library	Accurate mass and retention time matching to authentic standards
MET_MUBLYIKZGKHTMF-CLFVBBPSSA-N	NP-023335	N/A	C18H20O4	MUBLYIKZGKHTMF-CLFVBBPSSA-N	C[C@@H]1CC2=CC(=C(C=C2[C@H]([C@@H]1C)C3=CC(=C(C=C3)O)O)O)O	1	PTFI authentic standard reference library	Accurate mass and retention time matching to authentic standards
MET_UOYOHSSZOSFAOQ-UHFFFAOYSA-N	NP-014782	N/A	C18H20O5	UOYOHSSZOSFAOQ-UHFFFAOYSA-N	CC1C(C(OC1C2=CC(=C(C=C2)O)O)C3=CC(=C(C=C3)O)O)C	1	PTFI authentic standard reference library	Accurate mass and retention time matching to authentic standards
MET_IBIPGYWNOBGEMH-DILZHRMZSA-N	Asperuloside	N/A	C18H22O11	IBIPGYWNOBGEMH-DILZHRMZSA-N	CC(=O)OCC1=C[C@H]2[C@H]3[C@@H]1[C@@H](OC=C3C(=O)O2)O[C@H]4[C@@H]([C@H]([C@@H]([C@H](O4)CO)O)O)O	1	PTFI authentic standard reference library	Accurate mass and retention time matching to authentic standards
MET_HCZKYJDFEPMADG-UHFFFAOYSA-N	Nordihydroguaiaretic acid	N/A	C18H22O4	HCZKYJDFEPMADG-UHFFFAOYSA-N	CC(CC1=CC(=C(C=C1)O)O)C(C)CC2=CC(=C(C=C2)O)O	1	PTFI authentic standard reference library	Accurate mass and retention time matching to authentic standards
MET_FVINVHIYNUTXPB-UHFFFAOYSA-N	NP-024351	N/A	C18H23NO2	FVINVHIYNUTXPB-UHFFFAOYSA-N	CC(=CCC1(C2=C(C=C(C=C2)O)NC1=O)C(C)(C)C=C)C	1	PTFI authentic standard reference library	Accurate mass and retention time matching to authentic standards
MET_WCVUIHQUPRXYKT-RGCIIANRSA-N	Licoagroside B	N/A	C18H24O12	WCVUIHQUPRXYKT-RGCIIANRSA-N	CC1=C(C(=O)C=CO1)O[C@H]2[C@@H]([C@H]([C@@H]([C@H](O2)COC(=O)CC(C)(CC(=O)O)O)O)O)O	1	PTFI authentic standard reference library	Accurate mass and retention time matching to authentic standards
MET_ZTHSABILDCCHJR-XLKGFZLASA-N	NP-008017	N/A	C18H24O8	ZTHSABILDCCHJR-XLKGFZLASA-N	CC(=CCC1=C(C=CC(=C1)C(=O)O)O[C@H]2[C@@H]([C@H]([C@@H]([C@H](O2)CO)O)O)O)C	1	PTFI authentic standard reference library	Accurate mass and retention time matching to authentic standards
MET_JYZNDRLOXGBIHQ-SQFISAMPSA-N	NP-008467	N/A	C18H26O3	JYZNDRLOXGBIHQ-SQFISAMPSA-N	C=CC(C#CC#CCCCCCCC/C=C\C(CO)O)O	1	PTFI authentic standard reference library	Accurate mass and retention time matching to authentic standards
MET_YKPUWZUDDOIDPM-SOFGYWHQSA-N	Capsaicin	N/A	C18H27NO3	YKPUWZUDDOIDPM-SOFGYWHQSA-N	CC(C)/C=C/CCCCC(=O)NCC1=CC(=C(C=C1)O)OC	1	PTFI authentic standard reference library	Accurate mass and retention time matching to authentic standards
MET_PMTMAFAPLCGXGK-TTXFDSJOSA-N	NP-016768	N/A	C18H28O3	PMTMAFAPLCGXGK-TTXFDSJOSA-N	CC/C=C\C[C@@H]1[C@H](C=CC1=O)CCCCCCCC(=O)O	1	PTFI authentic standard reference library	Accurate mass and retention time matching to authentic standards
MET_OQWLWGHVEYZMLN-VAXUVMEQSA-N	NP-024044	N/A	C18H28O8	OQWLWGHVEYZMLN-VAXUVMEQSA-N	CC/C=C\CC1(CCC=CC1C(=O)O)O[C@H]2[C@@H]([C@H]([C@@H]([C@H](O2)CO)O)O)O	1	PTFI authentic standard reference library	Accurate mass and retention time matching to authentic standards
MET_JFDNMLUPLXZXGV-RKAGECJXSA-N	Tuberonic acid glucoside	N/A	C18H28O9	JFDNMLUPLXZXGV-RKAGECJXSA-N	C1CC(=O)[C@@H]([C@H]1CC(=O)O)C/C=C\CCO[C@H]2[C@@H]([C@H]([C@@H]([C@H](O2)CO)O)O)O	1	PTFI authentic standard reference library	Accurate mass and retention time matching to authentic standards
MET_XJQPQKLURWNAAH-UHFFFAOYSA-N	Dihydrocapsaicin	N/A	C18H29NO3	XJQPQKLURWNAAH-UHFFFAOYSA-N	CC(C)CCCCCCC(=O)NCC1=CC(=C(C=C1)O)OC	1	PTFI authentic standard reference library	Accurate mass and retention time matching to authentic standards
MET_DTOSIQBPPRVQHS-PDBXOOCHSA-N	Alpha-linolenic acid	N/A	C18H30O2	DTOSIQBPPRVQHS-PDBXOOCHSA-N	CC/C=C\C/C=C\C/C=C\CCCCCCCC(=O)O	1	PTFI authentic standard reference library	Accurate mass and retention time matching to authentic standards
MET_LUZSWWYKKLTDHU-SIGMCMEVSA-N	NP-013728	N/A	C18H30O3	LUZSWWYKKLTDHU-SIGMCMEVSA-N	CCCCC/C=C/C=C/C(=O)CCCCCCCC(=O)O	1	PTFI authentic standard reference library	Accurate mass and retention time matching to authentic standards
MET_OYHQOLUKZRVURQ-HZJYTTRNSA-N	Linoleic acid	N/A	C18H32O2	OYHQOLUKZRVURQ-HZJYTTRNSA-N	CCCCC/C=C\C/C=C\CCCCCCCC(=O)O	1	PTFI authentic standard reference library	Accurate mass and retention time matching to authentic standards
MET_NPDSHTNEKLQQIJ-SIGMCMEVSA-N	NP-000531	N/A	C18H32O3	NPDSHTNEKLQQIJ-SIGMCMEVSA-N	CCCCC/C=C/C=C/C(CCCCCCCC(=O)O)O	1	PTFI authentic standard reference library	Accurate mass and retention time matching to authentic standards
MET_IQWYIIPDFISFMV-HWXFIQLYSA-N	NP-002322	N/A	C18H32O4	IQWYIIPDFISFMV-HWXFIQLYSA-N	CCC(C(/C=C\C/C=C\CCCCCCCCC(=O)O)O)O	1	PTFI authentic standard reference library	Accurate mass and retention time matching to authentic standards
MET_MKYUCBXUUSZMQB-MKZMYESJSA-N	NP-000547	N/A	C18H32O5	MKYUCBXUUSZMQB-MKZMYESJSA-N	CC/C=C\CC(C(/C=C/C(CCCCCCCC(=O)O)O)O)O	1	PTFI authentic standard reference library	Accurate mass and retention time matching to authentic standards
MET_KFINXCASWPGHEW-UYOLCUGSSA-N	NP-021236	N/A	C18H32O5	KFINXCASWPGHEW-UYOLCUGSSA-N	CC/C=C\C/C=C\C(C(C(CCCCCCCC(=O)O)O)O)O	1	PTFI authentic standard reference library	Accurate mass and retention time matching to authentic standards
MET_SCZSILIHRULXII-NTCAYCPXSA-N	NP-011548	N/A	C18H34O3	SCZSILIHRULXII-NTCAYCPXSA-N	CCCCCCCCCCCCC(/C=C/CCC(=O)O)O	1	PTFI authentic standard reference library	Accurate mass and retention time matching to authentic standards
MET_PYGXAGIECVVIOZ-UHFFFAOYSA-N	Dibutyl decanedioate	N/A	C18H34O4	PYGXAGIECVVIOZ-UHFFFAOYSA-N	CCCCOC(=O)CCCCCCCCC(=O)OCCCC	1	PTFI authentic standard reference library	Accurate mass and retention time matching to authentic standards
MET_VFMMPHCGEFXGIP-UHFFFAOYSA-N	Alpha-naphthoflavone	N/A	C19H12O2	VFMMPHCGEFXGIP-UHFFFAOYSA-N	C1=CC=C(C=C1)C2=CC(=O)C3=C(O2)C4=CC=CC=C4C=C3	1	PTFI authentic standard reference library	Accurate mass and retention time matching to authentic standards
MET_DOBMPNYZJYQDGZ-UHFFFAOYSA-N	Dicumarol	N/A	C19H12O6	DOBMPNYZJYQDGZ-UHFFFAOYSA-N	C1=CC=C2C(=C1)C(=C(C(=O)O2)CC3=C(C4=CC=CC=C4OC3=O)O)O	1	PTFI authentic standard reference library	Accurate mass and retention time matching to authentic standards
MET_AEDDIBAIWPIIBD-ZJKJAXBQSA-N	Mangiferin	N/A	C19H18O11	AEDDIBAIWPIIBD-ZJKJAXBQSA-N	C1=C2C(=CC(=C1O)O)OC3=C(C2=O)C(=C(C(=C3)O)[C@H]4[C@@H]([C@H]([C@@H]([C@H](O4)CO)O)O)O)O	1	PTFI authentic standard reference library	Accurate mass and retention time matching to authentic standards
MET_BZBZUGSXRITWQR-QPJJXVBHSA-N	NP-014313	N/A	C19H18O7	BZBZUGSXRITWQR-QPJJXVBHSA-N	COC1=C(C=C(C=C1)/C=C/C(=O)OCC(=O)CC2=CC(=C(C=C2)O)O)O	1	PTFI authentic standard reference library	Accurate mass and retention time matching to authentic standards
MET_FEPPYNQWWRLZNW-UHFFFAOYSA-N	NP-023964	N/A	C19H18O8	FEPPYNQWWRLZNW-UHFFFAOYSA-N	CC1=CC(=C(C2=C1C(=O)OC3=C(O2)C(=C(C(=C3)C(=O)O)C)OC)COC)O	1	PTFI authentic standard reference library	Accurate mass and retention time matching to authentic standards
MET_PJQLSMYMOKWUJG-UHFFFAOYSA-N	Casticin	N/A	C19H18O8	PJQLSMYMOKWUJG-UHFFFAOYSA-N	COC1=C(C=C(C=C1)C2=C(C(=O)C3=C(C(=C(C=C3O2)OC)OC)O)OC)O	1	PTFI authentic standard reference library	Accurate mass and retention time matching to authentic standards
MET_ONSPHUIOGAJFGD-UHFFFAOYSA-N	NP-024006	N/A	C19H18O9	ONSPHUIOGAJFGD-UHFFFAOYSA-N	CC1=CC(=C(C(=C1C(=O)OC)OC2=C(C(=CC(=C2C)OC)C(=O)O)O)C=O)O	1	PTFI authentic standard reference library	Accurate mass and retention time matching to authentic standards
MET_OVBPIULPVIDEAO-LBPRGKRZSA-N	Folic acid	N/A	C19H19N7O6	OVBPIULPVIDEAO-LBPRGKRZSA-N	C1=CC(=CC=C1C(=O)N[C@@H](CCC(=O)O)C(=O)O)NCC2=CN=C3C(=N2)C(=O)N=C(N3)N	1	PTFI authentic standard reference library	Accurate mass and retention time matching to authentic standards
MET_TVZGACDUOSZQKY-LBPRGKRZSA-N	Aminopterin	N/A	C19H20N8O5	TVZGACDUOSZQKY-LBPRGKRZSA-N	C1=CC(=CC=C1C(=O)N[C@@H](CCC(=O)O)C(=O)O)NCC2=CN=C3C(=N2)C(=NC(=N3)N)N	1	PTFI authentic standard reference library	Accurate mass and retention time matching to authentic standards
MET_SJRACCTZSAUMGO-WIMVFMHDSA-N	NP-000843	N/A	C19H20O10	SJRACCTZSAUMGO-WIMVFMHDSA-N	COC1=C2C=COC2=CC3=C1C(=O)C=C(O3)CO[C@H]4[C@@H]([C@H]([C@@H]([C@H](O4)CO)O)O)O	1	PTFI authentic standard reference library	Accurate mass and retention time matching to authentic standards
MET_IHZRLGRBBLFVBQ-JXMROGBWSA-N	NP-012777	N/A	C19H20O3	IHZRLGRBBLFVBQ-JXMROGBWSA-N	C1=CC(=CC=C1CCCCC(=O)/C=C/C2=CC=C(C=C2)O)O	1	PTFI authentic standard reference library	Accurate mass and retention time matching to authentic standards
MET_AONLJCCUYGGOSW-PJERILTQSA-N	NP-010126	N/A	C19H20O6	AONLJCCUYGGOSW-PJERILTQSA-N	C[C@@H]1[C@@H]([C@H]2C3=C(CCC[C@@H]3[C@@]14C[C@H](OC4=O)C5=COC=C5)C(=O)O2)O	1	PTFI authentic standard reference library	Accurate mass and retention time matching to authentic standards
MET_HHFYKKPDDHGNBP-NZOMGQEASA-N	NP-024836	N/A	C19H20O7	HHFYKKPDDHGNBP-NZOMGQEASA-N	C/C/1=C\[C@@H]2C(=C(C(=O)O2)CO)[C@H](CC3=C[C@@H](C1)OC3=O)OC(=O)C(=C)C	1	PTFI authentic standard reference library	Accurate mass and retention time matching to authentic standards
MET_UNMNJFPAJOHXMT-UHFFFAOYSA-N	NP-023141	N/A	C19H22O3	UNMNJFPAJOHXMT-UHFFFAOYSA-N	C1=CC=C(C=C1)CCC(=O)CC(CCC2=CC=C(C=C2)O)O	1	PTFI authentic standard reference library	Accurate mass and retention time matching to authentic standards
MET_QUHYUSAHBDACNG-UHFFFAOYSA-N	NP-000814	N/A	C19H22O3	QUHYUSAHBDACNG-UHFFFAOYSA-N	C1=CC(=CC=C1CCCCC(=O)CCC2=CC=C(C=C2)O)O	1	PTFI authentic standard reference library	Accurate mass and retention time matching to authentic standards
MET_ZBFSUZGUYFFWGY-UHFFFAOYSA-N	NP-001447	N/A	C19H22O4	ZBFSUZGUYFFWGY-UHFFFAOYSA-N	C1=CC(=CC=C1CCC(CC(=O)CCC2=CC=C(C=C2)O)O)O	1	PTFI authentic standard reference library	Accurate mass and retention time matching to authentic standards
MET_OWAQHJLCKMIPKB-GXDHUFHOSA-N	NP-019332	N/A	C19H22O4	OWAQHJLCKMIPKB-GXDHUFHOSA-N	CC(=C)C(CC/C(=C/COC1=CC2=C(C=C1)C=CC(=O)O2)/C)O	1	PTFI authentic standard reference library	Accurate mass and retention time matching to authentic standards
MET_ZHQPRJMIAALFHX-ATTWWORZSA-N	NP-015327	N/A	C19H22O4	ZHQPRJMIAALFHX-ATTWWORZSA-N	C/C(=C\COC1=CC2=C(C=C1)C=CC(=O)O2)/C/C=C/C(C)(C)O	1	PTFI authentic standard reference library	Accurate mass and retention time matching to authentic standards
MET_OAGXTVOZBKKJKA-UHFFFAOYSA-N	NP-003617	N/A	C19H22O5	OAGXTVOZBKKJKA-UHFFFAOYSA-N	C1=CC(=CC=C1CCC(=O)CC(CCC2=CC(=C(C=C2)O)O)O)O	1	PTFI authentic standard reference library	Accurate mass and retention time matching to authentic standards
MET_RLGURSVGWYQZKT-UHFFFAOYSA-N	NP-026521	N/A	C19H22O5	RLGURSVGWYQZKT-UHFFFAOYSA-N	COC(C1=CC(=C(C=C1)O)C2=C(C=CC(=C2)CC=C)O)C(CO)O	1	PTFI authentic standard reference library	Accurate mass and retention time matching to authentic standards
MET_PKORXOLYTWDULG-KBXCAEBGSA-N	NP-003398	N/A	C19H22O6	PKORXOLYTWDULG-KBXCAEBGSA-N	COC1=C(C=CC(=C1)[C@@H]2[C@H](C3=C(O2)C(=CC(=C3)CCCO)O)CO)O	1	PTFI authentic standard reference library	Accurate mass and retention time matching to authentic standards
MET_DNABNTQMDXKPON-ZIIYPAMZSA-N	NP-000536	N/A	C19H22O8	DNABNTQMDXKPON-ZIIYPAMZSA-N	CC1=CC2=C(C(=CC=C2)O)C(=C1C(=O)C)O[C@H]3[C@@H]([C@H]([C@@H]([C@H](O3)CO)O)O)O	1	PTFI authentic standard reference library	Accurate mass and retention time matching to authentic standards
MET_GZVIQGVWSNEONZ-UHFFFAOYSA-N	NP-000875	N/A	C19H24O4	GZVIQGVWSNEONZ-UHFFFAOYSA-N	C1=CC(=CC=C1CCC(CC(CCC2=CC=C(C=C2)O)O)O)O	1	PTFI authentic standard reference library	Accurate mass and retention time matching to authentic standards
MET_QYYKWTUUCOTGNS-JIIJFUIFSA-N	Marmin	N/A	C19H24O5	QYYKWTUUCOTGNS-JIIJFUIFSA-N	C/C(=C\COC1=CC2=C(C=C1)C=CC(=O)O2)/CC[C@H](C(C)(C)O)O	1	PTFI authentic standard reference library	Accurate mass and retention time matching to authentic standards
MET_YSOBQIMODQOGKQ-HOZAMIDDSA-N	Daphylloside	N/A	C19H26O12	YSOBQIMODQOGKQ-HOZAMIDDSA-N	CC(=O)OCC1=C[C@@H]([C@H]2[C@@H]1[C@@H](OC=C2C(=O)OC)O[C@H]3[C@@H]([C@H]([C@@H]([C@H](O3)CO)O)O)O)O	1	PTFI authentic standard reference library	Accurate mass and retention time matching to authentic standards
MET_RJHSXEZOOUJAQE-ZSOIEALJSA-N	NP-003918	N/A	C19H26O6	RJHSXEZOOUJAQE-ZSOIEALJSA-N	CC(=C)C(=O)OC1CC(CCC/C(=C/C2C1C(=C)C(=O)O2)/CO)CO	1	PTFI authentic standard reference library	Accurate mass and retention time matching to authentic standards
MET_LLEMMFPELBNINR-SKYGPZSASA-N	Benzyl gentiobioside	N/A	C19H28O11	LLEMMFPELBNINR-SKYGPZSASA-N	C1=CC=C(C=C1)CO[C@H]2[C@@H]([C@H]([C@@H]([C@H](O2)CO[C@H]3[C@@H]([C@H]([C@@H]([C@H](O3)CO)O)O)O)O)O)O	1	PTFI authentic standard reference library	Accurate mass and retention time matching to authentic standards
MET_IVRQZYXJBVMHCW-OTCFHACESA-N	Osmanthuside H	N/A	C19H28O11	IVRQZYXJBVMHCW-OTCFHACESA-N	C1[C@@]([C@H]([C@@H](O1)OC[C@@H]2[C@H]([C@@H]([C@H]([C@@H](O2)OCCC3=CC=C(C=C3)O)O)O)O)O)(CO)O	1	PTFI authentic standard reference library	Accurate mass and retention time matching to authentic standards
MET_RIFCMNAQMNUNKD-ASTDHERZSA-N	NP-019308	N/A	C19H28O5	RIFCMNAQMNUNKD-ASTDHERZSA-N	CC1=C([C@H]([C@H]2[C@@H](C1)OC(=O)C2=C)OC(=O)C(C)C)[C@@H](C)CCCO	1	PTFI authentic standard reference library	Accurate mass and retention time matching to authentic standards
MET_RPWFJAMTCNSJKK-UHFFFAOYSA-N	Dodecyl gallate	N/A	C19H30O5	RPWFJAMTCNSJKK-UHFFFAOYSA-N	CCCCCCCCCCCCOC(=O)C1=CC(=C(C(=C1)O)O)O	1	PTFI authentic standard reference library	Accurate mass and retention time matching to authentic standards
MET_SWYRVCGNMNAFEK-PUVRWCMWSA-N	Corchoionoside C	N/A	C19H30O8	SWYRVCGNMNAFEK-PUVRWCMWSA-N	CC1=CC(=O)CC([C@]1(/C=C/[C@H](C)O[C@H]2[C@@H]([C@H]([C@@H]([C@H](O2)CO)O)O)O)O)(C)C	1	PTFI authentic standard reference library	Accurate mass and retention time matching to authentic standards
MET_WTTJVINHCBCLGX-ZDVGBALWSA-N	Linoelaidic Acid methyl ester	N/A	C19H34O2	WTTJVINHCBCLGX-ZDVGBALWSA-N	CCCCC/C=C/C/C=C/CCCCCCCC(=O)OC	1	PTFI authentic standard reference library	Accurate mass and retention time matching to authentic standards
MET_JAKAZHIACKJNNB-UHFFFAOYSA-N	NP-014984	N/A	C19H34O4	JAKAZHIACKJNNB-UHFFFAOYSA-N	CC(=O)OCC(CC(CCCCCCCCCCCC#C)O)O	1	PTFI authentic standard reference library	Accurate mass and retention time matching to authentic standards
MET_XXSLBRVBLXGGQS-VRFDNOBASA-N	NP-021194	N/A	C19H34O5	XXSLBRVBLXGGQS-VRFDNOBASA-N	CCC(/C=C\C(C(C/C=C\CCCCCCCC(=O)OC)O)O)O	1	PTFI authentic standard reference library	Accurate mass and retention time matching to authentic standards
MET_NLBYRERHXBTBBR-UHFFFAOYSA-N	NP-012255	N/A	C19H36O4	NLBYRERHXBTBBR-UHFFFAOYSA-N	CC(=O)OCC(CC(CCCCCCCCCCCC=C)O)O	1	PTFI authentic standard reference library	Accurate mass and retention time matching to authentic standards
MET_GQUCOZSVXCLPKQ-SQNVVSGMSA-N	NP-001173	N/A	C19H36O8	GQUCOZSVXCLPKQ-SQNVVSGMSA-N	CC(CCC1C(CC(CC1(C)C)O)CO[C@H]2[C@@H]([C@H]([C@@H]([C@H](O2)CO)O)O)O)O	1	PTFI authentic standard reference library	Accurate mass and retention time matching to authentic standards
MET_YTOFALDOYQMOHX-DUFJLWIISA-N	NP-020662	N/A	C19H38O3	YTOFALDOYQMOHX-DUFJLWIISA-N	CC/C=C/CCCCCCCCCCC[C@H](C[C@H](CO)O)O	1	PTFI authentic standard reference library	Accurate mass and retention time matching to authentic standards
MET_YPZCQHSGCUITIP-WKWPXIAWSA-N	NP-022299	N/A	C19H38O3	YPZCQHSGCUITIP-WKWPXIAWSA-N	CCCCCCCCCCCC/C=C/C[C@H](C[C@H](CO)O)O	1	PTFI authentic standard reference library	Accurate mass and retention time matching to authentic standards
MET_RQAMSFTXEFSBPK-UHFFFAOYSA-N	NP-009028	N/A	C20H16O5	RQAMSFTXEFSBPK-UHFFFAOYSA-N	CC1(C=CC2=C(O1)C=C3C(=C2O)C(=O)C(=CO3)C4=CC=C(C=C4)O)C	1	PTFI authentic standard reference library	Accurate mass and retention time matching to authentic standards
MET_POQICXMTUPVZMX-UXYNSRGZSA-N	Juglanin	N/A	C20H18O10	POQICXMTUPVZMX-UXYNSRGZSA-N	C1=CC(=CC=C1C2=C(C(=O)C3=C(C=C(C=C3O2)O)O)O[C@H]4[C@@H]([C@H]([C@@H](O4)CO)O)O)O	1	PTFI authentic standard reference library	Accurate mass and retention time matching to authentic standards
MET_WPAOSTUNVIZRNC-UHFFFAOYSA-N	NP-024008	N/A	C20H18O10	WPAOSTUNVIZRNC-UHFFFAOYSA-N	CC1=CC(=C(C(=C1C(=O)OC)OC2=C(C(=C3C(OC(=O)C3=C2O)OC)C)O)C=O)O	1	PTFI authentic standard reference library	Accurate mass and retention time matching to authentic standards
MET_YQOVRUAPWCGSLC-UHFFFAOYSA-N	2,4-Bis(4-hydroxybenzyl)phenol	N/A	C20H18O3	YQOVRUAPWCGSLC-UHFFFAOYSA-N	C1=CC(=CC=C1CC2=CC(=C(C=C2)O)CC3=CC=C(C=C3)O)O	1	PTFI authentic standard reference library	Accurate mass and retention time matching to authentic standards
MET_XSVMSDPBHXJIEZ-UHFFFAOYSA-N	NP-007752	N/A	C20H18O5	XSVMSDPBHXJIEZ-UHFFFAOYSA-N	CC(C)(C1=CC2=CC3=C(C=C2O1)OC(CC3=O)C4=CC=C(C=C4)O)O	1	PTFI authentic standard reference library	Accurate mass and retention time matching to authentic standards
MET_NRQUZRZEYPSZEY-WRMYNCHHSA-N	NP-024744	N/A	C20H20O14	NRQUZRZEYPSZEY-WRMYNCHHSA-N	C1=C(C=C(C(=C1O)O)O)C(=O)OC[C@@H]2[C@H]([C@@H]([C@H]([C@@H](O2)OC3=CC(=CC(=C3O)O)C(=O)O)O)O)O	1	PTFI authentic standard reference library	Accurate mass and retention time matching to authentic standards
MET_WLOCVXKIOFOGBF-UHFFFAOYSA-N	NP-026304	N/A	C20H20O5	WLOCVXKIOFOGBF-UHFFFAOYSA-N	CC(C)(C1CC2=C(O1)C=CC3=C2OC(CC3=O)C4=CC=C(C=C4)O)O	1	PTFI authentic standard reference library	Accurate mass and retention time matching to authentic standards
MET_FHYQIQMSODIFCP-ZZXKWVIFSA-N	NP-007630	N/A	C20H20O7	FHYQIQMSODIFCP-ZZXKWVIFSA-N	COC1=CC(=CC2=C1OC(C2CO)C3=CC(=C(C=C3)O)OC)/C=C/C(=O)O	1	PTFI authentic standard reference library	Accurate mass and retention time matching to authentic standards
MET_GIKVSFNAEBQLGB-UHFFFAOYSA-N	NP-024989	N/A	C20H20O7	GIKVSFNAEBQLGB-UHFFFAOYSA-N	COC1=CC2=C(C(=C1)OC)C(=O)C=C(O2)C3=CC(=C(C(=C3)OC)OC)OC	1	PTFI authentic standard reference library	Accurate mass and retention time matching to authentic standards
MET_ULSUXBXHSYSGDT-UHFFFAOYSA-N	Tangeretin|Tangeritin	N/A	C20H20O7	ULSUXBXHSYSGDT-UHFFFAOYSA-N	COC1=CC=C(C=C1)C2=CC(=O)C3=C(O2)C(=C(C(=C3OC)OC)OC)OC	1	PTFI authentic standard reference library	Accurate mass and retention time matching to authentic standards
MET_UQKKDJWFQBNZBJ-PTVYBAHFSA-N	NP-000762	N/A	C20H22O10	UQKKDJWFQBNZBJ-PTVYBAHFSA-N	C1[C@@H]([C@H](OC2=CC(=CC(=C21)O)OC3C(C(C(CO3)O)O)O)C4=CC(=C(C=C4)O)O)O	1	PTFI authentic standard reference library	Accurate mass and retention time matching to authentic standards
MET_JRAAEKBJXQXXBZ-DAJYORATSA-N	NP-016976	N/A	C20H22O10	JRAAEKBJXQXXBZ-DAJYORATSA-N	C1[C@@H]([C@H](OC2=CC(=CC(=C21)O)O[C@H]3[C@@H]([C@H]([C@@H](O3)CO)O)O)C4=CC(=C(C=C4)O)O)O	1	PTFI authentic standard reference library	Accurate mass and retention time matching to authentic standards
MET_AALLCALQGXXWNA-LZDJLBIOSA-N	NP-004782	N/A	C20H22O6	AALLCALQGXXWNA-LZDJLBIOSA-N	C[C@@]12CCC3C(=O)O[C@@H](C[C@]3([C@@H]1[C@H]4C=C[C@@]2(C(=O)O4)O)C)C5=COC=C5	1	PTFI authentic standard reference library	Accurate mass and retention time matching to authentic standards
MET_MATGKVZWFZHCLI-LSDHHAIUSA-N	NP-009837	N/A	C20H22O6	MATGKVZWFZHCLI-LSDHHAIUSA-N	COC1=C(C=CC(=C1)C[C@H]2COC(=O)[C@@H]2CC3=CC(=C(C=C3)O)OC)O	1	PTFI authentic standard reference library	Accurate mass and retention time matching to authentic standards
MET_TVKGYMYAOVADOP-SOFGYWHQSA-N	NP-010025	N/A	C20H22O6	TVKGYMYAOVADOP-SOFGYWHQSA-N	COC1=C(C=C(C=C1)/C=C/C(=O)C2=C(C=C(C=C2OC)OC)OC)OC	1	PTFI authentic standard reference library	Accurate mass and retention time matching to authentic standards
MET_ZCSBZYSQTANMFA-KWNZIKDBSA-N	NP-024840	N/A	C20H22O7	ZCSBZYSQTANMFA-KWNZIKDBSA-N	C/C=C(/C)\C(=O)OC1CC23C(O2)C(C/C(=C/C4C1C(=C)C(=O)O4)/C)OC3=O	1	PTFI authentic standard reference library	Accurate mass and retention time matching to authentic standards
MET_DFUFHQYYQXCXKV-XFIUFDCLSA-N	NP-024837	N/A	C20H22O7	DFUFHQYYQXCXKV-XFIUFDCLSA-N	C/C=C(/C)\C(=O)O[C@H]1CC2=C[C@@H](C/C(=C/[C@@H]3C1=C(C(=O)O3)CO)/C)OC2=O	1	PTFI authentic standard reference library	Accurate mass and retention time matching to authentic standards
MET_RUOKEYJFAJITAG-CUYWLFDKSA-N	Resveratroloside	N/A	C20H22O8	RUOKEYJFAJITAG-CUYWLFDKSA-N	C1=CC(=CC=C1/C=C/C2=CC(=CC(=C2)O)O)O[C@H]3[C@@H]([C@H]([C@@H]([C@H](O3)CO)O)O)O	1	PTFI authentic standard reference library	Accurate mass and retention time matching to authentic standards
MET_XWFQRXGYJJOFCO-UHFFFAOYSA-N	NP-018146	N/A	C20H22O9	XWFQRXGYJJOFCO-UHFFFAOYSA-N	C1C(C(OC2=CC(=CC(=C21)O)OC3C(C(C(O3)CO)O)O)C4=CC=C(C=C4)O)O	1	PTFI authentic standard reference library	Accurate mass and retention time matching to authentic standards
MET_XWFQRXGYJJOFCO-YJKDXWGCSA-N	NP-020123	N/A	C20H22O9	XWFQRXGYJJOFCO-YJKDXWGCSA-N	C1[C@H]([C@H](OC2=CC(=CC(=C21)O)O[C@H]3[C@@H]([C@H]([C@@H](O3)CO)O)O)C4=CC=C(C=C4)O)O	1	PTFI authentic standard reference library	Accurate mass and retention time matching to authentic standards
MET_OLCVEOSSVCAFGR-CUYWLFDKSA-N	NP-005117	N/A	C20H22O9	OLCVEOSSVCAFGR-CUYWLFDKSA-N	C1=CC(=C(C=C1/C=C/C2=CC(=CC(=C2)O)O)O)O[C@H]3[C@@H]([C@H]([C@@H]([C@H](O3)CO)O)O)O	1	PTFI authentic standard reference library	Accurate mass and retention time matching to authentic standards
MET_NBDQYITZRPEYEM-YXWRBFHGSA-N	NP-006292	N/A	C20H23NO5	NBDQYITZRPEYEM-YXWRBFHGSA-N	C[N+]1(CCC2=CC(=C(C3=C2[C@@H]1CC4=CC(=C(C=C43)OC)O)OC)OC)[O-]	1	PTFI authentic standard reference library	Accurate mass and retention time matching to authentic standards
MET_QAUDHOGPLBDVAX-GZFODPQLSA-N	NP-000845	N/A	C20H24O10	QAUDHOGPLBDVAX-GZFODPQLSA-N	CC1([C@@H]([C@@H](C2=C(O1)C=CC3=C2OC(=O)C=C3)O)O[C@H]4[C@@H]([C@H]([C@@H]([C@H](O4)CO)O)O)O)C	1	PTFI authentic standard reference library	Accurate mass and retention time matching to authentic standards
MET_AMOGMTLMADGEOQ-OOLNSWIYSA-N	NP-008098	N/A	C20H24O11	AMOGMTLMADGEOQ-OOLNSWIYSA-N	C[C@@H]1C(=O)O[C@@H]2[C@]1([C@]34C(=O)O[C@H]5C3(C2O)[C@@]6([C@@H]([C@H]5O)C(C)(C)C)[C@H](C(=O)O[C@H]6O4)O)O	1	PTFI authentic standard reference library	Accurate mass and retention time matching to authentic standards
MET_QDDILOVMGWUNGD-UHFFFAOYSA-N	NP-007299	N/A	C20H24O4	QDDILOVMGWUNGD-UHFFFAOYSA-N	CC(CC1=CC2=C(C=C1)OCO2)C(C)CC3=CC(=C(C=C3)O)OC	1	PTFI authentic standard reference library	Accurate mass and retention time matching to authentic standards
MET_ZKUVESFSLKJZMT-OQLLNIDSSA-N	NP-020869	N/A	C20H24O4	ZKUVESFSLKJZMT-OQLLNIDSSA-N	CC(=CC(C/C(=C/COC1=CC2=C(C=C1)C=CC(=O)O2)/C)OC)C	1	PTFI authentic standard reference library	Accurate mass and retention time matching to authentic standards
MET_AJKNVKDZFPYBOV-UHFFFAOYSA-N	NP-025042	N/A	C20H24O7	AJKNVKDZFPYBOV-UHFFFAOYSA-N	COC1=CC(=C(C(=C1)OC)C(=O)CCC2=CC(=C(C(=C2)OC)OC)OC)O	1	PTFI authentic standard reference library	Accurate mass and retention time matching to authentic standards
MET_UCJHITBUIWHISE-GMMZNBDUSA-N	NP-013125	N/A	C20H24O9	UCJHITBUIWHISE-GMMZNBDUSA-N	CC(C)(C1CC2=C(O1)C=CC3=C2OC(=O)C=C3)O[C@H]4[C@@H]([C@H]([C@@H]([C@H](O4)CO)O)O)O	1	PTFI authentic standard reference library	Accurate mass and retention time matching to authentic standards
MET_GHKWPHRULCFTBB-UHFFFAOYSA-N	Torachrysone 8-glucoside	N/A	C20H24O9	GHKWPHRULCFTBB-UHFFFAOYSA-N	CC1=CC2=CC(=CC(=C2C(=C1C(=O)C)O)OC3C(C(C(C(O3)CO)O)O)O)OC	1	PTFI authentic standard reference library	Accurate mass and retention time matching to authentic standards
MET_MSWJSDLNPCSSNW-UHFFFAOYSA-N	NP-002804	N/A	C20H26O3	MSWJSDLNPCSSNW-UHFFFAOYSA-N	CC(C)C1=CC2=C(C=C1)C3(CCCC(C3CC2=O)(C)C(=O)O)C	1	PTFI authentic standard reference library	Accurate mass and retention time matching to authentic standards
MET_QXAYVHFIMKYRKA-UHFFFAOYSA-N	NP-018406	N/A	C20H26O4	QXAYVHFIMKYRKA-UHFFFAOYSA-N	CC1CCC23COC(=O)C2=CC(CC3C1(C)CCC4=COC=C4)O	1	PTFI authentic standard reference library	Accurate mass and retention time matching to authentic standards
MET_BVFKMONTRIVXBO-UHFFFAOYSA-N	NP-024271	N/A	C20H26O5	BVFKMONTRIVXBO-UHFFFAOYSA-N	CC(CO)C(C)C(C1=CC(=C(C=C1)O)OC)C2=CC(=C(C=C2)O)OC	1	PTFI authentic standard reference library	Accurate mass and retention time matching to authentic standards
MET_PUETUDUXMCLALY-UHFFFAOYSA-N	NP-001302	N/A	C20H26O6	PUETUDUXMCLALY-UHFFFAOYSA-N	COC1=C(C=CC(=C1)CC(CO)C(CC2=CC(=C(C=C2)O)OC)CO)O	1	PTFI authentic standard reference library	Accurate mass and retention time matching to authentic standards
MET_PEEGIHKIWQFTKW-PWEDHXQCSA-N	NP-015735	N/A	C20H26O7	PEEGIHKIWQFTKW-PWEDHXQCSA-N	C[C@@H]1C[C@H]([C@@]23CO[C@@]2(C[C@H](CC3[C@@]14CC(OC4=O)C5=COC=C5)O)CO)O	1	PTFI authentic standard reference library	Accurate mass and retention time matching to authentic standards
MET_XUCIJNAGGSZNQT-JHSLDZJXSA-N	Amygdalin	N/A	C20H27NO11	XUCIJNAGGSZNQT-JHSLDZJXSA-N	C1=CC=C(C=C1)[C@H](C#N)O[C@H]2[C@@H]([C@H]([C@@H]([C@H](O2)CO[C@H]3[C@@H]([C@H]([C@@H]([C@H](O3)CO)O)O)O)O)O)O	1	PTFI authentic standard reference library	Accurate mass and retention time matching to authentic standards
MET_IEBFEMIXXHIISM-RJSCAXEBSA-N	NP-016056	N/A	C20H28O10	IEBFEMIXXHIISM-RJSCAXEBSA-N	C1=CC=C(C=C1)/C=C/CO[C@H]2[C@@H]([C@H]([C@@H]([C@H](O2)CO[C@H]3[C@H]([C@@H]([C@H](O3)CO)O)O)O)O)O	1	PTFI authentic standard reference library	Accurate mass and retention time matching to authentic standards
MET_NFWKVWVWBFBAOV-MISYRCLQSA-N	Dehydroabietic acid	N/A	C20H28O2	NFWKVWVWBFBAOV-MISYRCLQSA-N	CC(C)C1=CC2=C(C=C1)[C@]3(CCC[C@@]([C@@H]3CC2)(C)C(=O)O)C	1	PTFI authentic standard reference library	Accurate mass and retention time matching to authentic standards
MET_SHGAZHPCJJPHSC-YCNIQYBTSA-N	all-trans-Retinoic acid	N/A	C20H28O2	SHGAZHPCJJPHSC-YCNIQYBTSA-N	CC1=C(C(CCC1)(C)C)/C=C/C(=C/C=C/C(=C/C(=O)O)/C)/C	1	PTFI authentic standard reference library	Accurate mass and retention time matching to authentic standards
MET_ILQLITDRYFHAGM-NSISKUIASA-N	15-Hydroxydehydroabietic acid	N/A	C20H28O3	ILQLITDRYFHAGM-NSISKUIASA-N	C[C@]12CCC[C@@]([C@@H]1CCC3=C2C=CC(=C3)C(C)(C)O)(C)C(=O)O	1	PTFI authentic standard reference library	Accurate mass and retention time matching to authentic standards
MET_GPFVBJYXFRIOFB-KOQQBVACSA-N	7-Hydroxy-8,11,13-abietatrien-19-oic acid	N/A	C20H28O3	GPFVBJYXFRIOFB-KOQQBVACSA-N	CC(C)C1=CC2=C(C=C1)[C@@]3(CCC[C@@](C3C[C@@H]2O)(C)C(=O)O)C	1	PTFI authentic standard reference library	Accurate mass and retention time matching to authentic standards
MET_ALGYTGOYQATWBA-UHFFFAOYSA-N	NP-015498	N/A	C20H28O4	ALGYTGOYQATWBA-UHFFFAOYSA-N	CC12CCCC(C1CC(C3=C2C=CC(=C3)C(C)(C)O)O)(C)C(=O)O	1	PTFI authentic standard reference library	Accurate mass and retention time matching to authentic standards
MET_HQLLRHCTVDVUJB-OBHOOXMTSA-N	Marrubiin	N/A	C20H28O4	HQLLRHCTVDVUJB-OBHOOXMTSA-N	C[C@@H]1C[C@@H]2[C@H]3[C@](CCC[C@@]3([C@]1(CCC4=COC=C4)O)C)(C(=O)O2)C	1	PTFI authentic standard reference library	Accurate mass and retention time matching to authentic standards
MET_PHKSUFCCGLWIMC-UHFFFAOYSA-N	NP-010468	N/A	C20H28O4	PHKSUFCCGLWIMC-UHFFFAOYSA-N	CC1CCC2(C(C1(C)CCC3=COC=C3)CCC=C2C(=O)O)CO	1	PTFI authentic standard reference library	Accurate mass and retention time matching to authentic standards
MET_HLIAVLHNDJUHFG-HOTGVXAUSA-N	Neotame	N/A	C20H30N2O5	HLIAVLHNDJUHFG-HOTGVXAUSA-N	CC(C)(C)CCN[C@@H](CC(=O)O)C(=O)N[C@@H](CC1=CC=CC=C1)C(=O)OC	1	PTFI authentic standard reference library	Accurate mass and retention time matching to authentic standards
MET_OKUGUNDXBGUFPA-UHFFFAOYSA-N	Phenethyl rutinoside	N/A	C20H30O10	OKUGUNDXBGUFPA-UHFFFAOYSA-N	CC1C(C(C(C(O1)OCC2C(C(C(C(O2)OCCC3=CC=CC=C3)O)O)O)O)O)O	1	PTFI authentic standard reference library	Accurate mass and retention time matching to authentic standards
MET_DORPKYRPJIIARM-GYAWPQPFSA-N	Verbasoside	N/A	C20H30O12	DORPKYRPJIIARM-GYAWPQPFSA-N	C[C@H]1[C@@H]([C@H]([C@H]([C@@H](O1)O[C@H]2[C@@H]([C@H](O[C@H]([C@@H]2O)OCCC3=CC(=C(C=C3)O)O)CO)O)O)O)O	1	PTFI authentic standard reference library	Accurate mass and retention time matching to authentic standards
MET_ZSMYLYMVTJVQIR-NRRUETGQSA-N	NP-026380	N/A	C20H30O2	ZSMYLYMVTJVQIR-NRRUETGQSA-N	CC(C)C1=C(C=C2C(=C1)CCC3[C@@]2(CCC[C@@]3(C)CO)C)O	1	PTFI authentic standard reference library	Accurate mass and retention time matching to authentic standards
MET_XEQHVCXFKPCQNM-PMEPGDBCSA-N	17-Hydroxy-15-kauren-19-oic acid	N/A	C20H30O3	XEQHVCXFKPCQNM-PMEPGDBCSA-N	C[C@@]12CCC[C@@](C1CCC34C2CCC(C3)C(=C4)CO)(C)C(=O)O	1	PTFI authentic standard reference library	Accurate mass and retention time matching to authentic standards
MET_IQKPNFFLSFPURG-UDPADUBZSA-N	NP-003524	N/A	C20H30O4	IQKPNFFLSFPURG-UDPADUBZSA-N	CC(C)C1=C[C@@]23CCC4[C@@](C2C[C@@H]1OO3)(CCC[C@@]4(C)C(=O)O)C	1	PTFI authentic standard reference library	Accurate mass and retention time matching to authentic standards
MET_JSXYBZIRJXMIMK-UHFFFAOYSA-N	NP-018849	N/A	C20H30O4	JSXYBZIRJXMIMK-UHFFFAOYSA-N	CC12CCCC(C1CCC3(C2=O)CC(CC3O)(C)C=C)(C)C(=O)O	1	PTFI authentic standard reference library	Accurate mass and retention time matching to authentic standards
MET_HITLMPHPGUZLGI-UHFFFAOYSA-N	NP-017061	N/A	C20H30O4	HITLMPHPGUZLGI-UHFFFAOYSA-N	CC12CCCC(C1CCC34C2CCC(C3)C(C4)C(=O)O)(C)C(=O)O	1	PTFI authentic standard reference library	Accurate mass and retention time matching to authentic standards
MET_KHQNSSJNIXVKMK-QSCDNJGLSA-N	NP-002872	N/A	C20H30O5	KHQNSSJNIXVKMK-QSCDNJGLSA-N	C[C@@]12CC[C@H]([C@@]([C@H]1CCC(=C)[C@H]2CC(C3=CCOC3=O)O)(C)CO)O	1	PTFI authentic standard reference library	Accurate mass and retention time matching to authentic standards
MET_BOJKULTULYSRAS-NPWGMBKGSA-N	NP-002873	N/A	C20H30O5	BOJKULTULYSRAS-NPWGMBKGSA-N	C[C@@]12CC[C@H]([C@@]([C@H]1CCC(=C)[C@H]2C/C=C/3\[C@H](COC3=O)O)(C)CO)O	1	PTFI authentic standard reference library	Accurate mass and retention time matching to authentic standards
MET_NLVMTSRTOGOFQD-YPKPFQOOSA-N	NP-006818	N/A	C20H32O2	NLVMTSRTOGOFQD-YPKPFQOOSA-N	CC1CCC2(C(C1(C)CC/C(=C\C(=O)O)/C)CCC=C2C)C	1	PTFI authentic standard reference library	Accurate mass and retention time matching to authentic standards
MET_MPDUJZZNNBJFAB-NBUFYSGYSA-N	NP-023986	N/A	C20H32O3	MPDUJZZNNBJFAB-NBUFYSGYSA-N	C[C@]12CCC(=O)C([C@@H]1CC[C@]34[C@@H]2CC[C@H](C3)[C@](C4)(CO)O)(C)C	1	PTFI authentic standard reference library	Accurate mass and retention time matching to authentic standards
MET_DOYKMKZYLAAOGH-UVTDQMKNSA-N	NP-008195	N/A	C20H32O3	DOYKMKZYLAAOGH-UVTDQMKNSA-N	C/C(=C/CO)/CCC1C(=C)CCC2C1(CCCC2(C)C(=O)O)C	1	PTFI authentic standard reference library	Accurate mass and retention time matching to authentic standards
MET_JJGYRVZPUJUFTR-DRWSLCSESA-N	NP-000446	N/A	C20H32O3	JJGYRVZPUJUFTR-DRWSLCSESA-N	CC1=CC(=O)C2[C@@]([C@H]1CC[C@H](C)CC(=O)O)(CCCC2(C)C)C	1	PTFI authentic standard reference library	Accurate mass and retention time matching to authentic standards
MET_KHCCSRVJJDOANA-ZOSGAXDSSA-N	NP-000447	N/A	C20H36O3	KHCCSRVJJDOANA-ZOSGAXDSSA-N	C[C@@H](CC[C@@H]1[C@]2(CCCC(C2CC[C@@]1(C)O)(C)C)C)CC(=O)O	1	PTFI authentic standard reference library	Accurate mass and retention time matching to authentic standards
MET_KQXDGUVSAAQARU-HZJYTTRNSA-N	NP-021146	N/A	C20H37NO2	KQXDGUVSAAQARU-HZJYTTRNSA-N	CCCCC/C=C\C/C=C\CCCCCCCC(=O)NCCO	1	PTFI authentic standard reference library	Accurate mass and retention time matching to authentic standards
MET_MVLVMROFTAUDAG-UHFFFAOYSA-N	Ethyl stearate	N/A	C20H40O2	MVLVMROFTAUDAG-UHFFFAOYSA-N	CCCCCCCCCCCCCCCCCC(=O)OCC	1	PTFI authentic standard reference library	Accurate mass and retention time matching to authentic standards
MET_JBFOLLJCGUCDQP-ZFORQUDYSA-N	Apigenin 7-glucuronide	N/A	C21H18O11	JBFOLLJCGUCDQP-ZFORQUDYSA-N	C1=CC(=CC=C1C2=CC(=O)C3=C(C=C(C=C3O2)O[C@H]4[C@@H]([C@H]([C@@H]([C@H](O4)C(=O)O)O)O)O)O)O	1	PTFI authentic standard reference library	Accurate mass and retention time matching to authentic standards
MET_IKIIZLYTISPENI-ZFORQUDYSA-N	Baicalin	N/A	C21H18O11	IKIIZLYTISPENI-ZFORQUDYSA-N	C1=CC=C(C=C1)C2=CC(=O)C3=C(C(=C(C=C3O2)O[C@H]4[C@@H]([C@H]([C@@H]([C@H](O4)C(=O)O)O)O)O)O)O	1	PTFI authentic standard reference library	Accurate mass and retention time matching to authentic standards
MET_DUBCCGAQYVUYEU-ZUGPOPFOSA-N	Quercetin 3-O-glucuronide	N/A	C21H18O13	DUBCCGAQYVUYEU-ZUGPOPFOSA-N	C1=CC(=C(C=C1C2=C(C(=O)C3=C(C=C(C=C3O2)O)O)O[C@H]4[C@@H]([C@H]([C@@H]([C@H](O4)C(=O)O)O)O)O)O)O	1	PTFI authentic standard reference library	Accurate mass and retention time matching to authentic standards
MET_XVVBVBKVMMNZHB-LFYBBSHMSA-N	NP-003841	N/A	C21H18O6	XVVBVBKVMMNZHB-LFYBBSHMSA-N	CC1=CC(OC1=O)C/C(=C/COC2=C3C(=CC4=C2OC=C4)C=CC(=O)O3)/C	1	PTFI authentic standard reference library	Accurate mass and retention time matching to authentic standards
MET_ZCOLJUOHXJRHDI-CMWLGVBASA-N	Genistin	N/A	C21H20O10	ZCOLJUOHXJRHDI-CMWLGVBASA-N	C1=CC(=CC=C1C2=COC3=CC(=CC(=C3C2=O)O)O[C@H]4[C@@H]([C@H]([C@@H]([C@H](O4)CO)O)O)O)O	1	PTFI authentic standard reference library	Accurate mass and retention time matching to authentic standards
MET_KMOUJOKENFFTPU-QNDFHXLGSA-N	Apigetrin	N/A	C21H20O10	KMOUJOKENFFTPU-QNDFHXLGSA-N	C1=CC(=CC=C1C2=CC(=O)C3=C(C=C(C=C3O2)O[C@H]4[C@@H]([C@H]([C@@H]([C@H](O4)CO)O)O)O)O)O	1	PTFI authentic standard reference library	Accurate mass and retention time matching to authentic standards
MET_SOSLMHZOJATCCP-AEIZVZFYSA-N	Afzelin	N/A	C21H20O10	SOSLMHZOJATCCP-AEIZVZFYSA-N	C[C@H]1[C@@H]([C@H]([C@H]([C@@H](O1)OC2=C(OC3=CC(=CC(=C3C2=O)O)O)C4=CC=C(C=C4)O)O)O)O	1	PTFI authentic standard reference library	Accurate mass and retention time matching to authentic standards
MET_FOHXFLPXBUAOJM-MGMURXEASA-N	Myricetin 3-O-galactoside	N/A	C21H20O13	FOHXFLPXBUAOJM-MGMURXEASA-N	C1=C(C=C(C(=C1O)O)O)C2=C(C(=O)C3=C(C=C(C=C3O2)O)O)O[C@H]4[C@@H]([C@H]([C@H]([C@H](O4)CO)O)O)O	1	PTFI authentic standard reference library	Accurate mass and retention time matching to authentic standards
MET_SKUCQDOSGKINGP-YQMRLJPGSA-N	NP-013080	N/A	C21H20O14	SKUCQDOSGKINGP-YQMRLJPGSA-N	C1[C@H]([C@H]([C@@H](C[C@@]1(C(=O)O)O)OC(=O)C2=CC(=C(C(=C2)O)O)O)OC(=O)C3=CC(=C(C(=C3)O)O)O)O	1	PTFI authentic standard reference library	Accurate mass and retention time matching to authentic standards
MET_VFLDPWHFBUODDF-FCXRPNKRSA-N	Curcumin	N/A	C21H20O6	VFLDPWHFBUODDF-FCXRPNKRSA-N	COC1=C(C=CC(=C1)/C=C/C(=O)CC(=O)/C=C/C2=CC(=C(C=C2)O)OC)O	1	PTFI authentic standard reference library	Accurate mass and retention time matching to authentic standards
MET_HKEAFJYKMMKDOR-VPRICQMDSA-N	Puerarin	N/A	C21H20O9	HKEAFJYKMMKDOR-VPRICQMDSA-N	C1=CC(=CC=C1C2=COC3=C(C2=O)C=CC(=C3[C@H]4[C@@H]([C@H]([C@@H]([C@H](O4)CO)O)O)O)O)O	1	PTFI authentic standard reference library	Accurate mass and retention time matching to authentic standards
MET_KYQZWONCHDNPDP-QNDFHXLGSA-N	Daidzin	N/A	C21H20O9	KYQZWONCHDNPDP-QNDFHXLGSA-N	C1=CC(=CC=C1C2=COC3=C(C2=O)C=CC(=C3)O[C@H]4[C@@H]([C@H]([C@@H]([C@H](O4)CO)O)O)O)O	1	PTFI authentic standard reference library	Accurate mass and retention time matching to authentic standards
MET_MFQIWHVVFBCURA-LKBAIHPRSA-N	NP-004685	N/A	C21H22O10	MFQIWHVVFBCURA-LKBAIHPRSA-N	C1C(OC2=C(C1=O)C(=CC(=C2)O)O[C@H]3[C@@H]([C@H]([C@@H]([C@H](O3)CO)O)O)O)C4=CC=C(C=C4)O	1	PTFI authentic standard reference library	Accurate mass and retention time matching to authentic standards
MET_VQUPQWGKORWZII-RPJYBVRZSA-N	NP-019516	N/A	C21H22O10	VQUPQWGKORWZII-RPJYBVRZSA-N	C[C@H]1[C@@H]([C@H]([C@H]([C@@H](O1)O[C@H]2[C@H](OC3=CC(=CC(=C3C2=O)O)O)C4=CC=C(C=C4)O)O)O)O	1	PTFI authentic standard reference library	Accurate mass and retention time matching to authentic standards
MET_RAFHNDRXYHOLSH-SFTVRKLSSA-N	Pyracanthoside	N/A	C21H22O11	RAFHNDRXYHOLSH-SFTVRKLSSA-N	C1[C@H](OC2=CC(=CC(=C2C1=O)O)O[C@H]3[C@@H]([C@H]([C@@H]([C@H](O3)CO)O)O)O)C4=CC(=C(C=C4)O)O	1	PTFI authentic standard reference library	Accurate mass and retention time matching to authentic standards
MET_ZROGCCBNZBKLEL-MPRHSVQHSA-N	NP-000928	N/A	C21H22O11	ZROGCCBNZBKLEL-MPRHSVQHSA-N	C[C@H]1[C@@H]([C@H]([C@H]([C@@H](O1)O[C@@H]2[C@H](OC3=CC(=CC(=C3C2=O)O)O)C4=CC(=C(C=C4)O)O)O)O)O	1	PTFI authentic standard reference library	Accurate mass and retention time matching to authentic standards
MET_VJVXQSFKTVUEFY-XGICHPGQSA-N	Tomazin	N/A	C21H22O7	VJVXQSFKTVUEFY-XGICHPGQSA-N	C/C=C(/C)\C(=O)OC(COC1=C2C(=CC3=C1OC=C3)C=CC(=O)O2)C(C)(C)O	1	PTFI authentic standard reference library	Accurate mass and retention time matching to authentic standards
MET_MRIAQLRQZPPODS-UHFFFAOYSA-N	Nobiletin	N/A	C21H22O8	MRIAQLRQZPPODS-UHFFFAOYSA-N	COC1=C(C=C(C=C1)C2=CC(=O)C3=C(O2)C(=C(C(=C3OC)OC)OC)OC)OC	1	PTFI authentic standard reference library	Accurate mass and retention time matching to authentic standards
MET_JMIAZDVHNCCPDM-UHFFFAOYSA-N	NP-013681	N/A	C21H24N2O4	JMIAZDVHNCCPDM-UHFFFAOYSA-N	CC1C2CN3CCC4(C3CC2C(=CO1)C(=O)OC)C5=CC=CC=C5NC4=O	1	PTFI authentic standard reference library	Accurate mass and retention time matching to authentic standards
MET_IOUVKUPGCMBWBT-QNDFHXLGSA-N	Phlorizin	N/A	C21H24O10	IOUVKUPGCMBWBT-QNDFHXLGSA-N	C1=CC(=CC=C1CCC(=O)C2=C(C=C(C=C2O[C@H]3[C@@H]([C@H]([C@@H]([C@H](O3)CO)O)O)O)O)O)O	1	PTFI authentic standard reference library	Accurate mass and retention time matching to authentic standards
MET_GSTCPEBQYSOEHV-QNDFHXLGSA-N	NP-011443	N/A	C21H24O10	GSTCPEBQYSOEHV-QNDFHXLGSA-N	C1=CC(=CC=C1CCC(=O)C2=C(C=C(C=C2O)O[C@H]3[C@@H]([C@H]([C@@H]([C@H](O3)CO)O)O)O)O)O	1	PTFI authentic standard reference library	Accurate mass and retention time matching to authentic standards
MET_NQWVSMVXKMHKTF-JKSUJKDBSA-N	Arctigenin	N/A	C21H24O6	NQWVSMVXKMHKTF-JKSUJKDBSA-N	COC1=C(C=C(C=C1)C[C@H]2COC(=O)[C@@H]2CC3=CC(=C(C=C3)O)OC)OC	1	PTFI authentic standard reference library	Accurate mass and retention time matching to authentic standards
MET_SYHOYYNNOXUXNN-UHFFFAOYSA-N	NP-024045	N/A	C21H24O9	SYHOYYNNOXUXNN-UHFFFAOYSA-N	COC1=CC(=CC(=C1O)C(CO)C(=O)C2=CC(=C(C(=C2)OC)O)C(=O)O)CCCO	1	PTFI authentic standard reference library	Accurate mass and retention time matching to authentic standards
MET_JQWBTWXSPPUPSU-PEVLUNPASA-N	NP-017869	N/A	C21H24O9	JQWBTWXSPPUPSU-PEVLUNPASA-N	C1=CC(=C(C(=C1)O)C(=O)O)CCC2=CC=C(C=C2)O[C@H]3[C@@H]([C@H]([C@@H]([C@H](O3)CO)O)O)O	1	PTFI authentic standard reference library	Accurate mass and retention time matching to authentic standards
MET_PDEJQNUGODFPTR-RQUKQETFSA-N	NP-026694	N/A	C21H24O9	PDEJQNUGODFPTR-RQUKQETFSA-N	C1=CC=C(C=C1)CCC(=O)C2=C(C=C(C=C2O)O[C@@H]3[C@H]([C@@H]([C@H]([C@@H](O3)CO)O)O)O)O	1	PTFI authentic standard reference library	Accurate mass and retention time matching to authentic standards
MET_AEQDJSLRWYMAQI-UHFFFAOYSA-N	NP-001740	N/A	C21H25NO4	AEQDJSLRWYMAQI-UHFFFAOYSA-N	COC1=C(C2=C(CC3C4=CC(=C(C=C4CCN3C2)OC)OC)C=C1)OC	1	PTFI authentic standard reference library	Accurate mass and retention time matching to authentic standards
MET_BLGXFZZNTVWLAY-UHFFFAOYSA-N	NP-003301	N/A	C21H26N2O3	BLGXFZZNTVWLAY-UHFFFAOYSA-N	COC(=O)C1C(CCC2C1CC3C4=C(CCN3C2)C5=CC=CC=C5N4)O	1	PTFI authentic standard reference library	Accurate mass and retention time matching to authentic standards
MET_KHWKLNXMSVVKCH-UHFFFAOYSA-N	NP-000846	N/A	C21H26O10	KHWKLNXMSVVKCH-UHFFFAOYSA-N	CC1=CC(=O)C2=C(C3=C(C=C2O1)OC(C3)C(C)(C)OC4C(C(C(C(O4)CO)O)O)O)O	1	PTFI authentic standard reference library	Accurate mass and retention time matching to authentic standards
MET_YHDXKMHPOOQARK-NHYAYHNCSA-N	O-Rutinosylumbelliferone	N/A	C21H26O12	YHDXKMHPOOQARK-NHYAYHNCSA-N	C[C@H]1[C@@H]([C@H]([C@H]([C@@H](O1)OC[C@@H]2[C@H]([C@@H]([C@H]([C@@H](O2)OC3=CC4=C(C=C3)C=CC(=O)O4)O)O)O)O)O)O	1	PTFI authentic standard reference library	Accurate mass and retention time matching to authentic standards
MET_RSAHICAPUYTWHW-UHFFFAOYSA-N	NP-003852	N/A	C21H26O6	RSAHICAPUYTWHW-UHFFFAOYSA-N	COC1=C(C=CC(=C1)CCC(CC(=O)CCC2=CC(=C(C=C2)O)OC)O)O	1	PTFI authentic standard reference library	Accurate mass and retention time matching to authentic standards
MET_GCIVYRJCMXJYHX-CXOHFUFESA-N	NP-026291	N/A		GCIVYRJCMXJYHX-CXOHFUFESA-N	N/A	1	PTFI authentic standard reference library	Accurate mass and retention time matching to authentic standards
MET_AKARZXADDNXORH-WQVLWSBKSA-N	NP-012543	N/A	C21H28O12	AKARZXADDNXORH-WQVLWSBKSA-N	C1=CC=C(C=C1)/C=C/C(=O)O[C@@H]2[C@H](O[C@@]([C@H]2O)(CO)O[C@@H]3[C@@H]([C@H]([C@@H]([C@H](O3)CO)O)O)O)CO	1	PTFI authentic standard reference library	Accurate mass and retention time matching to authentic standards
MET_MFYSYFVPBJMHGN-ZPOLXVRWSA-N	Cortisone	N/A	C21H28O5	MFYSYFVPBJMHGN-ZPOLXVRWSA-N	C[C@]12CCC(=O)C=C1CC[C@@H]3[C@@H]2C(=O)C[C@]4([C@H]3CC[C@@]4(C(=O)CO)O)C	1	PTFI authentic standard reference library	Accurate mass and retention time matching to authentic standards
MET_OELMAFBLFOKZJD-UHFFFAOYSA-N	NP-003850	N/A	C21H28O6	OELMAFBLFOKZJD-UHFFFAOYSA-N	COC1=C(C=CC(=C1)CCC(CC(CCC2=CC(=C(C=C2)O)OC)O)O)O	1	PTFI authentic standard reference library	Accurate mass and retention time matching to authentic standards
MET_DAELTTGCCPRYTP-ZLQZEYEISA-N	NP-013522	N/A	C21H30O10	DAELTTGCCPRYTP-ZLQZEYEISA-N	C[C@H]1[C@@H]([C@H]([C@H]([C@@H](O1)OC[C@@H]2[C@H]([C@@H]([C@H]([C@@H](O2)OC3=CC=C(C=C3)CC=C)O)O)O)O)O)O	1	PTFI authentic standard reference library	Accurate mass and retention time matching to authentic standards
MET_NZTJGOKYEBHPIL-BNVIMRRWSA-N	NP-021204	N/A	C21H30O10	NZTJGOKYEBHPIL-BNVIMRRWSA-N	CC(C)(C1CC2=C(O1)C=CC(=C2O[C@H]3[C@@H]([C@H]([C@@H]([C@H](O3)CO)O)O)O)CCC(=O)OC)O	1	PTFI authentic standard reference library	Accurate mass and retention time matching to authentic standards
MET_DAHFPWSMKWZKBK-OLDVFUJYSA-N	NP-023354	N/A	C21H30O11	DAHFPWSMKWZKBK-OLDVFUJYSA-N	CC(C)(C1CC2=CC(=C(C(=C2O1)OC)O[C@H]3[C@@H]([C@H]([C@@H]([C@H](O3)CO)O)O)O)CCC(=O)O)O	1	PTFI authentic standard reference library	Accurate mass and retention time matching to authentic standards
MET_IXBZGANUFHLILF-NUASCYGXSA-N	NP-023967	N/A	C21H30O11	IXBZGANUFHLILF-NUASCYGXSA-N	C[C@H]1[C@@H]([C@H]([C@H]([C@@H](O1)OC[C@@H]2[C@H]([C@@H]([C@H]([C@@H](O2)OC3=C(C=CC(=C3)CC=C)O)O)O)O)O)O)O	1	PTFI authentic standard reference library	Accurate mass and retention time matching to authentic standards
MET_QQNSARJGBPMQDI-FXMQYSIJSA-N	12-Methoxycarnosic acid	N/A	C21H30O4	QQNSARJGBPMQDI-FXMQYSIJSA-N	CC(C)C1=C(C(=C2C(=C1)CCC3[C@]2(CCCC3(C)C)C(=O)O)O)OC	1	PTFI authentic standard reference library	Accurate mass and retention time matching to authentic standards
MET_AKZZXWNFVQXXFN-QHJPBWEBSA-N	NP-023313	N/A	C21H32O8	AKZZXWNFVQXXFN-QHJPBWEBSA-N	C[C@H]1CC[C@H]([C@]2(C1=C[C@@H](CC2)C(=C)C(=O)O)C)O[C@H]3[C@@H]([C@H]([C@@H]([C@H](O3)CO)O)O)O	1	PTFI authentic standard reference library	Accurate mass and retention time matching to authentic standards
MET_TUGAUFMQYWZJAB-FPLPWBNLSA-N	NP-014981	N/A	C21H34O2	TUGAUFMQYWZJAB-FPLPWBNLSA-N	CCCCCC/C=C\CCCCCCCC1=CC(=CC(=C1)O)O	1	PTFI authentic standard reference library	Accurate mass and retention time matching to authentic standards
MET_GWOCLAPCXDOJRL-FPLPWBNLSA-N	NP-009000	N/A	C21H34O2	GWOCLAPCXDOJRL-FPLPWBNLSA-N	CCCCCC/C=C\CCCCCCCC1=C(C(=CC=C1)O)O	1	PTFI authentic standard reference library	Accurate mass and retention time matching to authentic standards
MET_WTDIRAZPDUAJEB-UHFFFAOYSA-N	NP-002202	N/A	C21H34O4	WTDIRAZPDUAJEB-UHFFFAOYSA-N	CC(CCC1C(=C)CCC2C1(CCCC2(C)C(=O)OC)C)CC(=O)O	1	PTFI authentic standard reference library	Accurate mass and retention time matching to authentic standards
MET_XHAUOHBDNZKIEL-NTUCQIPKSA-N	NP-024036	N/A	C21H34O7	XHAUOHBDNZKIEL-NTUCQIPKSA-N	CC1=C2C[C@@H](CC[C@]2(CCC1=O)C)C(C)(C)O[C@H]3[C@@H]([C@H]([C@@H]([C@H](O3)CO)O)O)O	1	PTFI authentic standard reference library	Accurate mass and retention time matching to authentic standards
MET_MAYCICSNZYXLHB-UHFFFAOYSA-N	Trihexanoate	N/A	C21H38O6	MAYCICSNZYXLHB-UHFFFAOYSA-N	CCCCCC(=O)OCC(COC(=O)CCCCC)OC(=O)CCCCC	1	PTFI authentic standard reference library	Accurate mass and retention time matching to authentic standards
MET_KAPPVCFMUONHIO-BEVDOUNSSA-N	NP-024574	N/A	C21H38O8	KAPPVCFMUONHIO-BEVDOUNSSA-N	C[C@@]12CC[C@H](CC1[C@](CC[C@H]2O)(C)O)C(C)(C)O[C@H]3[C@@H]([C@H]([C@@H]([C@H](O3)CO)O)O)O	1	PTFI authentic standard reference library	Accurate mass and retention time matching to authentic standards
MET_HDIFHQMREAYYJW-XGXNLDPDSA-N	NP-025018	N/A	C21H40O5	HDIFHQMREAYYJW-XGXNLDPDSA-N	CCCCCC[C@H](C/C=C\CCCCCCCC(=O)OCC(CO)O)O	1	PTFI authentic standard reference library	Accurate mass and retention time matching to authentic standards
MET_LSHVYAFMTMFKBA-TZIWHRDSSA-N	NP-002326	N/A	C22H18O10	LSHVYAFMTMFKBA-TZIWHRDSSA-N	C1[C@H]([C@H](OC2=CC(=CC(=C21)O)O)C3=CC(=C(C=C3)O)O)OC(=O)C4=CC(=C(C(=C4)O)O)O	1	PTFI authentic standard reference library	Accurate mass and retention time matching to authentic standards
MET_LSHVYAFMTMFKBA-CTNGQTDRSA-N	NP-013806	N/A	C22H18O10	LSHVYAFMTMFKBA-CTNGQTDRSA-N	C1[C@H]([C@@H](OC2=CC(=CC(=C21)O)O)C3=CC(=C(C=C3)O)O)OC(=O)C4=CC(=C(C(=C4)O)O)O	1	PTFI authentic standard reference library	Accurate mass and retention time matching to authentic standards
MET_WMBWREPUVVBILR-WIYYLYMNSA-N	(-)-Epigallocatechin gallate	N/A	C22H18O11	WMBWREPUVVBILR-WIYYLYMNSA-N	C1[C@H]([C@H](OC2=CC(=CC(=C21)O)O)C3=CC(=C(C(=C3)O)O)O)OC(=O)C4=CC(=C(C(=C4)O)O)O	1	PTFI authentic standard reference library	Accurate mass and retention time matching to authentic standards
MET_YDDGKXBLOXEEMN-IABMMNSOSA-N	NP-015790	N/A	C22H18O12	YDDGKXBLOXEEMN-IABMMNSOSA-N	C1=CC(=C(C=C1/C=C/C(=O)O[C@@H](C(=O)O)[C@@H](OC(=O)/C=C/C2=CC(=C(C=C2)O)O)C(=O)O)O)O	1	PTFI authentic standard reference library	Accurate mass and retention time matching to authentic standards
MET_LNOHXHDWGCMVCO-NTKSAMNMSA-N	NP-001456	N/A	C22H20O11	LNOHXHDWGCMVCO-NTKSAMNMSA-N	COC1=C(C=C(C2=C1OC(=CC2=O)C3=CC=CC=C3)O)O[C@H]4[C@@H]([C@H]([C@@H]([C@H](O4)C(=O)O)O)O)O	1	PTFI authentic standard reference library	Accurate mass and retention time matching to authentic standards
MET_KSVVGBSBNPMXJF-RECXWPGBSA-N	NP-000557	N/A	C22H22O10	KSVVGBSBNPMXJF-RECXWPGBSA-N	COC1=CC(=CC2=C1C(=O)C(=CO2)C3=CC=C(C=C3)O)O[C@H]4[C@@H]([C@H]([C@@H]([C@H](O4)CO)O)O)O	1	PTFI authentic standard reference library	Accurate mass and retention time matching to authentic standards
MET_NLZCOTZRUWYPTP-MIUGBVLSSA-N	NP-023145	N/A	C22H22O10	NLZCOTZRUWYPTP-MIUGBVLSSA-N	COC1=CC=C(C=C1)C2=CC(=O)C3=C(C=C(C=C3O2)O[C@H]4[C@@H]([C@H]([C@@H]([C@H](O4)CO)O)O)O)O	1	PTFI authentic standard reference library	Accurate mass and retention time matching to authentic standards
MET_VGSYCWGXBYZLLE-QEEQPWONSA-N	NP-007243	N/A	C22H22O10	VGSYCWGXBYZLLE-QEEQPWONSA-N	C1[C@@H]2[C@H](C3=C(O1)C=C(C=C3)O[C@H]4[C@@H]([C@H]([C@@H]([C@H](O4)CO)O)O)O)OC5=CC6=C(C=C25)OCO6	1	PTFI authentic standard reference library	Accurate mass and retention time matching to authentic standards
MET_FISMJUPMCGKNNX-MUQLVJOOSA-N	NP-022712	N/A	C22H22O11	FISMJUPMCGKNNX-MUQLVJOOSA-N	C1=CC=C(C=C1)/C=C/C(=O)O[C@@H]2[C@H]([C@H]([C@H](O[C@H]2OC(=O)C3=CC(=C(C(=C3)O)O)O)CO)O)O	1	PTFI authentic standard reference library	Accurate mass and retention time matching to authentic standards
MET_MGJLSBDCWOSMHL-MIUGBVLSSA-N	NP-001024	N/A	C22H22O9	MGJLSBDCWOSMHL-MIUGBVLSSA-N	COC1=CC=C(C=C1)C2=COC3=C(C2=O)C=CC(=C3)O[C@H]4[C@@H]([C@H]([C@@H]([C@H](O4)CO)O)O)O	1	PTFI authentic standard reference library	Accurate mass and retention time matching to authentic standards
MET_QCKMSYZHBPNLCB-QKYBYQKWSA-N	NP-024025	N/A	C22H24O13	QCKMSYZHBPNLCB-QKYBYQKWSA-N	COC1=C(C=CC(=C1)C(=O)OC2=CC(=CC(=C2CC(=O)O)O)O[C@H]3[C@@H]([C@H]([C@@H]([C@H](O3)CO)O)O)O)O	1	PTFI authentic standard reference library	Accurate mass and retention time matching to authentic standards
MET_UHLALQJXZQDUSF-DRASZATQSA-N	NP-024220	N/A	C22H24O13	UHLALQJXZQDUSF-DRASZATQSA-N	COC1=CC(=CC(=C1O)OC)C(=O)OC[C@@H]2[C@H]([C@@H]([C@H]([C@@H](O2)OC3=C(C=CC(=C3)C(=O)O)O)O)O)O	1	PTFI authentic standard reference library	Accurate mass and retention time matching to authentic standards
MET_GLACGTLACKLUJX-QNAXTHAFSA-N	Agnuside	N/A	C22H26O11	GLACGTLACKLUJX-QNAXTHAFSA-N	C1=CO[C@H]([C@H]2[C@@H]1[C@@H](C=C2COC(=O)C3=CC=C(C=C3)O)O)O[C@H]4[C@@H]([C@H]([C@@H]([C@H](O4)CO)O)O)O	1	PTFI authentic standard reference library	Accurate mass and retention time matching to authentic standards
MET_UXSACQOOWZMGSE-RWORTQBESA-N	NP-001476	N/A	C22H26O12	UXSACQOOWZMGSE-RWORTQBESA-N	C1=CO[C@H]([C@H]2[C@@H]1[C@@H]([C@H]3[C@@]2(O3)CO)OC(=O)C4=CC=C(C=C4)O)O[C@H]5[C@@H]([C@H]([C@@H]([C@H](O5)CO)O)O)O	1	PTFI authentic standard reference library	Accurate mass and retention time matching to authentic standards
MET_KOWMJRJXZMEZLD-UHFFFAOYSA-N	Syringaresinol	N/A	C22H26O8	KOWMJRJXZMEZLD-UHFFFAOYSA-N	COC1=CC(=CC(=C1O)OC)C2C3COC(C3CO2)C4=CC(=C(C(=C4)OC)O)OC	1	PTFI authentic standard reference library	Accurate mass and retention time matching to authentic standards
MET_FCIZPHNZRNLUJD-WCGJNYNDSA-N	Haploperoside A	N/A	C22H28O13	FCIZPHNZRNLUJD-WCGJNYNDSA-N	C[C@H]1[C@@H]([C@H]([C@H]([C@@H](O1)OCC2[C@H]([C@@H]([C@H]([C@@H](O2)OC3=C(C=C4C=CC(=O)OC4=C3)OC)O)O)O)O)O)O	1	PTFI authentic standard reference library	Accurate mass and retention time matching to authentic standards
MET_DMDLIQAXFOCGBP-ROUUACIJSA-N	NP-022618	N/A	C22H28O5	DMDLIQAXFOCGBP-ROUUACIJSA-N	COC1=C(C=C(C=C1)C[C@H]2COC[C@@H]2CC3=CC(=C(C=C3)OC)OC)OC	1	PTFI authentic standard reference library	Accurate mass and retention time matching to authentic standards
MET_PICOUNAPKDEPCA-TXEJJXNPSA-N	Gomisin J	N/A	C22H28O6	PICOUNAPKDEPCA-TXEJJXNPSA-N	C[C@@H]1CC2=CC(=C(C(=C2C3=C(C(=C(C=C3C[C@@H]1C)O)OC)OC)OC)OC)O	1	PTFI authentic standard reference library	Accurate mass and retention time matching to authentic standards
MET_ALJXWCROGAMOBL-YQRKRCAISA-N	NP-017819	N/A	C22H28O7	ALJXWCROGAMOBL-YQRKRCAISA-N	CCC(C)C(=O)OC1CC(=CCC/C(=C/C2C1C(=C)C(=O)O2)/COC(=O)C)C=O	1	PTFI authentic standard reference library	Accurate mass and retention time matching to authentic standards
MET_JJVOBQHHQSQIMW-UHFFFAOYSA-N	NP-000972	N/A	C22H28O7	JJVOBQHHQSQIMW-UHFFFAOYSA-N	CC(C(C1=CC(=C(C(=C1)OC)O)OC)O)OC2=C(C=C(C=C2OC)CC=C)OC	1	PTFI authentic standard reference library	Accurate mass and retention time matching to authentic standards
MET_NMFJTTAEILZADS-FWAYYJKISA-N	NP-024935	N/A	C22H30O11	NMFJTTAEILZADS-FWAYYJKISA-N	CC#CC#CC#CCCCO[C@H]1[C@@H]([C@H]([C@@H]([C@H](O1)CO)O)O)O[C@H]2[C@@H]([C@H]([C@@H]([C@H](O2)CO)O)O)O	1	PTFI authentic standard reference library	Accurate mass and retention time matching to authentic standards
MET_ZPEADZHVGOCGKH-YQTDNFGYSA-N	Sibiricose A5	N/A	C22H30O14	ZPEADZHVGOCGKH-YQTDNFGYSA-N	COC1=C(C=CC(=C1)/C=C/C(=O)O[C@H]2[C@@H]([C@H](O[C@@]2(CO)O[C@@H]3[C@@H]([C@H]([C@@H]([C@H](O3)CO)O)O)O)CO)O)O	1	PTFI authentic standard reference library	Accurate mass and retention time matching to authentic standards
MET_XMBZZLUIFFOAHR-YQTDNFGYSA-N	Arillatose B	N/A	C22H30O14	XMBZZLUIFFOAHR-YQTDNFGYSA-N	COC1=C(C=CC(=C1)/C=C/C(=O)OC[C@@H]2[C@H]([C@@H]([C@H]([C@H](O2)O[C@]3([C@H]([C@@H]([C@H](O3)CO)O)O)CO)O)O)O)O	1	PTFI authentic standard reference library	Accurate mass and retention time matching to authentic standards
MET_LSQRGMPMJOCLHX-GONBZBRSSA-N	NP-008377	N/A	C22H30O4	LSQRGMPMJOCLHX-GONBZBRSSA-N	CC(=CCC/C(=C/CC(/C(=C/CC1=C(C=CC(=C1)C(=O)O)O)/C)O)/C)C	1	PTFI authentic standard reference library	Accurate mass and retention time matching to authentic standards
MET_LQQVURUBFJKELJ-WKWIZIJHSA-N	NP-010399	N/A	C22H30O8	LQQVURUBFJKELJ-WKWIZIJHSA-N	CCC(C)C(=O)OC1[C@H](C(=CCC/C(=C/[C@@H]2C1C(=C)C(=O)O2)/CO)CO)OC(=O)C	1	PTFI authentic standard reference library	Accurate mass and retention time matching to authentic standards
MET_NLDTZNVTWNWRRU-XNBHXSJASA-N	NP-019979	N/A	C22H32O11	NLDTZNVTWNWRRU-XNBHXSJASA-N	C/C=C/C1=CC(=C(C=C1)O[C@H]2[C@@H]([C@H]([C@@H]([C@H](O2)CO[C@H]3[C@@H]([C@@H]([C@H]([C@@H](O3)C)O)O)O)O)O)O)OC	1	PTFI authentic standard reference library	Accurate mass and retention time matching to authentic standards
MET_TUKYTUMQZQFKNX-UHFFFAOYSA-N	NP-013507	N/A	C22H32O4	TUKYTUMQZQFKNX-UHFFFAOYSA-N	CC(=O)OC1CC2C(=CCC3C2(CCCC3(C)C(=O)O)C)CC1(C)C=C	1	PTFI authentic standard reference library	Accurate mass and retention time matching to authentic standards
MET_YXHVCZZLWZYHSA-FPLPWBNLSA-N	NP-014113	N/A	C22H34O3	YXHVCZZLWZYHSA-FPLPWBNLSA-N	CCCCCC/C=C\CCCCCCCC1=C(C(=CC=C1)O)C(=O)O	1	PTFI authentic standard reference library	Accurate mass and retention time matching to authentic standards
MET_CDBMHDIMJLOMFW-UHFFFAOYSA-N	NP-026209	N/A	C22H36O4	CDBMHDIMJLOMFW-UHFFFAOYSA-N	CCCCCCCCCCC(CC(=O)CCC1=CC(=C(C=C1)O)OC)O	1	PTFI authentic standard reference library	Accurate mass and retention time matching to authentic standards
MET_XFCLFWWTDWKJAH-UHFFFAOYSA-N	NP-018136	N/A	C22H36O5	XFCLFWWTDWKJAH-UHFFFAOYSA-N	CC1=C(C2(CCCC(C2C(C1O)OC(=O)C)(C)C)C)CCC(C)CC(=O)O	1	PTFI authentic standard reference library	Accurate mass and retention time matching to authentic standards
MET_VUGMGEQWBOCMAV-QLEKUEJFSA-N	NP-006867	N/A	C22H40O11	VUGMGEQWBOCMAV-QLEKUEJFSA-N	C[C@H]1[C@@H]([C@H]([C@H]([C@@H](O1)OC[C@@H]2[C@H]([C@@H]([C@H]([C@@H](O2)OCC/C(=C/CCC(C)(C)O)/C)O)O)O)O)O)O	1	PTFI authentic standard reference library	Accurate mass and retention time matching to authentic standards
MET_JUVIOZPCNVVQFO-HBGVWJBISA-N	Rotenone	N/A	C23H22O6	JUVIOZPCNVVQFO-HBGVWJBISA-N	CC(=C)[C@H]1CC2=C(O1)C=CC3=C2O[C@@H]4COC5=CC(=C(C=C5[C@@H]4C3=O)OC)OC	1	PTFI authentic standard reference library	Accurate mass and retention time matching to authentic standards
MET_AQBZCCQCDWNNJQ-AUSIDOKSSA-N	Tephrosin	N/A	C23H22O7	AQBZCCQCDWNNJQ-AUSIDOKSSA-N	CC1(C=CC2=C(O1)C=CC3=C2O[C@@H]4COC5=CC(=C(C=C5[C@@]4(C3=O)O)OC)OC)C	1	PTFI authentic standard reference library	Accurate mass and retention time matching to authentic standards
MET_JCJPVNDLAAXNEX-UHFFFAOYSA-N	NP-016398	N/A	C23H22O8	JCJPVNDLAAXNEX-UHFFFAOYSA-N	CC(=C)C1CC2=C(O1)C=C(C3=C2OC4COC5=CC(=C(C=C5C4(C3=O)O)OC)OC)O	1	PTFI authentic standard reference library	Accurate mass and retention time matching to authentic standards
MET_RETJLKUBHXTIGH-FZFRBNDOSA-N	NP-015564	N/A	C23H24O11	RETJLKUBHXTIGH-FZFRBNDOSA-N	COC1=C(C(=C2C(=C1)OC(=CC2=O)C3=CC=C(C=C3)O[C@H]4[C@@H]([C@H]([C@@H]([C@H](O4)CO)O)O)O)O)OC	1	PTFI authentic standard reference library	Accurate mass and retention time matching to authentic standards
MET_HTNVFUBCWIYPJN-UHFFFAOYSA-N	NP-013339	N/A	C23H25NO	HTNVFUBCWIYPJN-UHFFFAOYSA-N	CC1=CC2=C(C3=C1OC(C=C3)(C)CCC=C(C)C)NC4=CC=CC=C42	1	PTFI authentic standard reference library	Accurate mass and retention time matching to authentic standards
MET_UVBJPVASQNEMDC-UHFFFAOYSA-N	NP-022373	N/A	C23H25NO2	UVBJPVASQNEMDC-UHFFFAOYSA-N	CC1=CC2=C(C=C1)NC3=C2C=CC4=C3C=CC(O4)(C)CCC(C(=C)C)O	1	PTFI authentic standard reference library	Accurate mass and retention time matching to authentic standards
MET_PQBWZZGYZJAFTD-INOXDZRUSA-N	NP-025564	N/A	C23H26N2O5	PQBWZZGYZJAFTD-INOXDZRUSA-N	COC1=C(C=CC(=C1)/C=C/C(=O)NCCCCNC(=O)/C=C/C2=CC=C(C=C2)O)O	1	PTFI authentic standard reference library	Accurate mass and retention time matching to authentic standards
MET_AEYUKLGVHVHAGC-LBOYDTAGSA-N	NP-017386	N/A	C23H26O12	AEYUKLGVHVHAGC-LBOYDTAGSA-N	C=C1C(CC2C1C(OC=C2C(=O)O)O[C@H]3[C@@H]([C@H]([C@@H]([C@H](O3)COC(=O)C4=CC=C(C=C4)O)O)O)O)O	1	PTFI authentic standard reference library	Accurate mass and retention time matching to authentic standards
MET_VZZORQCDLWXFQF-PUIBNRJISA-N	NP-000361	N/A	C23H26O13	VZZORQCDLWXFQF-PUIBNRJISA-N	COC1=CC(=CC(=C1O)OC)C(=O)OC[C@@H]2[C@H]([C@@H]([C@H]([C@@H](O2)OC3=C(C=C(C=C3)C(=O)O)OC)O)O)O	1	PTFI authentic standard reference library	Accurate mass and retention time matching to authentic standards
MET_HHDPUUNUBPKFJH-UHFFFAOYSA-N	NP-022374	N/A	C23H27NO3	HHDPUUNUBPKFJH-UHFFFAOYSA-N	CC1=CC2=C(C3=C1OC(C=C3)(C)CCC(C(C)(C)O)O)NC4=CC=CC=C42	1	PTFI authentic standard reference library	Accurate mass and retention time matching to authentic standards
MET_YKRGDOXKVOZESV-WRJNSLSBSA-N	Paeoniflorin	N/A	C23H28O11	YKRGDOXKVOZESV-WRJNSLSBSA-N	C[C@]12C[C@@]3([C@@H]4C[C@]1([C@@]4([C@H](O2)O3)COC(=O)C5=CC=CC=C5)O[C@H]6[C@@H]([C@H]([C@@H]([C@H](O6)CO)O)O)O)O	1	PTFI authentic standard reference library	Accurate mass and retention time matching to authentic standards
MET_SKYPPFSYUDCEQR-UHFFFAOYSA-N	NP-025820	N/A	C23H29NO6	SKYPPFSYUDCEQR-UHFFFAOYSA-N	CC1CC(OC1=O)C2CCC34N2CCCCC3=C(C(=O)C45C(=C(C(=O)O5)C)OC)C	1	PTFI authentic standard reference library	Accurate mass and retention time matching to authentic standards
MET_DQSWQRFGZIJUCI-KTKRTIGZSA-N	NP-003898	N/A	C23H38O2	DQSWQRFGZIJUCI-KTKRTIGZSA-N	CCCCCCCC/C=C\CCCCCCCC1=CC(=CC(=C1)O)O	1	PTFI authentic standard reference library	Accurate mass and retention time matching to authentic standards
MET_NBQPHANHNTWDML-UJKBSQBPSA-N	NP-000435	N/A	C24H22O15	NBQPHANHNTWDML-UJKBSQBPSA-N	C1=CC(=C(C=C1C2=C(C(=O)C3=C(C=C(C=C3O2)O)O)O[C@H]4[C@@H]([C@H]([C@@H]([C@H](O4)COC(=O)CC(=O)O)O)O)O)O)O	1	PTFI authentic standard reference library	Accurate mass and retention time matching to authentic standards
MET_XCQNRWMPPLJRCM-PZSVWFBASA-N	NP-007974	N/A	C24H24O13	XCQNRWMPPLJRCM-PZSVWFBASA-N	C[C@H]1[C@@H]([C@H]([C@H]([C@@H](O1)OC2=C(OC3=C(C2=O)C(=CC(=C3OC(=O)C)OC)O)C4=CC(=C(C=C4)O)O)O)O)O	1	PTFI authentic standard reference library	Accurate mass and retention time matching to authentic standards
MET_PRBUAZIWXABBBW-BFECWXROSA-N	NP-021578	N/A	C24H26O14	PRBUAZIWXABBBW-BFECWXROSA-N	COC1=C(C=CC(=C1)C2=C(C(=O)C3=C(C(=C(C(=C3O2)OC)O)OC)O)O[C@H]4[C@@H]([C@H]([C@@H]([C@H](O4)CO)O)O)O)O	1	PTFI authentic standard reference library	Accurate mass and retention time matching to authentic standards
MET_YOTVUKXKJYRTAR-NAJYVHOLSA-N	NP-018532	N/A	C24H27NO9	YOTVUKXKJYRTAR-NAJYVHOLSA-N	C1=CC=C2C(=C1)C(C(=O)N2)CC(=O)OC[C@@H]3[C@H]([C@@H]([C@H]([C@@H](O3)OCCC4=CC=C(C=C4)O)O)O)O	1	PTFI authentic standard reference library	Accurate mass and retention time matching to authentic standards
MET_CBJNLOVRAFQEQH-VUIINJGZSA-N	NP-015863	N/A	C24H28O11	CBJNLOVRAFQEQH-VUIINJGZSA-N	CC1=C(/C(=C\CO[C@H]2[C@@H]([C@H]([C@@H]([C@H](O2)CO)O)O)O)/C(C1)OC(=O)/C=C/C3=CC=C(C=C3)O)C(=O)O	1	PTFI authentic standard reference library	Accurate mass and retention time matching to authentic standards
MET_SNDSJLKXRHARRI-KXJGTOPRSA-N	NP-023841	N/A	C24H28O14	SNDSJLKXRHARRI-KXJGTOPRSA-N	COC1=CC(=CC(=C1O)OC)C(=O)OC[C@@H]2[C@H]([C@@H]([C@H]([C@@H](O2)OC3=C(C=C(C=C3OC)C(=O)O)OC)O)O)O	1	PTFI authentic standard reference library	Accurate mass and retention time matching to authentic standards
MET_DZMFTLLDUYBHLI-GMZNNUCTSA-N	NP-004199	N/A	C24H28O4	DZMFTLLDUYBHLI-GMZNNUCTSA-N	CCC/C=C\1/[C@]23CC[C@H](C=C2C(=O)O1)[C@@H]([C@]34C5=C(C=CCC5)C(=O)O4)CCC	1	PTFI authentic standard reference library	Accurate mass and retention time matching to authentic standards
MET_OFHARTBNOLXMFZ-CXUHLZMHSA-N	NP-022372	N/A	C24H29NO2	OFHARTBNOLXMFZ-CXUHLZMHSA-N	CC1=CC2=C(C=C1O)NC3=C2C=CC(=C3C/C=C(\C)/CCC=C(C)C)OC	1	PTFI authentic standard reference library	Accurate mass and retention time matching to authentic standards
MET_AQRNEKDRSXYJIN-IRFILORWSA-N	NP-009055	N/A	C24H30O10	AQRNEKDRSXYJIN-IRFILORWSA-N	C1[C@H]([C@@H]([C@H]([C@@H](O1)O[C@@H](CCC2=CC(=C(C=C2)O)O)CC(=O)CCC3=CC(=C(C=C3)O)O)O)O)O	1	PTFI authentic standard reference library	Accurate mass and retention time matching to authentic standards
MET_KVRQGMOSZKPBNS-FMHLWDFHSA-N	NP-001281	N/A	C24H30O11	KVRQGMOSZKPBNS-FMHLWDFHSA-N	C[C@@]1(C[C@H]([C@]2([C@@H]1[C@@H](OC=C2)O[C@H]3[C@@H]([C@H]([C@@H]([C@H](O3)CO)O)O)O)O)O)OC(=O)/C=C/C4=CC=CC=C4	1	PTFI authentic standard reference library	Accurate mass and retention time matching to authentic standards
MET_AZKQDXZMKREFDY-FUCHTRHDSA-N	NP-015859	N/A	C24H30O12	AZKQDXZMKREFDY-FUCHTRHDSA-N	C[C@@]1(C[C@H]([C@]2(C1[C@@H](OC=C2)O[C@H]3[C@@H]([C@H]([C@@H]([C@H](O3)CO)O)O)O)O)O)OC(=O)/C=C\C4=CC=C(C=C4)O	1	PTFI authentic standard reference library	Accurate mass and retention time matching to authentic standards
MET_JPLOCWOFCUFHBG-UHFFFAOYSA-N	NP-001478	N/A	C24H30O13	JPLOCWOFCUFHBG-UHFFFAOYSA-N	COC1=C(C=C(C=C1)C(=O)OC2C3C=COC(C3C4(C2O4)CO)OC5C(C(C(C(O5)CO)O)O)O)OC	1	PTFI authentic standard reference library	Accurate mass and retention time matching to authentic standards
MET_SMTKSCGLXONVGL-UPIRYGIPSA-N	NP-000240	N/A	C24H30O14	SMTKSCGLXONVGL-UPIRYGIPSA-N	COC(=O)C1=CO[C@H]([C@@H]([C@@H]1CCOC(=O)C2=CC(=C(C(=C2)O)O)O)C=C)O[C@H]3[C@@H]([C@H]([C@@H]([C@H](O3)CO)O)O)O	1	PTFI authentic standard reference library	Accurate mass and retention time matching to authentic standards
MET_PHPXAJCVSGIDFH-UHFFFAOYSA-N	NP-016087	N/A	C24H30O2	PHPXAJCVSGIDFH-UHFFFAOYSA-N	CC(=CCC1=C(C(=C(C=C1CCC2=CC=CC=C2)O)CC=C(C)C)O)C	1	PTFI authentic standard reference library	Accurate mass and retention time matching to authentic standards
MET_SSFXFPCIUUFGJD-UHFFFAOYSA-N	NP-015353	N/A	C24H30O7	SSFXFPCIUUFGJD-UHFFFAOYSA-N	CC1=CC(C2C(CC1=O)(C(CC2(C(C)C)O)OC(=O)C)C)OC(=O)C3=CC=C(C=C3)O	1	PTFI authentic standard reference library	Accurate mass and retention time matching to authentic standards
MET_DMSHFFHLWVNSCH-UHFFFAOYSA-N	NP-026710	N/A	C24H30O7	DMSHFFHLWVNSCH-UHFFFAOYSA-N	CC1CC2=CC(=C(C(=C2C3=C(C4=C(C=C3C(C1C)OC)OCO4)OC)OC)OC)OC	1	PTFI authentic standard reference library	Accurate mass and retention time matching to authentic standards
MET_HRLFUIXSXUASEX-UHFFFAOYSA-N	NP-002027	N/A	C24H30O8	HRLFUIXSXUASEX-UHFFFAOYSA-N	COC1=CC(=CC(=C1OC)OC)C2C3COC(C3CO2)C4=CC(=C(C(=C4)OC)OC)OC	1	PTFI authentic standard reference library	Accurate mass and retention time matching to authentic standards
MET_KQQLSXWIDDTWRR-WUOZLOAJSA-N	NP-015274	N/A	C24H30O9	KQQLSXWIDDTWRR-WUOZLOAJSA-N	C1[C@H]([C@@H]([C@H]([C@@H](O1)OC(CCC2=CC(=C(C=C2)O)O)CC(=O)CCC3=CC=C(C=C3)O)O)O)O	1	PTFI authentic standard reference library	Accurate mass and retention time matching to authentic standards
MET_ZDGWEUBHJUPSEX-JCEKTJKZSA-N	NP-024106	N/A	C24H32O15	ZDGWEUBHJUPSEX-JCEKTJKZSA-N	COC1=C2C(=CC(=C1O[C@H]3[C@@H]([C@H]([C@@H]([C@H](O3)CO)O)O)O[C@H]4[C@@H]([C@H]([C@@H]([C@H](O4)CO)O)O)O)CCC(=O)O)C=CO2	1	PTFI authentic standard reference library	Accurate mass and retention time matching to authentic standards
MET_JEJFTTRHGBKKEI-UHFFFAOYSA-N	Deoxyschizandrin	N/A	C24H32O6	JEJFTTRHGBKKEI-UHFFFAOYSA-N	CC1CC2=CC(=C(C(=C2C3=C(C(=C(C=C3CC1C)OC)OC)OC)OC)OC)OC	1	PTFI authentic standard reference library	Accurate mass and retention time matching to authentic standards
MET_YEFOAORQXAOVJQ-RZFZLAGVSA-N	NP-014850	N/A	C24H32O7	YEFOAORQXAOVJQ-RZFZLAGVSA-N	C[C@H]1CC2=CC(=C(C(=C2C3=C(C(=C(C=C3C[C@]1(C)O)OC)OC)OC)OC)OC)OC	1	PTFI authentic standard reference library	Accurate mass and retention time matching to authentic standards
MET_JUXUXBIHGDQKND-UHFFFAOYSA-N	NP-007750	N/A	C24H32O7	JUXUXBIHGDQKND-UHFFFAOYSA-N	CC(C)C(C1=C(C(=C(C=C1O)O)C(=O)C(C)C)O)C2=C(C(C(=O)C(C2=O)(C)C)(C)C)O	1	PTFI authentic standard reference library	Accurate mass and retention time matching to authentic standards
MET_FPMPOFBEYSSYDQ-AUVZEZIHSA-N	Guineensine	N/A	C24H33NO3	FPMPOFBEYSSYDQ-AUVZEZIHSA-N	CC(C)CNC(=O)/C=C/C=C/CCCCCC/C=C/C1=CC2=C(C=C1)OCO2	1	PTFI authentic standard reference library	Accurate mass and retention time matching to authentic standards
MET_MBYMHCHZLAJVRK-PDBXOOCHSA-N	NP-024499	N/A	C24H34O3	MBYMHCHZLAJVRK-PDBXOOCHSA-N	CC/C=C\C/C=C\C/C=C\CCCCCCCC1=C(C(=CC=C1)O)C(=O)O	1	PTFI authentic standard reference library	Accurate mass and retention time matching to authentic standards
MET_YXNJBOPJNBXMGA-PPRRRLHHSA-N	NP-023987	N/A	C24H36O6	YXNJBOPJNBXMGA-PPRRRLHHSA-N	CC(=O)OC[C@@]1([C@@H]2CC[C@@]34C[C@@H](CC[C@@H]3[C@]2(CCC1=O)C)[C@](C4)(COC(=O)C)O)C	1	PTFI authentic standard reference library	Accurate mass and retention time matching to authentic standards
MET_HIKQPXPTFKUOGM-POVULIOGSA-N	NP-002912	N/A	C24H36O6	HIKQPXPTFKUOGM-POVULIOGSA-N	CC(=CCC/C(=C/CC/C(=C/CC/C(=C/COC(=O)C)/COC(=O)C)/C)/C(=O)O)C	1	PTFI authentic standard reference library	Accurate mass and retention time matching to authentic standards
MET_FSQYXTHPPSJGNG-RMLCPGDUSA-N	NP-023114	N/A	C24H38O5	FSQYXTHPPSJGNG-RMLCPGDUSA-N	CC(C)C(=O)OC[C@@H]1C[C@@]23CC[C@H]4[C@]([C@@H]2CC[C@@H]1C3)(CCC[C@@]4(CO)C(=O)O)C	1	PTFI authentic standard reference library	Accurate mass and retention time matching to authentic standards
MET_SMEROWZSTRWXGI-HVATVPOCSA-N	Lithocholic acid	N/A	C24H40O3	SMEROWZSTRWXGI-HVATVPOCSA-N	C[C@H](CCC(=O)O)[C@H]1CC[C@@H]2[C@@]1(CC[C@H]3[C@H]2CC[C@H]4[C@@]3(CC[C@H](C4)O)C)C	1	PTFI authentic standard reference library	Accurate mass and retention time matching to authentic standards
MET_RUDATBOHQWOJDD-UZVSRGJWSA-N	Ursodeoxycholic acid	N/A	C24H40O4	RUDATBOHQWOJDD-UZVSRGJWSA-N	C[C@H](CCC(=O)O)[C@H]1CC[C@@H]2[C@@]1(CC[C@H]3[C@H]2[C@H](C[C@H]4[C@@]3(CC[C@H](C4)O)C)O)C	1	PTFI authentic standard reference library	Accurate mass and retention time matching to authentic standards
MET_BHQCQFFYRZLCQQ-OELDTZBJSA-N	Cholic acid	N/A	C24H40O5	BHQCQFFYRZLCQQ-OELDTZBJSA-N	C[C@H](CCC(=O)O)[C@H]1CC[C@@H]2[C@@]1([C@H](C[C@H]3[C@H]2[C@@H](C[C@H]4[C@@]3(CC[C@H](C4)O)C)O)O)C	1	PTFI authentic standard reference library	Accurate mass and retention time matching to authentic standards
MET_GWHCXVQVJPWHRF-KTKRTIGZSA-N	Nervonic acid	N/A	C24H46O2	GWHCXVQVJPWHRF-KTKRTIGZSA-N	CCCCCCCC/C=C\CCCCCCCCCCCCCC(=O)O	1	PTFI authentic standard reference library	Accurate mass and retention time matching to authentic standards
MET_SEBFKMXJBCUCAI-HKTJVKLFSA-N	Silibinin|Silybin	N/A	C25H22O10	SEBFKMXJBCUCAI-HKTJVKLFSA-N	COC1=C(C=CC(=C1)[C@@H]2[C@H](OC3=C(O2)C=C(C=C3)[C@@H]4[C@H](C(=O)C5=C(C=C(C=C5O4)O)O)O)CO)O	1	PTFI authentic standard reference library	Accurate mass and retention time matching to authentic standards
MET_UFCLZKMFXSILNL-RVXRWRFUSA-N	Isochlorogenic acid C	N/A	C25H24O12	UFCLZKMFXSILNL-RVXRWRFUSA-N	C1[C@H]([C@@H]([C@@H](C[C@]1(C(=O)O)O)OC(=O)/C=C/C2=CC(=C(C=C2)O)O)OC(=O)/C=C/C3=CC(=C(C=C3)O)O)O	1	PTFI authentic standard reference library	Accurate mass and retention time matching to authentic standards
MET_ZHXRWFOBROFZAC-LVYGOKBNSA-N	NP-000947	N/A	C25H24O13	ZHXRWFOBROFZAC-LVYGOKBNSA-N	C1[C@@H]2[C@H](C3=C(O1)C=C(C=C3)O[C@H]4[C@@H]([C@H]([C@@H]([C@H](O4)COC(=O)CC(=O)O)O)O)O)OC5=CC6=C(C=C25)OCO6	1	PTFI authentic standard reference library	Accurate mass and retention time matching to authentic standards
MET_ZSSVYEUXLNVQMH-UHFFFAOYSA-N	NP-012278	N/A	C25H24O6	ZSSVYEUXLNVQMH-UHFFFAOYSA-N	CC(=CCC1=C2C(=C3C(=C1O)C(=O)C(=CO3)C4=C(C=C(C=C4)O)O)C=CC(O2)(C)C)C	1	PTFI authentic standard reference library	Accurate mass and retention time matching to authentic standards
MET_ZPLRHVOLPIEMDN-UHFFFAOYSA-N	NP-025436	N/A	C25H24O7	ZPLRHVOLPIEMDN-UHFFFAOYSA-N	CC(=C)C(CC1=C2C(=C3C(=C1O)C(=O)C(=CO3)C4=CC(=C(C=C4)O)O)C=CC(O2)(C)C)O	1	PTFI authentic standard reference library	Accurate mass and retention time matching to authentic standards
MET_ZBHUUXLHDOUMKM-REZTVBANSA-N	NP-007755	N/A	C25H26O4	ZBHUUXLHDOUMKM-REZTVBANSA-N	CC(=CCC/C(=C/CC1=C(C=CC(=C1)C2=COC3=C(C2=O)C=CC(=C3)O)O)/C)C	1	PTFI authentic standard reference library	Accurate mass and retention time matching to authentic standards
MET_KMIAVXXXWOJFRF-UHFFFAOYSA-N	NP-024178	N/A	C25H26O7	KMIAVXXXWOJFRF-UHFFFAOYSA-N	CC(=CCC1=C2C(=C3C(=C1O)C(=O)C(=CO3)C4=CC(=C(C=C4)O)O)CC(C(O2)(C)C)O)C	1	PTFI authentic standard reference library	Accurate mass and retention time matching to authentic standards
MET_UFAMYTKZFTUYPU-UHFFFAOYSA-N	NP-025584	N/A	C25H26O7	UFAMYTKZFTUYPU-UHFFFAOYSA-N	CC(=CCC1=C(C(=C2C(=C1O)C(=O)C(=C(O2)C3=C(C=C(C=C3)O)O)O)CC=C(C)C)O)C	1	PTFI authentic standard reference library	Accurate mass and retention time matching to authentic standards
MET_QPNFBUARICHXGG-QPJJXVBHSA-N	NP-016309	N/A	C25H28O12	QPNFBUARICHXGG-QPJJXVBHSA-N	C=C1C(CC2C1C(OC=C2C(=O)O)OC3C(C(C(C(O3)CO)O)O)OC(=O)/C=C/C4=CC=C(C=C4)O)O	1	PTFI authentic standard reference library	Accurate mass and retention time matching to authentic standards
MET_WJPRKOJNQIZCGY-OZOLURDPSA-N	Vaccinoside	N/A	C25H28O13	WJPRKOJNQIZCGY-OZOLURDPSA-N	C1=C[C@@]([C@@H]2[C@H]1C(=CO[C@H]2O[C@H]3[C@@H]([C@H]([C@@H]([C@H](O3)CO)O)O)O)C(=O)O)(COC(=O)/C=C/C4=CC=C(C=C4)O)O	1	PTFI authentic standard reference library	Accurate mass and retention time matching to authentic standards
MET_DIRWTXHNLLFBAL-PJTBNZIESA-N	NP-019158	N/A	C25H28O14	DIRWTXHNLLFBAL-PJTBNZIESA-N	C1=CC(=CC=C1/C=C/C(=O)OC/C=C\2/C(C(=COC2OC3C(C(C(C(O3)CO)O)O)O)C(=O)O)CC(=O)O)O	1	PTFI authentic standard reference library	Accurate mass and retention time matching to authentic standards
MET_LFZIANKNWFFCQO-MALLVVPDSA-N	NP-025127	N/A	C25H28O14	LFZIANKNWFFCQO-MALLVVPDSA-N	COC1=CC=C(C=C1)C(=O)OC[C@]2(CO[C@H]([C@@H]2O)O[C@@H]3[C@H]([C@@H](CO[C@H]3OC4=CC(=C(C=C4)O)C(=O)O)O)O)O	1	PTFI authentic standard reference library	Accurate mass and retention time matching to authentic standards
MET_AEBORMNUOJEQOL-OWDFILOBSA-N	NP-002213	N/A	C25H30O13	AEBORMNUOJEQOL-OWDFILOBSA-N	C[C@@]1(CC[C@H]2[C@@H]1[C@@H](OC=C2C(=O)O)O[C@H]3[C@@H]([C@H]([C@@H]([C@H](O3)COC(=O)/C=C/C4=CC(=C(C=C4)O)O)O)O)O)O	1	PTFI authentic standard reference library	Accurate mass and retention time matching to authentic standards
MET_QVUZRUJONIJRDT-PPKUYGORSA-N	NP-008725	N/A	C25H30O13	QVUZRUJONIJRDT-PPKUYGORSA-N	C/C=C/1\[C@@H]2CC(=O)OC[C@H](OC[C@@H]3[C@H]([C@@H]([C@H]([C@@H](O3)O[C@@H]1OC=C2C(=O)OC)O)O)O)C4=CC(=C(C=C4)O)O	1	PTFI authentic standard reference library	Accurate mass and retention time matching to authentic standards
MET_PHHIEOZUONPPQY-AIVHQYJCSA-N	NP-000595	N/A	C25H32O10	PHHIEOZUONPPQY-AIVHQYJCSA-N	C[C@@H]1[C@H]([C@@H]([C@@H]([C@H](O1)OC2=C(C=C(C=C2)C3C(C4=C(O3)C(=CC(=C4)CCCO)O)CO)OC)O)O)O	1	PTFI authentic standard reference library	Accurate mass and retention time matching to authentic standards
MET_TXSJJCSJHIDTDE-HSPMSFNKSA-N	NP-013976	N/A	C25H32O10	TXSJJCSJHIDTDE-HSPMSFNKSA-N	COC1=C(C=C2C(C(C(CC2=C1)CO)CO[C@H]3[C@@H]([C@H]([C@@H](CO3)O)O)O)C4=CC(=C(C=C4)O)OC)O	1	PTFI authentic standard reference library	Accurate mass and retention time matching to authentic standards
MET_GMQXOLRKJQWPNB-MVVLSVRYSA-N	Ligustroside	N/A	C25H32O12	GMQXOLRKJQWPNB-MVVLSVRYSA-N	C/C=C/1\[C@@H](C(=CO[C@H]1O[C@H]2[C@@H]([C@H]([C@@H]([C@H](O2)CO)O)O)O)C(=O)OC)CC(=O)OCCC3=CC=C(C=C3)O	1	PTFI authentic standard reference library	Accurate mass and retention time matching to authentic standards
MET_AHTRGGWSBFOEEG-BXDNVMCDSA-N	NP-001314	N/A	C25H32O13	AHTRGGWSBFOEEG-BXDNVMCDSA-N	COC(=O)C1=CO[C@H](/C(=C\CO)/[C@@H]1CC(=O)OCCC2=CC=C(C=C2)O)O[C@H]3[C@@H]([C@H]([C@@H]([C@H](O3)CO)O)O)O	1	PTFI authentic standard reference library	Accurate mass and retention time matching to authentic standards
MET_RFWGABANNQMHMZ-ZCHJGGQASA-N	Oleuropein	N/A	C25H32O13	RFWGABANNQMHMZ-ZCHJGGQASA-N	C/C=C/1\[C@@H](C(=CO[C@H]1O[C@H]2[C@@H]([C@H]([C@@H]([C@H](O2)CO)O)O)O)C(=O)OC)CC(=O)OCCC3=CC(=C(C=C3)O)O	1	PTFI authentic standard reference library	Accurate mass and retention time matching to authentic standards
MET_BOEBTINYXSXCGX-UHFFFAOYSA-N	NP-020405	N/A	C25H32O2	BOEBTINYXSXCGX-UHFFFAOYSA-N	CC(=CCC1=C(C(=C(C=C1CCC2=CC=CC=C2)O)CC=C(C)C)OC)C	1	PTFI authentic standard reference library	Accurate mass and retention time matching to authentic standards
MET_ZDSBUUDXDQSCSK-DEDYPNTBSA-N	NP-015141	N/A	C25H32O2	ZDSBUUDXDQSCSK-DEDYPNTBSA-N	CC(=CCC/C(=C/CC1=C(C=C(C=C1OC)CCC2=CC=CC=C2)O)/C)C	1	PTFI authentic standard reference library	Accurate mass and retention time matching to authentic standards
MET_PVPDIJGSCANSAG-SRJJTFDTSA-N	NP-000874	N/A	C25H32O9	PVPDIJGSCANSAG-SRJJTFDTSA-N	C1=CC(=CC=C1CCC(CC(=O)CCC2=CC=C(C=C2)O)O[C@H]3[C@@H]([C@H]([C@@H]([C@H](O3)CO)O)O)O)O	1	PTFI authentic standard reference library	Accurate mass and retention time matching to authentic standards
MET_LSEDQFLRUJOXDX-SBOHWPTNSA-N	NP-000529	N/A	C25H34O10	LSEDQFLRUJOXDX-SBOHWPTNSA-N	C1=CC(=C(C=C1CCCC[C@H](CCC2=CC(=C(C=C2)O)O)O[C@H]3[C@@H]([C@H]([C@@H]([C@H](O3)CO)O)O)O)O)O	1	PTFI authentic standard reference library	Accurate mass and retention time matching to authentic standards
MET_JQZXPIPFYNVPHJ-SAEYPANNSA-N	NP-024048	N/A	C25H38O12	JQZXPIPFYNVPHJ-SAEYPANNSA-N	CC1=CC(=O)CC(C1(/C=C/C(C)O[C@H]2[C@@H]([C@H]([C@@H]([C@H](O2)COC(=O)CC(C)(CC(=O)O)O)O)O)O)O)(C)C	1	PTFI authentic standard reference library	Accurate mass and retention time matching to authentic standards
MET_RPLMLWBOUPDPQF-GULSFEPBSA-N	NP-023402	N/A	C26H28O10	RPLMLWBOUPDPQF-GULSFEPBSA-N	C[C@H]1[C@@H]([C@H]([C@H]([C@@H](O1)OC2=C(OC3=C(C(=CC(=C3C2=O)O)O)CC=C(C)C)C4=CC=C(C=C4)O)O)O)O	1	PTFI authentic standard reference library	Accurate mass and retention time matching to authentic standards
MET_ZGVGUTOTMNVHSX-UHFFFAOYSA-N	NP-013751	N/A	C26H28O13	ZGVGUTOTMNVHSX-UHFFFAOYSA-N	C1C(C(C(C(O1)C2=C3C(=C(C(=C2O)C4C(C(C(C(O4)CO)O)O)O)O)C(=O)C=C(O3)C5=CC=CC=C5)O)O)O	1	PTFI authentic standard reference library	Accurate mass and retention time matching to authentic standards
MET_NTDLXWMIWOECHG-YRCFQSNFSA-N	Apiin	N/A	C26H28O14	NTDLXWMIWOECHG-YRCFQSNFSA-N	C1[C@@]([C@H]([C@@H](O1)O[C@@H]2[C@H]([C@@H]([C@H](O[C@H]2OC3=CC(=C4C(=C3)OC(=CC4=O)C5=CC=C(C=C5)O)O)CO)O)O)O)(CO)O	1	PTFI authentic standard reference library	Accurate mass and retention time matching to authentic standards
MET_RXAXTTGJEMODPY-CJNLAGEVSA-N	NP-018036	N/A	C26H28O15	RXAXTTGJEMODPY-CJNLAGEVSA-N	C1[C@H]([C@@H]([C@H]([C@@H](O1)O[C@@H]2[C@H]([C@@H]([C@H](O[C@H]2OC3=C(OC4=CC(=CC(=C4C3=O)O)O)C5=CC=C(C=C5)O)CO)O)O)O)O)O	1	PTFI authentic standard reference library	Accurate mass and retention time matching to authentic standards
MET_YNMFDPCLPIMRFD-PEXUZNNCSA-N	NP-004586	N/A	C26H28O16	YNMFDPCLPIMRFD-PEXUZNNCSA-N	C1[C@H]([C@@H]([C@H]([C@@H](O1)OC[C@@H]2[C@H]([C@@H]([C@H]([C@@H](O2)OC3=C(OC4=CC(=CC(=C4C3=O)O)O)C5=CC(=C(C=C5)O)O)O)O)O)O)O)O	1	PTFI authentic standard reference library	Accurate mass and retention time matching to authentic standards
MET_LBRPLJCNRZUXLS-YTMAOMSOSA-N	NP-002510	N/A	C26H30N2O8	LBRPLJCNRZUXLS-YTMAOMSOSA-N	C=C[C@@H]1[C@@H]2C[C@@H]3C4=C(CCN3C(=O)C2=COC1O[C@H]5[C@@H]([C@H]([C@@H]([C@H](O5)CO)O)O)O)C6=CC=CC=C6N4	1	PTFI authentic standard reference library	Accurate mass and retention time matching to authentic standards
MET_FTVKHUHJWDMWIR-UHFFFAOYSA-N	NP-012392	N/A	C26H30O13	FTVKHUHJWDMWIR-UHFFFAOYSA-N	C1C(OC2=C(C1=O)C=CC(=C2)O)C3=CC=C(C=C3)OC4C(C(C(C(O4)CO)O)O)OC5C(C(CO5)(CO)O)O	1	PTFI authentic standard reference library	Accurate mass and retention time matching to authentic standards
MET_JGHUOJAZXGSFRI-YRSKKGSUSA-N	NP-013769	N/A	C26H30O13	JGHUOJAZXGSFRI-YRSKKGSUSA-N	COC(=O)C[C@@H]\1C(=CO[C@H](/C1=C\COC(=O)/C=C\C2=CC=CC=C2)O[C@H]3[C@@H]([C@H]([C@@H]([C@H](O3)CO)O)O)O)C(=O)O	1	PTFI authentic standard reference library	Accurate mass and retention time matching to authentic standards
MET_JGHUOJAZXGSFRI-HOWDAYCMSA-N	NP-007898	N/A	C26H30O13	JGHUOJAZXGSFRI-HOWDAYCMSA-N	COC(=O)C[C@@H]\1C(=CO[C@H](/C1=C\COC(=O)/C=C/C2=CC=CC=C2)O[C@H]3[C@@H]([C@H]([C@@H]([C@H](O3)CO)O)O)O)C(=O)O	1	PTFI authentic standard reference library	Accurate mass and retention time matching to authentic standards
MET_MGEVYVDQMTWJNV-HOPHSATRSA-N	NP-007897	N/A	C26H30O14	MGEVYVDQMTWJNV-HOPHSATRSA-N	COC(=O)C[C@@H]\1C(=CO[C@H](/C1=C\COC(=O)/C=C/C2=CC=C(C=C2)O)O[C@H]3[C@@H]([C@H]([C@@H]([C@H](O3)CO)O)O)O)C(=O)O	1	PTFI authentic standard reference library	Accurate mass and retention time matching to authentic standards
MET_QMZNHTVCEIINCK-WIMOKQHYSA-N	NP-025007	N/A	C26H30O15	QMZNHTVCEIINCK-WIMOKQHYSA-N	COC1=C(C=CC(=C1)/C=C/C(=O)OC/C=C\2/C(C(=COC2OC3C(C(C(C(O3)CO)O)O)O)C(=O)O)CC(=O)O)O	1	PTFI authentic standard reference library	Accurate mass and retention time matching to authentic standards
MET_PIAPWPAWQGDOMN-SXAWMYDMSA-N	NP-025585	N/A	C26H30O6	PIAPWPAWQGDOMN-SXAWMYDMSA-N	CC(=CC[C@H](CC1=C(C(=C(C=C1O)OC)C(=O)/C=C/C2=C(C=C(C=C2)O)O)O)C(=C)C)C	1	PTFI authentic standard reference library	Accurate mass and retention time matching to authentic standards
MET_QKEDJCCCNZWOBS-YWZVLGIGSA-N	NP-025580	N/A	C26H30O7	QKEDJCCCNZWOBS-YWZVLGIGSA-N	CC(=CCC(CC1=C2C(=C(C=C1O)OC)C(=O)[C@@H]([C@H](O2)C3=C(C=C(C=C3)O)O)O)C(=C)C)C	1	PTFI authentic standard reference library	Accurate mass and retention time matching to authentic standards
MET_KBDSLGBFQAGHBE-MSGMIQHVSA-N	Limonin	N/A	C26H30O8	KBDSLGBFQAGHBE-MSGMIQHVSA-N	C[C@@]12CC[C@H]3[C@]([C@@]14[C@H](O4)C(=O)O[C@H]2C5=COC=C5)(C(=O)C[C@@H]6[C@@]37COC(=O)C[C@@H]7OC6(C)C)C	1	PTFI authentic standard reference library	Accurate mass and retention time matching to authentic standards
MET_QLJNETOQFQXTLI-UHFFFAOYSA-N	NP-004402	N/A	C26H32O11	QLJNETOQFQXTLI-UHFFFAOYSA-N	COC1=C(C=CC(=C1)C2C3COC(C3CO2)C4=CC(=C(C=C4)OC5C(C(C(C(O5)CO)O)O)O)OC)O	1	PTFI authentic standard reference library	Accurate mass and retention time matching to authentic standards
MET_VXYKGOAXVHSLDD-PTHUBMCESA-N	NP-024121	N/A	C26H32O12	VXYKGOAXVHSLDD-PTHUBMCESA-N	COC1=C(C=CC(=C1)C[C@H]2COC(=O)[C@@]2(CC3=CC(=C(C=C3)O[C@H]4[C@@H]([C@H]([C@@H]([C@H](O4)CO)O)O)O)OC)O)O	1	PTFI authentic standard reference library	Accurate mass and retention time matching to authentic standards
MET_YRARGBWFOYODHQ-KHTUMDHASA-N	NP-002700	N/A	C26H32O13	YRARGBWFOYODHQ-KHTUMDHASA-N	C[C@@]1([C@H](C[C@]2([C@@H]1C(OC=C2C(=O)OC)O[C@H]3[C@@H]([C@H]([C@@H]([C@H](O3)CO)O)O)O)O)OC(=O)/C=C/C4=CC=CC=C4)O	1	PTFI authentic standard reference library	Accurate mass and retention time matching to authentic standards
MET_KTBAIBUBSGVINZ-UHFFFAOYSA-N	NP-015934	N/A	C26H32O4	KTBAIBUBSGVINZ-UHFFFAOYSA-N	CC(=CCC1=C(C(=C(C(=C1OC)CC=C(C)C)O)C(=O)O)CCC2=CC=CC=C2)C	1	PTFI authentic standard reference library	Accurate mass and retention time matching to authentic standards
MET_XMUPAAIHKAIUSU-QRQCRPRQSA-N	NP-025576	N/A	C26H32O7	XMUPAAIHKAIUSU-QRQCRPRQSA-N	CC(=C)[C@H](CCC(C)(C)O)CC1=C2C(=C(C=C1O)OC)C(=O)C[C@H](O2)C3=C(C=C(C=C3)O)O	1	PTFI authentic standard reference library	Accurate mass and retention time matching to authentic standards
MET_SXFWVUNKALIWLE-UHFFFAOYSA-N	NP-025131	N/A	C26H32O8	SXFWVUNKALIWLE-UHFFFAOYSA-N	CC(=C)C(CC1=C(C=C2C(=C1O)C(=O)CC(O2)C3=C(C=C(C=C3)O)O)OC)CC(C(C)(C)O)O	1	PTFI authentic standard reference library	Accurate mass and retention time matching to authentic standards
MET_QONARUYMDGWMFG-UHFFFAOYSA-N	NP-025212	N/A	C26H33NO5	QONARUYMDGWMFG-UHFFFAOYSA-N	CCCCCC1=CC2=CC(=CC(=C2C(=O)N1)OC3=C(C=C(C=C3O)OC)CCCCC)O	1	PTFI authentic standard reference library	Accurate mass and retention time matching to authentic standards
MET_KNFOHFRALRKTOJ-UHFFFAOYSA-N	NP-006246	N/A	C26H34O11	KNFOHFRALRKTOJ-UHFFFAOYSA-N	COC1=C(C=CC(=C1)CC2COC(C2CO)C3=CC(=C(C=C3)OC4C(C(C(C(O4)CO)O)O)O)OC)O	1	PTFI authentic standard reference library	Accurate mass and retention time matching to authentic standards
MET_MMVOVWZOJQKNQL-YJQSMSTHSA-N	NP-005706	N/A	C26H34O13	MMVOVWZOJQKNQL-YJQSMSTHSA-N	C[C@H]1[C@@H]([C@H]([C@H]([C@@H](O1)OC[C@@H]2[C@H]([C@@H]([C@H]([C@@H](O2)OC3=C4C(=CC(=C3)OC)C=C(C(=C4O)C(=O)C)C)O)O)O)O)O)O	1	PTFI authentic standard reference library	Accurate mass and retention time matching to authentic standards
MET_YZPLQRBBARLPFK-KRHCZQQTSA-N	NP-026444	N/A	C26H34O14	YZPLQRBBARLPFK-KRHCZQQTSA-N	C/C=C\1/C(C(=COC1O[C@H]2[C@@H]([C@H]([C@@H]([C@H](O2)CO)O)O)O)C(=O)OC)CC(=O)OCC(C3=CC(=C(C=C3)O)O)OC	1	PTFI authentic standard reference library	Accurate mass and retention time matching to authentic standards
MET_PCWPSOCJBMEHGK-DNABOVRESA-N	NP-004101	N/A	C26H36O11	PCWPSOCJBMEHGK-DNABOVRESA-N	COC1=C(C=CC(=C1)C[C@@H](CO)[C@@H](CC2=CC(=C(C=C2)O[C@H]3[C@@H]([C@H]([C@@H]([C@H](O3)CO)O)O)O)OC)CO)O	1	PTFI authentic standard reference library	Accurate mass and retention time matching to authentic standards
MET_DRLPXFRWJUZTMG-UHFFFAOYSA-N	NP-001415	N/A	C26H36O11	DRLPXFRWJUZTMG-UHFFFAOYSA-N	COC1=C(C=CC(=C1)CC(CO)C(CC2=CC(=C(C=C2)O)OC)COC3C(C(C(C(O3)CO)O)O)O)O	1	PTFI authentic standard reference library	Accurate mass and retention time matching to authentic standards
MET_YGCYRQKJYWQXHG-RDNQFMDVSA-N	NP-002880	N/A	C26H40O8	YGCYRQKJYWQXHG-RDNQFMDVSA-N	C[C@]1(CCC[C@@]2([C@@H]1CCC(=C)[C@H]2CCC3=CCOC3=O)C)CO[C@H]4[C@@H]([C@H]([C@@H]([C@H](O4)CO)O)O)O	1	PTFI authentic standard reference library	Accurate mass and retention time matching to authentic standards
MET_GHCZAUBVMUEKKP-XROMFQGDSA-N	Glycoursodeoxycholic acid	N/A	C26H43NO5	GHCZAUBVMUEKKP-XROMFQGDSA-N	C[C@H](CCC(=O)NCC(=O)O)[C@H]1CC[C@@H]2[C@@]1(CC[C@H]3[C@H]2[C@H](C[C@H]4[C@@]3(CC[C@H](C4)O)C)O)C	1	PTFI authentic standard reference library	Accurate mass and retention time matching to authentic standards
MET_WVULKSPCQVQLCU-BUXLTGKBSA-N	Glycodeoxycholic acid	N/A	C26H43NO5	WVULKSPCQVQLCU-BUXLTGKBSA-N	C[C@H](CCC(=O)NCC(=O)O)[C@H]1CC[C@@H]2[C@@]1([C@H](C[C@H]3[C@H]2CC[C@H]4[C@@]3(CC[C@H](C4)O)C)O)C	1	PTFI authentic standard reference library	Accurate mass and retention time matching to authentic standards
MET_RFDAIACWWDREDC-FRVQLJSFSA-N	Glycocholic acid	N/A	C26H43NO6	RFDAIACWWDREDC-FRVQLJSFSA-N	C[C@H](CCC(=O)NCC(=O)O)[C@H]1CC[C@@H]2[C@@]1([C@H](C[C@H]3[C@H]2[C@@H](C[C@H]4[C@@]3(CC[C@H](C4)O)C)O)O)C	1	PTFI authentic standard reference library	Accurate mass and retention time matching to authentic standards
MET_CMWCOGXNTXNBEV-KGZCJXNRSA-N	NP-025269	N/A	C26H44O10	CMWCOGXNTXNBEV-KGZCJXNRSA-N	CC1CCC(CC2=C1CCC2C)C(C)(C)O[C@H]3[C@@H]([C@H]([C@@H]([C@H](O3)CO[C@H]4[C@@H]([C@H]([C@@H](CO4)O)O)O)O)O)O	1	PTFI authentic standard reference library	Accurate mass and retention time matching to authentic standards
MET_LRGMNVNJRNNRIV-JNNQFMRFSA-N	NP-021041	N/A	C26H44O8	LRGMNVNJRNNRIV-JNNQFMRFSA-N	CC1(CCCC2(C1CCC34C2CCC(C3)C(C4)(CO[C@H]5[C@@H]([C@H]([C@@H]([C@H](O5)CO)O)O)O)O)C)CO	1	PTFI authentic standard reference library	Accurate mass and retention time matching to authentic standards
MET_JECOCDKQCZSANH-RFKAOMIISA-N	NP-017866	N/A	C26H44O8	JECOCDKQCZSANH-RFKAOMIISA-N	C/C(=C/CO)/CCC1C(=C)C(CC2C1(CCC(C2(C)C)O)C)O[C@H]3[C@H]([C@H]([C@@H]([C@H](O3)CO)O)O)O	1	PTFI authentic standard reference library	Accurate mass and retention time matching to authentic standards
MET_BHTRKEVKTKCXOH-BJLOMENOSA-N	Taurochenodesoxycholic acid	N/A	C26H45NO6S	BHTRKEVKTKCXOH-BJLOMENOSA-N	C[C@H](CCC(=O)NCCS(=O)(=O)O)[C@H]1CC[C@@H]2[C@@]1(CC[C@H]3[C@H]2[C@@H](C[C@H]4[C@@]3(CC[C@H](C4)O)C)O)C	1	PTFI authentic standard reference library	Accurate mass and retention time matching to authentic standards
MET_UJZQBMQZMKFSRV-XBXARRHUSA-N	NP-017967	N/A	C27H22O12	UJZQBMQZMKFSRV-XBXARRHUSA-N	C1=CC(=C(C=C1CC(C(=O)O)OC(=O)/C=C/C2=C3C(C(OC3=C(C=C2)O)C4=CC(=C(C=C4)O)O)C(=O)O)O)O	1	PTFI authentic standard reference library	Accurate mass and retention time matching to authentic standards
MET_TUSDEZXZIZRFGC-XIGLUPEJSA-N	Corilagin	N/A	C27H22O18	TUSDEZXZIZRFGC-XIGLUPEJSA-N	C1[C@@H]2[C@H]([C@@H]([C@H]([C@@H](O2)OC(=O)C3=CC(=C(C(=C3)O)O)O)O)OC(=O)C4=CC(=C(C(=C4C5=C(C(=C(C=C5C(=O)O1)O)O)O)O)O)O)O	1	PTFI authentic standard reference library	Accurate mass and retention time matching to authentic standards
MET_ZPUVNNIJVVEZBH-JRHCTSELSA-N	NP-023956	N/A	C27H24O11	ZPUVNNIJVVEZBH-JRHCTSELSA-N	C1C2=C(C(=C3C(=C2)C=CC=C3O[C@H]4[C@@H]([C@H]([C@@H]([C@H](O4)COC(=O)/C=C/C5=CC=C(C=C5)O)O)O)O)O)C(=O)O1	1	PTFI authentic standard reference library	Accurate mass and retention time matching to authentic standards
MET_RNKMOGIPOMVCHO-SJMVAQJGSA-N	1,3,6-Trigalloylglucose	N/A	C27H24O18	RNKMOGIPOMVCHO-SJMVAQJGSA-N	C1=C(C=C(C(=C1O)O)O)C(=O)OC[C@@H]2[C@H]([C@@H]([C@H]([C@@H](O2)OC(=O)C3=CC(=C(C(=C3)O)O)O)O)OC(=O)C4=CC(=C(C(=C4)O)O)O)O	1	PTFI authentic standard reference library	Accurate mass and retention time matching to authentic standards
MET_HQQSMUBDNVIUPF-XMPPFBFMSA-N	NP-023339	N/A	C27H26O12	HQQSMUBDNVIUPF-XMPPFBFMSA-N	C1=CC(=CC=C1/C=C/C2=CC(=CC(=C2)O)O)O[C@H]3[C@@H]([C@H]([C@@H]([C@H](O3)COC(=O)C4=CC(=C(C(=C4)O)O)O)O)O)O	1	PTFI authentic standard reference library	Accurate mass and retention time matching to authentic standards
MET_VZPAURMDJZOGHU-DQEYMECFSA-N	Asperglaucide	N/A	C27H28N2O4	VZPAURMDJZOGHU-DQEYMECFSA-N	CC(=O)OC[C@H](CC1=CC=CC=C1)NC(=O)[C@H](CC2=CC=CC=C2)NC(=O)C3=CC=CC=C3	1	PTFI authentic standard reference library	Accurate mass and retention time matching to authentic standards
MET_BEDSGEULUAVXQH-YGCGHWCOSA-N	NP-015905	N/A	C27H28O13	BEDSGEULUAVXQH-YGCGHWCOSA-N	COC1=CC(=CC(=C1O)OC)/C=C/C(=O)O[C@@H]2[C@@H](C[C@](C[C@H]2OC(=O)/C=C/C3=CC(=C(C=C3)O)O)(C(=O)O)O)O	1	PTFI authentic standard reference library	Accurate mass and retention time matching to authentic standards
MET_ZALWWUJLKFBCQF-HINBARQISA-N	NP-018721	N/A	C27H28O15	ZALWWUJLKFBCQF-HINBARQISA-N	CC(CC(=O)O)(CC(=O)OC[C@@H]1[C@@H]([C@@H]([C@H]([C@@H](O1)OC2=C(OC3=CC(=CC(=C3C2=O)O)O)C4=CC=C(C=C4)O)O)O)O)O	1	PTFI authentic standard reference library	Accurate mass and retention time matching to authentic standards
MET_HUCNZRPYZDCCEF-UHFFFAOYSA-N	NP-008102	N/A	C27H30O13	HUCNZRPYZDCCEF-UHFFFAOYSA-N	COC1=CC(=CC(=C1O)OC)C2C3C(CC4=C(C5=C(C=C24)OCO5)OC6C(C(C(C(O6)CO)O)O)O)COC3=O	1	PTFI authentic standard reference library	Accurate mass and retention time matching to authentic standards
MET_TUUBGLDJKKCMRH-LDSFXQROSA-N	NP-026143	N/A	C27H30O13	TUUBGLDJKKCMRH-LDSFXQROSA-N	COC1=CC=C(C=C1)C2=COC3=C(C2=O)C=CC(=C3)O[C@H]4[C@@H]([C@H]([C@@H]([C@H](O4)CO)O)O)O[C@H]5[C@@H]([C@](CO5)(CO)O)O	1	PTFI authentic standard reference library	Accurate mass and retention time matching to authentic standards
MET_ZUUPZDSDPDQRJK-VXPJCVMDSA-N	NP-012438	N/A	C27H30O13	ZUUPZDSDPDQRJK-VXPJCVMDSA-N	C[C@H]1[C@@H]([C@H]([C@H]([C@@H](O1)OC2C(C(C(OC2C3=C(C4=C(C=C3O)OC(=CC4=O)C5=CC=C(C=C5)O)O)C)O)O)O)O)O	1	PTFI authentic standard reference library	Accurate mass and retention time matching to authentic standards
MET_PUPKKEQDLNREIM-QNSQPKOQSA-N	Kaempferitrin	N/A	C27H30O14	PUPKKEQDLNREIM-QNSQPKOQSA-N	C[C@H]1[C@@H]([C@H]([C@H]([C@@H](O1)OC2=CC(=C3C(=C2)OC(=C(C3=O)O[C@H]4[C@@H]([C@@H]([C@H]([C@@H](O4)C)O)O)O)C5=CC=C(C=C5)O)O)O)O)O	1	PTFI authentic standard reference library	Accurate mass and retention time matching to authentic standards
MET_FKIYLTVJPDLUDL-SLNHTJRHSA-N	Isorhoifolin	N/A	C27H30O14	FKIYLTVJPDLUDL-SLNHTJRHSA-N	C[C@H]1[C@@H]([C@H]([C@H]([C@@H](O1)OC[C@@H]2[C@H]([C@@H]([C@H]([C@@H](O2)OC3=CC(=C4C(=C3)OC(=CC4=O)C5=CC=C(C=C5)O)O)O)O)O)O)O)O	1	PTFI authentic standard reference library	Accurate mass and retention time matching to authentic standards
MET_KNCNSYQYJUBLPW-UHFFFAOYSA-N	NP-002740	N/A	C27H30O15	KNCNSYQYJUBLPW-UHFFFAOYSA-N	COC1=CC2=C(C(=CC(=O)O2)C3=CC(=C(C=C3)O)O)C(=C1)OC4C(C(C(C(O4)COC5C(C(CO5)(CO)O)O)O)O)O	1	PTFI authentic standard reference library	Accurate mass and retention time matching to authentic standards
MET_RTATXGUCZHCSNG-QHWHWDPRSA-N	Nicotiflorin	N/A	C27H30O15	RTATXGUCZHCSNG-QHWHWDPRSA-N	C[C@H]1[C@@H]([C@H]([C@H]([C@@H](O1)OC[C@@H]2[C@H]([C@@H]([C@H]([C@@H](O2)OC3=C(OC4=CC(=CC(=C4C3=O)O)O)C5=CC=C(C=C5)O)O)O)O)O)O)O	1	PTFI authentic standard reference library	Accurate mass and retention time matching to authentic standards
MET_OBKKEZLIABHSGY-DOYQYKRZSA-N	Neoeriocitrin	N/A	C27H32O15	OBKKEZLIABHSGY-DOYQYKRZSA-N	C[C@H]1[C@@H]([C@H]([C@H]([C@@H](O1)O[C@@H]2[C@H]([C@@H]([C@H](O[C@H]2OC3=CC(=C4C(=O)C[C@H](OC4=C3)C5=CC(=C(C=C5)O)O)O)CO)O)O)O)O)O	1	PTFI authentic standard reference library	Accurate mass and retention time matching to authentic standards
MET_OMQADRGFMLGFJF-GDRLQRQZSA-N	NP-002999	N/A	C27H32O15	OMQADRGFMLGFJF-GDRLQRQZSA-N	C[C@H]1[C@@H]([C@H]([C@H]([C@@H](O1)OC[C@@H]2[C@H]([C@@H]([C@H]([C@@H](O2)OC3=CC(=C4C(=O)CC(OC4=C3)C5=CC(=C(C=C5)O)O)O)O)O)O)O)O)O	1	PTFI authentic standard reference library	Accurate mass and retention time matching to authentic standards
MET_CWBZAESOUBENAP-QVNVHUMTSA-N	Naringin dihydrochalcone	N/A	C27H34O14	CWBZAESOUBENAP-QVNVHUMTSA-N	C[C@H]1[C@@H]([C@H]([C@H]([C@@H](O1)O[C@@H]2[C@H]([C@@H]([C@H](O[C@H]2OC3=CC(=C(C(=C3)O)C(=O)CCC4=CC=C(C=C4)O)O)CO)O)O)O)O)O	1	PTFI authentic standard reference library	Accurate mass and retention time matching to authentic standards
MET_ZKRLVXCLVMLKGM-VLQYGCTQSA-N	NP-024498	N/A	C27H36N2O11	ZKRLVXCLVMLKGM-VLQYGCTQSA-N	C[C@H]1[C@@H]([C@H]([C@H]([C@@H](O1)OC2=CC=C(C=C2)CNC(=O)NCC3=CC=C(C=C3)O[C@H]4[C@@H]([C@@H]([C@H]([C@@H](O4)C)O)O)O)O)O)O	1	PTFI authentic standard reference library	Accurate mass and retention time matching to authentic standards
MET_GWDZRGQRNHELQM-UHFFFAOYSA-N	NP-000360	N/A	C27H36O12	GWDZRGQRNHELQM-UHFFFAOYSA-N	COC1=CC(=CC(=C1O)OC)C2C(C(CC3=CC(=C(C(=C23)OC)O)OC)CO)COC4C(C(C(CO4)O)O)O	1	PTFI authentic standard reference library	Accurate mass and retention time matching to authentic standards
MET_NUXKLJINNAOFAH-CNHKJKLMSA-N	NP-015356	N/A	C27H36O6	NUXKLJINNAOFAH-CNHKJKLMSA-N	C/C=C(\C)/C(=O)OC1C=C(CC(C2C1(CCC2(C(C)C)O)C)OC(=O)C3=CC=C(C=C3)O)C	1	PTFI authentic standard reference library	Accurate mass and retention time matching to authentic standards
MET_TVQKRQLDABKLDX-UHFFFAOYSA-N	NP-023835	N/A	C27H36O9	TVQKRQLDABKLDX-UHFFFAOYSA-N	CC12CCC3C(C(CC(=O)C3(C14C(O4)C(=O)OC2C5=COC=C5)C)C(C)(C)O)(C)C(CC(=O)OC)O	1	PTFI authentic standard reference library	Accurate mass and retention time matching to authentic standards
MET_QOFWRHWADNWKSU-LRXIOGKNSA-N	NP-008616	N/A	C27H38O4	QOFWRHWADNWKSU-LRXIOGKNSA-N	CC1=CC(=CC2=C1O[C@](CC2)(C)CC/C=C(\C)/CC/C=C(\C)/CC/C=C(\C)/C(=O)O)O	1	PTFI authentic standard reference library	Accurate mass and retention time matching to authentic standards
MET_CPMZLIRNESDGDD-RTKYVFNWSA-N	NP-000907	N/A	C27H40O15	CPMZLIRNESDGDD-RTKYVFNWSA-N	CC(C)CC(=O)O[C@H]1[C@H]2[C@H](C[C@@H]([C@@]2(COC(=O)C)O)OC(=O)C)C(=CO1)CO[C@H]3[C@@H]([C@H]([C@@H]([C@H](O3)CO)O)O)OC(=O)C	1	PTFI authentic standard reference library	Accurate mass and retention time matching to authentic standards
MET_WQLVFSAGQJTQCK-VKROHFNGSA-N	Diosgenin	N/A	C27H42O3	WQLVFSAGQJTQCK-VKROHFNGSA-N	C[C@@H]1CC[C@@]2([C@H]([C@H]3[C@@H](O2)C[C@@H]4[C@@]3(CC[C@H]5[C@H]4CC=C6[C@@]5(CC[C@@H](C6)O)C)C)C)OC1	1	PTFI authentic standard reference library	Accurate mass and retention time matching to authentic standards
MET_ZVUKZMWLRYNENB-RKJLFWSHSA-N	NP-024071	N/A	C27H44O10	ZVUKZMWLRYNENB-RKJLFWSHSA-N	C/C(=C\CC/C(=C/CC[C@@](C)(C=C)O[C@H]1[C@@H]([C@H]([C@@H]([C@H](O1)CO)O)O)O)/CO)/CC(/C=C(\C)/C(=O)OC)O	1	PTFI authentic standard reference library	Accurate mass and retention time matching to authentic standards
MET_NXKBQUXBPMOHPK-FICAPFPSSA-N	NP-003145	N/A	C27H44O8	NXKBQUXBPMOHPK-FICAPFPSSA-N	C[C@]12CCC3C(=CC(=O)[C@H]4[C@@]3(C[C@@H]([C@@H](C4)O)O)C)[C@@]1(CC[C@@H]2[C@](C)([C@@H](CC(C(C)(C)O)O)O)O)O	1	PTFI authentic standard reference library	Accurate mass and retention time matching to authentic standards
MET_GMFLGNRCCFYOKL-KINRPLSTSA-N	NP-023142	N/A	C27H44O8	GMFLGNRCCFYOKL-KINRPLSTSA-N	C[C@]12CCC3C(=CC(=O)[C@]4([C@@]3(C[C@@H]([C@@H](C4)O)O)C)O)[C@@]1(CCC2[C@](C)([C@@H](CCC(C)(C)O)O)O)O	1	PTFI authentic standard reference library	Accurate mass and retention time matching to authentic standards
MET_HUSISCNTLUEZCN-PDBXOOCHSA-N	Panaxcerol B	N/A	C27H46O9	HUSISCNTLUEZCN-PDBXOOCHSA-N	CC/C=C\C/C=C\C/C=C\CCCCCCCC(=O)OCC(COC1C(C(C(C(O1)CO)O)O)O)O	1	PTFI authentic standard reference library	Accurate mass and retention time matching to authentic standards
MET_IHOHGVDNDQTZGL-SHOHFCBWSA-N	NP-000725	N/A	C28H32O10	IHOHGVDNDQTZGL-SHOHFCBWSA-N	CC(=O)OC1C2[C@@]3(COC(=O)C[C@@H]3OC2(C)C)C4CC[C@]5([C@@H](OC(=O)[C@@H]6[C@@]5([C@@]4(C1=O)C)O6)C7=COC=C7)C	1	PTFI authentic standard reference library	Accurate mass and retention time matching to authentic standards
MET_PAIASCMUTMHGHU-UHFFFAOYSA-N	NP-008104	N/A	C28H32O13	PAIASCMUTMHGHU-UHFFFAOYSA-N	COC1=CC(=CC(=C1OC)OC)C2C3C(CC4=C(C5=C(C=C24)OCO5)OC6C(C(C(C(O6)CO)O)O)O)COC3=O	1	PTFI authentic standard reference library	Accurate mass and retention time matching to authentic standards
MET_GZSOSUNBTXMUFQ-YFAPSIMESA-N	Diosmin	N/A	C28H32O15	GZSOSUNBTXMUFQ-YFAPSIMESA-N	C[C@H]1[C@@H]([C@H]([C@H]([C@@H](O1)OC[C@@H]2[C@H]([C@@H]([C@H]([C@@H](O2)OC3=CC(=C4C(=C3)OC(=CC4=O)C5=CC(=C(C=C5)OC)O)O)O)O)O)O)O)O	1	PTFI authentic standard reference library	Accurate mass and retention time matching to authentic standards
MET_VLLFEMVDMFTBHG-JMMKPSGYSA-N	NP-015226	N/A	C28H34O10	VLLFEMVDMFTBHG-JMMKPSGYSA-N	C[C@H]1CC2=CC3=C(C4=C2C5=C(C(=C(C=C5C([C@]1(C)O)OC(=O)C(C(CO4)C)(C)O)OC)OC)OC)OCO3	1	PTFI authentic standard reference library	Accurate mass and retention time matching to authentic standards
MET_ARGKVCXINMKCAZ-UZRWAPQLSA-N	Neohesperidin	N/A	C28H34O15	ARGKVCXINMKCAZ-UZRWAPQLSA-N	C[C@H]1[C@@H]([C@H]([C@H]([C@@H](O1)O[C@@H]2[C@H]([C@@H]([C@H](O[C@H]2OC3=CC(=C4C(=O)C[C@H](OC4=C3)C5=CC(=C(C=C5)OC)O)O)CO)O)O)O)O)O	1	PTFI authentic standard reference library	Accurate mass and retention time matching to authentic standards
MET_BKGUPIVDQHHVMV-NTEUORMPSA-N	NP-025339	N/A	C28H34O9	BKGUPIVDQHHVMV-NTEUORMPSA-N	C/C=C(\C)/C(=O)OC1C2=CC(=C(C(=C2C3=C(C4=C(C=C3CC(C1(C)O)C)OCO4)OC)OC)OC)OC	1	PTFI authentic standard reference library	Accurate mass and retention time matching to authentic standards
MET_SVLAIBOYFCQLIY-PNNZTPFKSA-N	NP-023252	N/A	C28H36O10	SVLAIBOYFCQLIY-PNNZTPFKSA-N	C[C@@H]1C[C@]2(C=C(C(=O)O2)C)O[C@@]34[C@@H]1C[C@H]5[C@@]3(O5)[C@@H]6[C@@H](C[C@@H]7[C@]8(C[C@]6(C[C@@H]4O)O)[C@@H](CC(=O)O8)OC7(C)C)O	1	PTFI authentic standard reference library	Accurate mass and retention time matching to authentic standards
MET_AKEQVUOZQNGJQC-UHFFFAOYSA-N	NP-023995	N/A	C28H36O13	AKEQVUOZQNGJQC-UHFFFAOYSA-N	CC(=O)OCC1C(COC1C2=CC(=C(C=C2)O)OC)C(C3=CC(=C(C=C3)OC4C(C(C(C(O4)CO)O)O)O)OC)O	1	PTFI authentic standard reference library	Accurate mass and retention time matching to authentic standards
MET_WEKCEGQSIIQPAQ-IRBNZIFYSA-N	Acanthoside B	N/A	C28H36O13	WEKCEGQSIIQPAQ-IRBNZIFYSA-N	COC1=CC(=CC(=C1O)OC)[C@@H]2[C@H]3CO[C@@H]([C@H]3CO2)C4=CC(=C(C(=C4)OC)O[C@H]5[C@@H]([C@H]([C@@H]([C@H](O5)CO)O)O)O)OC	1	PTFI authentic standard reference library	Accurate mass and retention time matching to authentic standards
MET_ITVGXXMINPYUHD-CUVHLRMHSA-N	Neohesperidin dihydrochalcone	N/A	C28H36O15	ITVGXXMINPYUHD-CUVHLRMHSA-N	C[C@H]1[C@@H]([C@H]([C@H]([C@@H](O1)O[C@@H]2[C@H]([C@@H]([C@H](O[C@H]2OC3=CC(=C(C(=C3)O)C(=O)CCC4=CC(=C(C=C4)OC)O)O)CO)O)O)O)O)O	1	PTFI authentic standard reference library	Accurate mass and retention time matching to authentic standards
MET_IJRBORPEVKCEQD-WJUVRXFPSA-N	NP-003149	N/A	C28H46O7	IJRBORPEVKCEQD-WJUVRXFPSA-N	C[C@H](C[C@H]([C@@](C)([C@H]1CC[C@@]2([C@@]1(CCC3C2=CC(=O)[C@H]4[C@@]3(C[C@@H]([C@@H](C4)O)O)C)C)O)O)O)C(C)(C)O	1	PTFI authentic standard reference library	Accurate mass and retention time matching to authentic standards
MET_ARNXUXYPWUWNPP-RXENORMESA-N	NP-003922	N/A	C28H46O9	ARNXUXYPWUWNPP-RXENORMESA-N	CC(=O)O[C@@H](CO[C@H]1[C@@H]([C@H]([C@H]([C@H](O1)CO)O)O)O)[C@]2(CC[C@@H]3C(=C2)CC[C@H]4[C@]3(CC[C@@H](C4(C)C)O)C)C	1	PTFI authentic standard reference library	Accurate mass and retention time matching to authentic standards
MET_XDISQVVKDHLTOE-LGYFHCBISA-N	NP-026718	N/A	C29H34O10	XDISQVVKDHLTOE-LGYFHCBISA-N	C[C@H]1[C@@H]2[C@@H]3[C@@H]([C@@](C(=O)O3)(C)O)O[C@@]45[C@@H]2[C@@](C1=O)(CC[C@]6(O4)C[C@@]78[C@@H](CC=C6C5=O)C(O[C@@H]7CC(=O)O8)(C)C)C	1	PTFI authentic standard reference library	Accurate mass and retention time matching to authentic standards
MET_AXIFZHIVFVUSLT-ZJWCPXNQSA-N	NP-026722	N/A	C29H34O10	AXIFZHIVFVUSLT-ZJWCPXNQSA-N	C[C@H]1[C@@H]2[C@@H]3[C@@H]([C@@H](C(=O)O3)C)O[C@@]45[C@@H]2[C@@](C1=O)(CC[C@]6(O4)C[C@@]78[C@@H](C[C@H]9[C@]6(C5=O)O9)C(O[C@@H]7CC(=O)O8)(C)C)C	1	PTFI authentic standard reference library	Accurate mass and retention time matching to authentic standards
MET_TXFGICJZTBPBLR-PQNTWKSVSA-N	NP-026721	N/A	C29H34O11	TXFGICJZTBPBLR-PQNTWKSVSA-N	C[C@H]1[C@@H]2[C@@H]3[C@@H]([C@@](C(=O)O3)(C)O)O[C@@]45[C@@H]2[C@@](C1=O)(CC[C@]6(O4)C[C@@]78[C@@H](C[C@H]9[C@]6(C5=O)O9)C(O[C@@H]7CC(=O)O8)(C)C)C	1	PTFI authentic standard reference library	Accurate mass and retention time matching to authentic standards
MET_ZZNVCZGRNCQHCQ-JZSCMRTJSA-N	NP-000487	N/A	C29H34O18	ZZNVCZGRNCQHCQ-JZSCMRTJSA-N	COC1=C(C=CC(=C1)C2=C(C(=O)C3=C(O2)C=C(C(=C3O)OC)O)O[C@H]4[C@@H]([C@H]([C@@H]([C@H](O4)CO[C@H]5[C@@H]([C@H]([C@@H]([C@H](O5)CO)O)O)O)O)O)O)O	1	PTFI authentic standard reference library	Accurate mass and retention time matching to authentic standards
MET_FNMHEHXNBNCPCI-QEOJJFGVSA-N	Isoacteoside	N/A	C29H36O15	FNMHEHXNBNCPCI-QEOJJFGVSA-N	C[C@H]1[C@@H]([C@H]([C@H]([C@@H](O1)O[C@H]2[C@@H]([C@H](O[C@H]([C@@H]2O)OCCC3=CC(=C(C=C3)O)O)COC(=O)/C=C/C4=CC(=C(C=C4)O)O)O)O)O)O	1	PTFI authentic standard reference library	Accurate mass and retention time matching to authentic standards
MET_GGNFGJZLCXTJLH-UHFFFAOYSA-N	NP-004572	N/A	C29H38O12	GGNFGJZLCXTJLH-UHFFFAOYSA-N	COC(=O)C1=COC(C(C1CC2CC(=O)CC(O2)CCC3=CC=C(C=C3)O)C=C)OC4C(C(C(C(O4)CO)O)O)O	1	PTFI authentic standard reference library	Accurate mass and retention time matching to authentic standards
MET_RHABJANPSGWEFC-PTNGSMBKSA-N	NP-024332	N/A	C29H38O9	RHABJANPSGWEFC-PTNGSMBKSA-N	C/C=C(/C)\C(=O)OC1C2=CC(=C(C(=C2C3=C(C(=C(C=C3CC(C1(C)O)C)OC)OC)OC)OC)OC)OC	1	PTFI authentic standard reference library	Accurate mass and retention time matching to authentic standards
MET_UBLFNGBKXJFUAD-UHFFFAOYSA-N	NP-026190	N/A	C29H44O7	UBLFNGBKXJFUAD-UHFFFAOYSA-N	CC1CCC2(CCC3(C(=CCC4C3(CCC(C4(C)C(=O)O)C(C)(C)C(=O)O)C)C2C1(C)O)C)C(=O)O	1	PTFI authentic standard reference library	Accurate mass and retention time matching to authentic standards
MET_NEFYSBQJYCICOG-RJRZVDSCSA-N	NP-003148	N/A	C29H44O8	NEFYSBQJYCICOG-RJRZVDSCSA-N	C[C@H]1[C@@H]([C@H](OC1=O)C)C[C@H]([C@@](C)([C@H]2CC[C@@]3([C@@]2(CCC4C3=CC(=O)[C@H]5[C@@]4(C[C@@H]([C@@H](C5)O)O)C)C)O)O)O	1	PTFI authentic standard reference library	Accurate mass and retention time matching to authentic standards
MET_LQXBWISZLQEHPE-DHDCSXOGSA-N	NP-017816	N/A	C29H46O11	LQXBWISZLQEHPE-DHDCSXOGSA-N	C/C(=C/CO)/CCC1C(=C)C(CC2C1(CCC(C2(C)C)O)C)OC3C(C(C(C(O3)COC(=O)CC(=O)O)O)O)O	1	PTFI authentic standard reference library	Accurate mass and retention time matching to authentic standards
MET_IQAMTZLKUHMPPE-UHFFFAOYSA-N	NP-001010	N/A	C30H18O10	IQAMTZLKUHMPPE-UHFFFAOYSA-N	C1=CC(=CC=C1C2=CC(=O)C3=C(O2)C(=C(C=C3O)O)C4=C(OC5=CC(=CC(=C5C4=O)O)O)C6=CC=C(C=C6)O)O	1	PTFI authentic standard reference library	Accurate mass and retention time matching to authentic standards
MET_BACLASYRJRZXMY-UHFFFAOYSA-N	Agathisflavone	N/A	C30H18O10	BACLASYRJRZXMY-UHFFFAOYSA-N	C1=CC(=CC=C1C2=CC(=O)C3=C(O2)C=C(C(=C3O)C4=C(C=C(C5=C4OC(=CC5=O)C6=CC=C(C=C6)O)O)O)O)O	1	PTFI authentic standard reference library	Accurate mass and retention time matching to authentic standards
MET_DVGGLGXQSFURLP-VWMSDXGPSA-N	Tiliroside	N/A	C30H26O13	DVGGLGXQSFURLP-VWMSDXGPSA-N	C1=CC(=CC=C1/C=C/C(=O)OC[C@@H]2[C@H]([C@@H]([C@H]([C@@H](O2)OC3=C(OC4=CC(=CC(=C4C3=O)O)O)C5=CC=C(C=C5)O)O)O)O)O	1	PTFI authentic standard reference library	Accurate mass and retention time matching to authentic standards
MET_FVTJMFASSZAAOG-LSWUXRAQSA-N	NP-015096	N/A	C30H28O17	FVTJMFASSZAAOG-LSWUXRAQSA-N	COC1=CC(=CC(=C1O)OC)C(=O)OC[C@@H]2[C@H]([C@@H]([C@H]([C@@H](O2)OC3=CC(=CC(=C3O)O)C4=C(C(=O)C5=C(C=C(C=C5O4)O)O)O)O)O)O	1	PTFI authentic standard reference library	Accurate mass and retention time matching to authentic standards
MET_LATYEZNGPQKAIK-GGFUMBKYSA-N	NP-000967	N/A	C30H32O12	LATYEZNGPQKAIK-GGFUMBKYSA-N	C[C@]12C[C@]3([C@@H]4C[C@]1(C4(C(O2)O3)COC(=O)C5=CC=CC=C5)O[C@H]6[C@@H]([C@H]([C@@H]([C@H](O6)COC(=O)C7=CC=CC=C7)O)O)O)O	1	PTFI authentic standard reference library	Accurate mass and retention time matching to authentic standards
MET_WBCMGDNFDRNGGZ-NCJPAETISA-N	NP-002093	N/A	C30H32O14	WBCMGDNFDRNGGZ-NCJPAETISA-N	C[C@@H](C1=CC2(C=C[C@H]3[C@@H]2[C@@H](OC=C3C(=O)OC)O[C@H]4[C@@H]([C@H]([C@@H]([C@H](O4)CO)O)O)O)OC1=O)OC(=O)/C=C/C5=CC=C(C=C5)O	1	PTFI authentic standard reference library	Accurate mass and retention time matching to authentic standards
MET_UQSCZULZJFPLIB-UHFFFAOYSA-N	NP-025357	N/A	C30H32O9	UQSCZULZJFPLIB-UHFFFAOYSA-N	COC1=CC(=CC2=C1C(C(O2)C3=CC(=C(C=C3)O)OC)CO)CC4C(COC4=O)CC5=CC(=C(C=C5)O)OC	1	PTFI authentic standard reference library	Accurate mass and retention time matching to authentic standards
MET_ZNXDFTKQSCEJGE-UHFFFAOYSA-N	NP-025336	N/A	C30H34O9	ZNXDFTKQSCEJGE-UHFFFAOYSA-N	CC1CC2=CC(=C(C(=C2C3=C(C(=C(C=C3C(C1(C)O)OC(=O)C4=CC=CC=C4)OC)OC)OC)OC)OC)O	1	PTFI authentic standard reference library	Accurate mass and retention time matching to authentic standards
MET_YCRIPLCTQUCURY-UKTHLTGXSA-N	NP-024982	N/A	C30H36O10	YCRIPLCTQUCURY-UKTHLTGXSA-N	CC(C)(C(CC1=C(C=CC(=C1O)/C=C/C(=O)OC(CC2=C(C=CC3=C2OC(=O)C=C3)OC)C(C)(C)O)OC)O)O	1	PTFI authentic standard reference library	Accurate mass and retention time matching to authentic standards
MET_TYQLALYCGAKSBE-LMOHINNYSA-N	NP-000324	N/A	C30H36O7	TYQLALYCGAKSBE-LMOHINNYSA-N	C[C@@H]1C[C@H]2[C@@H](CC=C1/C=C/C(=O)C)C3(CC4C[C@H]5[C@@H](C[C@@H]([C@]4(C=C3C(=O)C)O)C)OC(=O)C5=C)C(=O)O2	1	PTFI authentic standard reference library	Accurate mass and retention time matching to authentic standards
MET_VBGDQDJVTLQGNO-JXLWEQSJSA-N	NP-022526	N/A	C30H40O7	VBGDQDJVTLQGNO-JXLWEQSJSA-N	C[C@H](CC(=O)C[C@@H](C)C(=O)O)[C@H]1CC(=O)[C@@]2([C@@]1(CC(=O)C3=C2C(=O)C[C@@H]4[C@@]3(CCC(=O)C4(C)C)C)C)C	1	PTFI authentic standard reference library	Accurate mass and retention time matching to authentic standards
MET_KIJCKCLHIXLFEW-NDWVGZLPSA-N	NP-023943	N/A	C30H42O7	KIJCKCLHIXLFEW-NDWVGZLPSA-N	C[C@H](CC(=O)C[C@@H](C)C(=O)O)[C@H]1C[C@@H]([C@@]2([C@@]1(CC(=O)C3=C2C(=O)C[C@@H]4[C@@]3(CCC(=O)C4(C)C)C)C)C)O	1	PTFI authentic standard reference library	Accurate mass and retention time matching to authentic standards
MET_XQCGNURMLWFQJR-ZNDDOCHDSA-N	NP-009912	N/A	C30H44O9	XQCGNURMLWFQJR-ZNDDOCHDSA-N	C[C@@H]1[C@H]([C@H](C[C@@H](O1)O[C@H]2CC[C@@]3([C@H]4CC[C@@]5([C@H](CC[C@@]5([C@@H]4CC[C@@]3(C2)O)O)C6=CC(=O)OC6)C)C=O)OC)O	1	PTFI authentic standard reference library	Accurate mass and retention time matching to authentic standards
MET_SLJTWDNVZKIDAU-SVAFSPIFSA-N	Betulonic acid	N/A	C30H46O3	SLJTWDNVZKIDAU-SVAFSPIFSA-N	CC(=C)[C@@H]1CC[C@]2([C@H]1[C@H]3CC[C@@H]4[C@]5(CCC(=O)C([C@@H]5CC[C@]4([C@@]3(CC2)C)C)(C)C)C)C(=O)O	1	PTFI authentic standard reference library	Accurate mass and retention time matching to authentic standards
MET_NJFOSFIPGRXARF-NKVSQWTQSA-N	NP-024862	N/A	C30H46O4	NJFOSFIPGRXARF-NKVSQWTQSA-N	CC(CC/C=C(/C)\C(=O)O)C1CCC2(C1(CCC34C2CCC(C3(C4)CCC(=O)O)C(=C)C)C)C	1	PTFI authentic standard reference library	Accurate mass and retention time matching to authentic standards
MET_SFVOHAIMNZSMBM-ZBYIMCCLSA-N	NP-018141	N/A	C30H46O6	SFVOHAIMNZSMBM-ZBYIMCCLSA-N	C[C@@H]1[C@H]2C3=CCC4[C@]5(C[C@H]([C@@H]([C@@](C5[C@@H](C[C@]4([C@@]3(CC[C@]2(CCC1=C)C(=O)O)C)C)O)(C)CO)O)O)C	1	PTFI authentic standard reference library	Accurate mass and retention time matching to authentic standards
MET_BBJQJXRZAZWPBL-LUACWRHMSA-N	NP-003627	N/A	C30H46O7	BBJQJXRZAZWPBL-LUACWRHMSA-N	C[C@@]12CCC3[C@@](C1CC=C4[C@]2(CC[C@@]5(C4[C@H](C(CC5)(C)C)O)C(=O)O)C)(C[C@H]([C@@H]([C@@]3(C)C(=O)O)O)O)C	1	PTFI authentic standard reference library	Accurate mass and retention time matching to authentic standards
MET_VPUNMTHWNSJUOG-YOTNSGMISA-N	NP-024087	N/A	C30H46O8	VPUNMTHWNSJUOG-YOTNSGMISA-N	C[C@H]1[C@@H]([C@H]([C@@H]([C@@H](O1)O[C@H]2CC[C@]3([C@@H](C2)CCC4C3CC[C@]5([C@@]4(CC[C@@H]5C6=CC(=O)OC6)O)C)C)O)OC)O	1	PTFI authentic standard reference library	Accurate mass and retention time matching to authentic standards
MET_DIFWJJFSELKWGA-WHDKMQJCSA-N	NP-023385	N/A	C30H48O	DIFWJJFSELKWGA-WHDKMQJCSA-N	C[C@@H]1CC[C@@]2(CC[C@@]3(C(=CCC4[C@]3(CCC5[C@@]4(CCC(=O)C5(C)C)C)C)C2[C@H]1C)C)C	1	PTFI authentic standard reference library	Accurate mass and retention time matching to authentic standards
MET_MIJYXULNPSFWEK-FQRDBSNUSA-N	NP-002608	N/A	C30H48O3	MIJYXULNPSFWEK-FQRDBSNUSA-N	C[C@]12CC[C@@H](C(C1CC[C@@]3(C2CC=C4[C@]3(CC[C@@]5(C4CC(CC5)(C)C)C(=O)O)C)C)(C)C)O	1	PTFI authentic standard reference library	Accurate mass and retention time matching to authentic standards
MET_HXWLKAXCQLXHML-XQDRVZCCSA-N	NP-025653	N/A		HXWLKAXCQLXHML-XQDRVZCCSA-N	N/A	1	PTFI authentic standard reference library	Accurate mass and retention time matching to authentic standards
MET_CZWBKSDPBWNHGO-LPQOHLJZSA-N	NP-024492	N/A	C30H48O4	CZWBKSDPBWNHGO-LPQOHLJZSA-N	C[C@]1(CC[C@@]2(CC[C@@]3(C(=CCC4[C@]3(CCC5[C@@]4(CC[C@@H](C5(C)C)O)C)C)C2C1)C)C(=O)O)CO	1	PTFI authentic standard reference library	Accurate mass and retention time matching to authentic standards
MET_JTBGJQZJEYVBJZ-WBRQUMESSA-N	NP-004345	N/A	C30H48O4	JTBGJQZJEYVBJZ-WBRQUMESSA-N	C[C@@]12CC[C@@]3(C(=CCC4[C@]3(CCC5[C@@]4(CCC(C5(C)C)O)C)C)[C@@H]1CC(CC2O)(C)C(=O)O)C	1	PTFI authentic standard reference library	Accurate mass and retention time matching to authentic standards
MET_PGOYMURMZNDHNS-MYPRUECHSA-N	Hederagenin	N/A	C30H48O4	PGOYMURMZNDHNS-MYPRUECHSA-N	C[C@]12CC[C@@H]([C@@]([C@@H]1CC[C@@]3([C@@H]2CC=C4[C@]3(CC[C@@]5([C@H]4CC(CC5)(C)C)C(=O)O)C)C)(C)CO)O	1	PTFI authentic standard reference library	Accurate mass and retention time matching to authentic standards
MET_AWZFLHHIQVOKDV-QWVXXSKZSA-N	NP-025315	N/A	C30H48O6	AWZFLHHIQVOKDV-QWVXXSKZSA-N	C[C@]12CCC(C(C1C(C[C@@]3(C2CC=C4[C@]3(CC[C@@]5(C4C(C(CC5)(C)C)O)C(=O)O)C)C)O)(C)CO)O	1	PTFI authentic standard reference library	Accurate mass and retention time matching to authentic standards
MET_VVBWBGOEAVGFTN-QZPSIYTBSA-N	NP-003964	N/A	C30H48O7	VVBWBGOEAVGFTN-QZPSIYTBSA-N	C[C@@]12C[C@H](C([C@]1(CC(=O)[C@@]3(C2CC=C4C3C[C@@H]([C@H](C4(C)C)O)O)C)C)[C@](C)(C(=O)CCC(C)(C)O)O)O	1	PTFI authentic standard reference library	Accurate mass and retention time matching to authentic standards
MET_DCGUKHULKAAOPB-BQNXWPBWSA-N	NP-024231	N/A	C30H50O4	DCGUKHULKAAOPB-BQNXWPBWSA-N	C[C@@H](C[C@H]([C@@H](C(C)(C)O)O)O)C1CC[C@]2([C@]1(CCC3C2=CCC4[C@@]3(CCC(=O)C4(C)C)C)C)C	1	PTFI authentic standard reference library	Accurate mass and retention time matching to authentic standards
MET_YRXIDKUVBPMNRA-UHFFFAOYSA-N	NP-015045	N/A	C30H52O6	YRXIDKUVBPMNRA-UHFFFAOYSA-N	CC1(C2CCC3=C(C2(CC(C1O)O)C)CC(C4(C3(CCC4C(CCC(C(C)(C)O)O)CO)C)C)O)C	1	PTFI authentic standard reference library	Accurate mass and retention time matching to authentic standards
MET_UQBJNBYZMAVZQI-UHFFFAOYSA-N	NP-025358	N/A	C31H34O9	UQBJNBYZMAVZQI-UHFFFAOYSA-N	COC1=C(C=C(C=C1)CC2COC(=O)C2CC3=CC4=C(C(C(O4)C5=CC(=C(C=C5)O)OC)CO)C(=C3)OC)OC	1	PTFI authentic standard reference library	Accurate mass and retention time matching to authentic standards
MET_BBUQNXDJRVCZTI-FNUXIAMKSA-N	NP-016001	N/A	C31H38O17	BBUQNXDJRVCZTI-FNUXIAMKSA-N	COC1=CC(=CC(=C1OC)OC)/C=C/C(=O)O[C@H]2[C@@H]([C@H](O[C@@]2(CO)O[C@@H]3[C@@H]([C@H]([C@@H]([C@H](O3)COC(=O)C4=CC=C(C=C4)O)O)O)O)CO)O	1	PTFI authentic standard reference library	Accurate mass and retention time matching to authentic standards
MET_RLGRBYHBNWLGER-RMKNXTFCSA-N	NP-002173	N/A	C31H40O15	RLGRBYHBNWLGER-RMKNXTFCSA-N	CC1C(C(C(C(O1)OC2C(C(OC(C2OC(=O)/C=C/C3=CC(=C(C=C3)O)OC)CO)OCCC4=CC(=C(C=C4)O)OC)O)O)O)O	1	PTFI authentic standard reference library	Accurate mass and retention time matching to authentic standards
MET_WYMOHLOJGOGUOX-DYNYOAHQSA-N	NP-023118	N/A	C31H42O7	WYMOHLOJGOGUOX-DYNYOAHQSA-N	CCC(=O)O[C@@H]1C[C@@H]([C@@]2(C3CC[C@]4([C@@H](CC=C4[C@@]3([C@@H]([C@H]5C2[C@@]1(CO5)C)O)C)C6=COC=C6)C)C)OC(=O)C	1	PTFI authentic standard reference library	Accurate mass and retention time matching to authentic standards
MET_ONMAWHWGRYJWEX-SYFCMIPNSA-N	NP-013224	N/A	C31H46O12	ONMAWHWGRYJWEX-SYFCMIPNSA-N	CC(C)CC(=O)O[C@@H]1[C@H]([C@@H]([C@H](O[C@H]1O[C@H]2C[C@]3([C@@H]4CC[C@@H]5C[C@@]4(CCC3C(C2)(C(=O)O)C(=O)O)[C@H](C5=C)O)C)CO)O)O	1	PTFI authentic standard reference library	Accurate mass and retention time matching to authentic standards
MET_MBWXNTAXLNYFJB-NKFFZRIASA-N	Phylloquinone	N/A	C31H46O2	MBWXNTAXLNYFJB-NKFFZRIASA-N	CC1=C(C(=O)C2=CC=CC=C2C1=O)C/C=C(\C)/CCC[C@H](C)CCC[C@H](C)CCCC(C)C	1	PTFI authentic standard reference library	Accurate mass and retention time matching to authentic standards
MET_AFQKYLFMIONKBH-UHFFFAOYSA-N	NP-021906	N/A	C31H50O10	AFQKYLFMIONKBH-UHFFFAOYSA-N	CC(=C)C1CCC2(C(C1(C)CCC(=O)O)CC(C3C2(CCC3C(C)(CC(=O)O)O)C)OC4C(C(C(CO4)O)O)O)C	1	PTFI authentic standard reference library	Accurate mass and retention time matching to authentic standards
MET_NPEBHAPIOIERNQ-GXDHUFHOSA-N	NP-021444	N/A	C31H52O5	NPEBHAPIOIERNQ-GXDHUFHOSA-N	CC(=C)C1CCC2(C(C1(C)CCC(=O)OC)CC(C3C2(CCC3C(C)(C/C=C/C(C)(C)O)O)C)O)C	1	PTFI authentic standard reference library	Accurate mass and retention time matching to authentic standards
MET_DZWUHQWMBJEXLN-UTVIYJQLSA-N	NP-023909	N/A	C32H36O14	DZWUHQWMBJEXLN-UTVIYJQLSA-N	CC(=O)OC[C@@H]1[C@H]([C@@H]([C@H]([C@H](O1)O[C@]2([C@H]([C@@H]([C@H](O2)COC(=O)/C=C/C3=CC=CC=C3)O)OC(=O)/C=C/C4=CC=CC=C4)CO)O)O)O	1	PTFI authentic standard reference library	Accurate mass and retention time matching to authentic standards
MET_FWINXQRXURMYOG-RTXMGSRZSA-N	NP-023926	N/A	C32H38O15	FWINXQRXURMYOG-RTXMGSRZSA-N	C[C@H]1[C@@H]([C@H]([C@H]([C@@H](O1)OC2=C(OC3=C(C(=CC(=C3C2=O)O)O)CC=C(C)C)C4=CC=C(C=C4)O)O[C@H]5[C@@H]([C@H]([C@@H]([C@H](O5)CO)O)O)O)O)O	1	PTFI authentic standard reference library	Accurate mass and retention time matching to authentic standards
MET_LKVIDBLGZHMPCV-HLAATANNSA-N	NP-016981	N/A	C32H38O19	LKVIDBLGZHMPCV-HLAATANNSA-N	C[C@H]1[C@@H]([C@H]([C@H]([C@@H](O1)OC2=CC(=C3C(=C2)OC(=C(C3=O)O[C@H]4[C@@H]([C@H]([C@@H](O4)CO)O[C@H]5[C@@H]([C@H]([C@@H]([C@H](O5)CO)O)O)O)O)C6=CC=C(C=C6)O)O)O)O)O	1	PTFI authentic standard reference library	Accurate mass and retention time matching to authentic standards
MET_QIWWLKDHHMGRQL-QJIBEZHESA-N	NP-015888	N/A	C32H40O17	QIWWLKDHHMGRQL-QJIBEZHESA-N	COC(=O)C1=CO[C@H]([C@H]2[C@@H]1CC=C2CO)O[C@H]3[C@@H]([C@H]([C@@H]([C@H](O3)CO[C@H]4[C@@H]([C@H]([C@@H]([C@H](O4)COC(=O)/C=C/C5=CC=C(C=C5)O)O)O)O)O)O)O	1	PTFI authentic standard reference library	Accurate mass and retention time matching to authentic standards
MET_BWCNWXLKMWWVBT-BIPJMLQYSA-N	NP-023942	N/A	C32H42O9	BWCNWXLKMWWVBT-BIPJMLQYSA-N	C[C@H](CC(=O)C[C@@H](C)C(=O)O)[C@H]1CC(=O)[C@@]2([C@@]1([C@@H](C(=O)C3=C2C(=O)C[C@@H]4[C@@]3(CCC(=O)C4(C)C)C)OC(=O)C)C)C	1	PTFI authentic standard reference library	Accurate mass and retention time matching to authentic standards
MET_PBLWZMSRSJTRHJ-NCIRKIHRSA-N	Clemastanin B	N/A	C32H44O16	PBLWZMSRSJTRHJ-NCIRKIHRSA-N	COC1=C(C=CC(=C1)C[C@H]2CO[C@@H]([C@H]2CO)C3=CC(=C(C=C3)O[C@H]4[C@@H]([C@H]([C@@H]([C@H](O4)CO)O)O)O)OC)O[C@H]5[C@@H]([C@H]([C@@H]([C@H](O5)CO)O)O)O	1	PTFI authentic standard reference library	Accurate mass and retention time matching to authentic standards
MET_LKYNAQSYQLFTCM-KGCOOEROSA-N	NP-015959	N/A	C32H50O8	LKYNAQSYQLFTCM-KGCOOEROSA-N	CC(=O)OC(C)(C)CCC(=O)[C@@](C)(C1[C@@H](C[C@@]2([C@@]1(CC(=O)[C@@]3(C2CC=C4C3C[C@@H]([C@H](C4(C)C)O)O)C)C)C)O)O	1	PTFI authentic standard reference library	Accurate mass and retention time matching to authentic standards
MET_ISQUNAAALVXWGI-PGEVILJJSA-N	NP-017886	N/A	C32H52O14	ISQUNAAALVXWGI-PGEVILJJSA-N	C/C(=C\CCC(C)(C=C)O[C@H]1[C@@H]([C@H]([C@@H]([C@H](O1)CO)O)O)O[C@H]2[C@@H]([C@H]([C@@H]([C@H](O2)CO)O)O)O)/CC/C=C(\C)/CC(/C=C(\C)/C(=O)O)O	1	PTFI authentic standard reference library	Accurate mass and retention time matching to authentic standards
MET_QIOMMMCQFIBVKA-PPQBIMEKSA-N	NP-017901	N/A	C32H54O13	QIOMMMCQFIBVKA-PPQBIMEKSA-N	C/C(=C\CO[C@H]1[C@@H]([C@H]([C@@H]([C@H](O1)CO)O)O)O)/CC[C@@H]2C(=C)CC[C@H]3[C@]2(CC[C@H]([C@]3(C)CO[C@H]4[C@@H]([C@H]([C@@H]([C@H](O4)CO)O)O)O)O)C	1	PTFI authentic standard reference library	Accurate mass and retention time matching to authentic standards
MET_WYZSLJFHERMCAN-VQXMZCCPSA-N	NP-019117	N/A	C32H54O15	WYZSLJFHERMCAN-VQXMZCCPSA-N	CC(C)CC(=O)OC[C@@H]1[C@H]([C@@H]([C@](O1)(COC(=O)CC(C)C)O[C@@H]2[C@@H]([C@H]([C@@H]([C@H](O2)CO)O)O)OC(=O)CC(C)C)OC(=O)CC(C)C)O	1	PTFI authentic standard reference library	Accurate mass and retention time matching to authentic standards
MET_TZJALUIVHRYQQB-XLRXWWTNSA-N	Icariin	N/A	C33H40O15	TZJALUIVHRYQQB-XLRXWWTNSA-N	C[C@H]1[C@@H]([C@H]([C@H]([C@@H](O1)OC2=C(OC3=C(C2=O)C(=CC(=C3CC=C(C)C)O[C@H]4[C@@H]([C@H]([C@@H]([C@H](O4)CO)O)O)O)O)C5=CC=C(C=C5)OC)O)O)O	1	PTFI authentic standard reference library	Accurate mass and retention time matching to authentic standards
MET_NEFQWEGQYZRALY-QMYZBKRTSA-N	NP-006982	N/A	C33H40O18	NEFQWEGQYZRALY-QMYZBKRTSA-N	C[C@H]1[C@@H]([C@H]([C@H]([C@@H](O1)O[C@@H]2[C@H]([C@@H]([C@H](O[C@H]2OC3=CC(=C4C(=O)CC(OC4=C3)C5=CC=C(C=C5)O)O)COC(=O)CC(C)(CC(=O)O)O)O)O)O)O)O	1	PTFI authentic standard reference library	Accurate mass and retention time matching to authentic standards
MET_UYVBMGULWGRDQT-KABOUGNXSA-N	NP-000315	N/A	C33H40O19	UYVBMGULWGRDQT-KABOUGNXSA-N	C[C@H]1[C@@H]([C@H]([C@H]([C@@H](O1)O[C@@H]2[C@H]([C@@H](O[C@H]([C@@H]2O)OC[C@@H]3[C@@H]([C@@H]([C@H]([C@@H](O3)OC4=C(OC5=CC(=CC(=C5C4=O)O)O)C6=CC=C(C=C6)O)O)O)O)C)O)O)O)O	1	PTFI authentic standard reference library	Accurate mass and retention time matching to authentic standards
MET_HKNBJSRIYRDSLB-MAWNCODISA-N	Manghaslin	N/A	C33H40O20	HKNBJSRIYRDSLB-MAWNCODISA-N	C[C@H]1[C@@H]([C@H]([C@H]([C@@H](O1)OC[C@@H]2[C@H]([C@@H]([C@H]([C@@H](O2)OC3=C(OC4=CC(=CC(=C4C3=O)O)O)C5=CC(=C(C=C5)O)O)O[C@H]6[C@@H]([C@@H]([C@H]([C@@H](O6)C)O)O)O)O)O)O)O)O	1	PTFI authentic standard reference library	Accurate mass and retention time matching to authentic standards
MET_BRDVWIOUHLWIGN-QHLGDYQJSA-N	NP-021524	N/A	C33H42O18	BRDVWIOUHLWIGN-QHLGDYQJSA-N	C[C@H]1[C@@H]([C@H]([C@H]([C@@H](O1)OC[C@@H]2[C@H]([C@@H]([C@H]([C@@H](O2)OC3=CC(=C4C(=O)CC(OC4=C3)C5=CC=C(C=C5)O)O)O[C@H]6[C@@H]([C@@H]([C@H]([C@@H](O6)C)O)O)O)O)O)O)O)O	1	PTFI authentic standard reference library	Accurate mass and retention time matching to authentic standards
MET_IAUJDFGQJYEHHD-KPAWFWGMSA-N	NP-025314	N/A	C33H46O16	IAUJDFGQJYEHHD-KPAWFWGMSA-N	CC1=C(C(CCC1)(C)C)C(=O)O[C@H]2[C@@H]([C@H]([C@@H]([C@H](O2)CO[C@H]3[C@@H]([C@H]([C@@H]([C@H](O3)COC(=O)/C=C/C4=CC(=C(C(=C4)OC)O)OC)O)O)O)O)O)O	1	PTFI authentic standard reference library	Accurate mass and retention time matching to authentic standards
MET_GXXXVFMBJGIYPK-RXSNYNEVSA-N	NP-024174	N/A	C33H46O19	GXXXVFMBJGIYPK-RXSNYNEVSA-N	C[C@H]1[C@H](C[C@H]2[C@@H]1[C@@H](OC=C2C(=O)OC)O[C@H]3[C@@H]([C@H]([C@@H]([C@H](O3)CO)O)O)O)OC(=O)C4=CO[C@H]([C@@H]([C@@H]4CC=O)C=C)O[C@H]5[C@@H]([C@H]([C@@H]([C@H](O5)CO)O)O)O	1	PTFI authentic standard reference library	Accurate mass and retention time matching to authentic standards
MET_LAMRTXHVEXWMOH-UQDRQCCOSA-N	NP-023380	N/A	C33H54O14	LAMRTXHVEXWMOH-UQDRQCCOSA-N	C/C(=C\CC[C@@](C)(C=C)O[C@H]1[C@@H]([C@H]([C@@H]([C@H](O1)CO)O)O)O[C@H]2[C@@H]([C@H]([C@@H]([C@H](O2)CO)O)O)O)/CC/C=C(\C)/CC(/C=C(\C)/C(=O)OC)O	1	PTFI authentic standard reference library	Accurate mass and retention time matching to authentic standards
MET_MPSGDHOYFIUPSO-MDAKJLGTSA-N	Gingerglycolipid A	N/A	C33H56O14	MPSGDHOYFIUPSO-MDAKJLGTSA-N	CC/C=C\C/C=C\C/C=C\CCCCCCCC(=O)OC[C@H](CO[C@H]1[C@@H]([C@H]([C@H]([C@H](O1)CO[C@@H]2[C@@H]([C@H]([C@H]([C@H](O2)CO)O)O)O)O)O)O)O	1	PTFI authentic standard reference library	Accurate mass and retention time matching to authentic standards
MET_UHISGSDYAIIBMO-UMLSMIIMSA-N	NP-020670	N/A	C33H58O14	UHISGSDYAIIBMO-UMLSMIIMSA-N	CCCCC/C=C\C/C=C\CCCCCCCC(=O)OC[C@H](CO[C@H]1[C@@H]([C@H]([C@H]([C@H](O1)CO[C@@H]2[C@@H]([C@H]([C@H]([C@H](O2)CO)O)O)O)O)O)O)O	1	PTFI authentic standard reference library	Accurate mass and retention time matching to authentic standards
MET_NALYUPYCMXELRP-HNJXRNLKSA-N	NP-026452	N/A	C34H26O22	NALYUPYCMXELRP-HNJXRNLKSA-N	C1C2[C@H]([C@H](C([C@@H](O2)OC(=O)C3=CC(=C(C(=C3)O)O)O)O)OC(=O)C4=CC(=C(C(=C4C5=C(C(=C(C=C5C(=O)O1)O)O)O)O)O)O)OC(=O)C6=CC(=C(C(=C6)O)O)O	1	PTFI authentic standard reference library	Accurate mass and retention time matching to authentic standards
MET_XFLTYUCKJRFDOU-XPMKZLBQSA-N	NP-014497	N/A	C34H28O22	XFLTYUCKJRFDOU-XPMKZLBQSA-N	C1=C(C=C(C(=C1O)O)O)C(=O)O[C@@H]2[C@H](O[C@H]([C@@H]([C@H]2OC(=O)C3=CC(=C(C(=C3)O)O)O)OC(=O)C4=CC(=C(C(=C4)O)O)O)OC(=O)C5=CC(=C(C(=C5)O)O)O)CO	1	PTFI authentic standard reference library	Accurate mass and retention time matching to authentic standards
MET_RATQVALKDAUZBW-XPMKZLBQSA-N	1,2,3,6-Tetragalloylglucose	N/A	C34H28O22	RATQVALKDAUZBW-XPMKZLBQSA-N	C1=C(C=C(C(=C1O)O)O)C(=O)OC[C@@H]2[C@H]([C@@H]([C@H]([C@@H](O2)OC(=O)C3=CC(=C(C(=C3)O)O)O)OC(=O)C4=CC(=C(C(=C4)O)O)O)OC(=O)C5=CC(=C(C(=C5)O)O)O)O	1	PTFI authentic standard reference library	Accurate mass and retention time matching to authentic standards
MET_PFDVWJCSCYDRMZ-AUCPOXKISA-N	Tricoumaroyl spermidine	N/A	C34H37N3O6	PFDVWJCSCYDRMZ-AUCPOXKISA-N	C1=CC(=CC=C1/C=C/C(=O)NCCCCN(CCCNC(=O)/C=C/C2=CC=C(C=C2)O)C(=O)/C=C/C3=CC=C(C=C3)O)O	1	PTFI authentic standard reference library	Accurate mass and retention time matching to authentic standards
MET_JYCVXPNFPCYFKL-LCYVLNELSA-N	NP-020966	N/A	C34H40O18	JYCVXPNFPCYFKL-LCYVLNELSA-N	CC(=O)OC[C@@H]1[C@H]([C@@H]([C@H]([C@H](O1)O[C@]2([C@H]([C@@H]([C@H](O2)COC(=O)/C=C/C3=CC(=C(C=C3)O)OC)O)OC(=O)/C=C/C4=CC(=C(C=C4)O)OC)CO)O)O)O	1	PTFI authentic standard reference library	Accurate mass and retention time matching to authentic standards
MET_JYVLOGILHBWLAE-LTDPXCIYSA-N	NP-001174	N/A	C34H42O17	JYVLOGILHBWLAE-LTDPXCIYSA-N	C[C@H]1[C@@H]([C@H]([C@H]([C@@H](O1)O[C@H]2[C@@H]3C=CO[C@H]([C@@H]3[C@@]4([C@H]2O4)CO)O[C@H]5[C@@H]([C@H]([C@@H]([C@H](O5)CO)O)O)O)OC(=O)C)OC(=O)C)OC(=O)/C=C/C6=CC=CC=C6	1	PTFI authentic standard reference library	Accurate mass and retention time matching to authentic standards
MET_MQMTVWHXCSRCER-OHWKTECQSA-N	NP-001216	N/A	C34H42O19	MQMTVWHXCSRCER-OHWKTECQSA-N	C[C@H]1[C@@H]([C@H]([C@H]([C@@H](O1)O[C@@H]2[C@H]([C@@H](O[C@H]([C@@H]2O)OCC3C(C(C(C(O3)OC4=C(OC5=CC(=CC(=C5C4=O)O)OC)C6=CC=C(C=C6)O)O)O)O)C)O)O)O)O	1	PTFI authentic standard reference library	Accurate mass and retention time matching to authentic standards
MET_VUXVICJLLYFORC-FQRWNCDPSA-N	NP-006983	N/A	C34H42O19	VUXVICJLLYFORC-FQRWNCDPSA-N	C[C@H]1[C@@H]([C@H]([C@H]([C@@H](O1)O[C@@H]2[C@H]([C@@H]([C@H](O[C@H]2OC3=CC(=C4C(=O)CC(OC4=C3)C5=CC(=C(C=C5)O)OC)O)COC(=O)CC(C)(CC(=O)O)O)O)O)O)O)O	1	PTFI authentic standard reference library	Accurate mass and retention time matching to authentic standards
MET_NMGVHLDIHNFGQB-OTCPXFHUSA-N	NP-000535	N/A	C34H42O20	NMGVHLDIHNFGQB-OTCPXFHUSA-N	C[C@H]1[C@@H]([C@H]([C@H]([C@@H](O1)O[C@@H]2[C@H]([C@@H](O[C@H]([C@@H]2O)OC[C@@H]3[C@@H]([C@@H]([C@H]([C@@H](O3)OC4=C(OC5=CC(=CC(=C5C4=O)O)OC)C6=CC(=C(C=C6)O)O)O)O)O)C)O)O)O)O	1	PTFI authentic standard reference library	Accurate mass and retention time matching to authentic standards
MET_NVYWCFHFPXGDKS-CWKIFMPXSA-N	NP-000486	N/A	C34H42O22	NVYWCFHFPXGDKS-CWKIFMPXSA-N	COC1=C(C=CC(=C1)C2=C(C(=O)C3=C(O2)C=C(C(=C3O)OC)O)O[C@H]4[C@@H]([C@H]([C@@H]([C@H](O4)CO[C@H]5[C@@H]([C@H]([C@@H]([C@H](O5)CO)O)O)O)O)O)O[C@H]6[C@@H]([C@](CO6)(CO)O)O)O	1	PTFI authentic standard reference library	Accurate mass and retention time matching to authentic standards
MET_HZUURLOSYMEMET-QPJJXVBHSA-N	NP-002273	N/A	C34H44O19	HZUURLOSYMEMET-QPJJXVBHSA-N	CC1C(C(C(C(O1)OC2C(C(OC(C2OC3C(C(C(CO3)O)O)O)OCCC4=CC(=C(C=C4)O)O)CO)OC(=O)/C=C/C5=CC(=C(C=C5)O)O)O)O)O	1	PTFI authentic standard reference library	Accurate mass and retention time matching to authentic standards
MET_XPLMUADTACCMDJ-LVDCRSFESA-N	NP-001383	N/A	C34H44O19	XPLMUADTACCMDJ-LVDCRSFESA-N	C[C@H]1[C@@H]([C@H]([C@H]([C@@H](O1)O[C@@H]2[C@H]([C@@H](O[C@@H]([C@H]2OC(=O)/C=C/C3=CC(=C(C=C3)O)O)CO[C@H]4[C@@H]([C@H]([C@H](CO4)O)O)O)OCCC5=CC(=C(C=C5)O)O)O)O)O)O	1	PTFI authentic standard reference library	Accurate mass and retention time matching to authentic standards
MET_PLVOAXLQQBWSGV-UHFFFAOYSA-N	NP-019944	N/A	C34H46O21	PLVOAXLQQBWSGV-UHFFFAOYSA-N	CC(=O)OC1(CC(C2C1C(OC=C2C(=O)OC)OC3C(C(C(C(O3)CO)O)O)O)OC(=O)C4=CC(=C(C(=C4)OC)OC5C(C(C(C(O5)CO)O)O)O)OC)C	1	PTFI authentic standard reference library	Accurate mass and retention time matching to authentic standards
MET_VDLDNIIIESJMEV-MPEUDWONSA-N	NP-019961	N/A	C34H52O9	VDLDNIIIESJMEV-MPEUDWONSA-N	CC(=O)O[C@H]1C[C@]2([C@@H]3CC=C4[C@H]([C@@]3(C(=O)C[C@@]2([C@H]1[C@](C)(C(=O)CCC(C)(C)OC(=O)C)O)C)C)C[C@@H]([C@H](C4(C)C)O)O)C	1	PTFI authentic standard reference library	Accurate mass and retention time matching to authentic standards
MET_YPZBTERWDWUANF-UHFFFAOYSA-N	NP-012420	N/A	C34H58O15	YPZBTERWDWUANF-UHFFFAOYSA-N	CCCCCCCCCC(=O)OC1C(C(C(OC1OC2(C(C(C(O2)CO)O)OC(=O)C(C)C)CO)CO)OC(=O)C(C)C)OC(=O)C(C)C	1	PTFI authentic standard reference library	Accurate mass and retention time matching to authentic standards
MET_UYALDZZEAZIEME-LGIFLTEQSA-N	NP-024259	N/A	C35H42O16	UYALDZZEAZIEME-LGIFLTEQSA-N	C[C@H]1[C@@H]([C@H]([C@H]([C@@H](O1)OC2=C(OC3=C(C(=CC(=C3C2=O)O)O)CC=C(C)C)C4=CC=C(C=C4)OC)O)O[C@H]5[C@@H]([C@H]([C@@H]([C@H](O5)CO)O)O)O)OC(=O)C	1	PTFI authentic standard reference library	Accurate mass and retention time matching to authentic standards
MET_BVQPBPDDNCHOSN-WDNGRKCRSA-N	NP-002030	N/A	C35H44O20	BVQPBPDDNCHOSN-WDNGRKCRSA-N	C[C@H]1[C@@H]([C@H]([C@H]([C@@H](O1)O[C@@H]2[C@H]([C@@H](O[C@H]([C@@H]2O)OC[C@@H]3[C@@H]([C@@H]([C@H]([C@@H](O3)OC4=C(OC5=CC(=CC(=C5C4=O)O)OC)C6=CC(=C(C=C6)O)OC)O)O)O)C)O)O)O)O	1	PTFI authentic standard reference library	Accurate mass and retention time matching to authentic standards
MET_WRDRGEUZCODXHY-UHFFFAOYSA-N	NP-023941	N/A	C35H46O12	WRDRGEUZCODXHY-UHFFFAOYSA-N	CC(CC(=O)CC(C)C(=O)O)C1CC(=O)C2(C1(C(C(=O)C3=C2C(=O)CC4C3(CCC(C4(C)C)OC(=O)CC(=O)O)C)OC(=O)C)C)C	1	PTFI authentic standard reference library	Accurate mass and retention time matching to authentic standards
MET_SDRRSTAVRUERNC-JASYHDAHSA-N	NP-000117	N/A	C35H46O20	SDRRSTAVRUERNC-JASYHDAHSA-N	C[C@H]1[C@@H]([C@H]([C@H]([C@@H](O1)O[C@@H]2[C@H]([C@@H](O[C@@H]([C@H]2OC(=O)/C=C/C3=CC(=C(C=C3)O)O)CO)OCCC4=CC(=C(C=C4)O)O)O)O[C@H]5[C@@H]([C@H]([C@@H]([C@H](O5)CO)O)O)O)O)O	1	PTFI authentic standard reference library	Accurate mass and retention time matching to authentic standards
MET_KKEMYQXUHORRDV-RRINAMTNSA-N	NP-022261	N/A	C35H56O10	KKEMYQXUHORRDV-RRINAMTNSA-N	CC12CCC(C(C1CC(C3C2(CCC3C(C)(C/C=C/C(C)(C)O)O)C)O[C@H]4[C@@H]([C@H]([C@H](CO4)O)O)O)(C)CCC(=O)O)C(=C)C=O	1	PTFI authentic standard reference library	Accurate mass and retention time matching to authentic standards
MET_AOLSADCXJYJPIT-DTRMHVCHSA-N	NP-024093	N/A	C35H56O8	AOLSADCXJYJPIT-DTRMHVCHSA-N	C[C@]1(CC[C@@]2(CC[C@@]3(C(=CCC4[C@]3(CCC5[C@@]4(CC[C@@H](C5(C)C)O[C@H]6[C@@H]([C@H]([C@H](CO6)O)O)O)C)C)[C@@H]2C1)C)C(=O)O)CO	1	PTFI authentic standard reference library	Accurate mass and retention time matching to authentic standards
MET_BHSUFIXFUOVBAB-RRDDHUAESA-N	NP-023258	N/A	C35H56O9	BHSUFIXFUOVBAB-RRDDHUAESA-N	C[C@H]1CC[C@@]2(CC[C@@]3(C(=CCC4[C@]3(CCC5[C@@]4(CC[C@@H]([C@@]5(C)CO)O[C@H]6[C@@H]([C@H]([C@@H](CO6)O)O)O)C)C)[C@@H]2[C@]1(C)O)C)C(=O)O	1	PTFI authentic standard reference library	Accurate mass and retention time matching to authentic standards
MET_ALGCHKFHBYRIMM-UHFFFAOYSA-N	NP-022262	N/A	C35H60O10	ALGCHKFHBYRIMM-UHFFFAOYSA-N	CC(=C)C1CCC2(C(C1(C)CCC(=O)O)CC(C3C2(CCC3C(C)(CCC(C(C)(C)O)O)OC4C(C(C(O4)CO)O)O)C)O)C	1	PTFI authentic standard reference library	Accurate mass and retention time matching to authentic standards
MET_LOTLMZWGLBOKFL-UHFFFAOYSA-N	NP-012421	N/A	C35H60O15	LOTLMZWGLBOKFL-UHFFFAOYSA-N	CCCCCCCCCC(=O)OC1C(C(C(OC1OC2(C(C(C(O2)CO)O)OC(=O)CC(C)C)CO)CO)OC(=O)C(C)C)OC(=O)C(C)C	1	PTFI authentic standard reference library	Accurate mass and retention time matching to authentic standards
MET_FMIYQZIXXGXUEI-WRHPJKEKSA-N	NP-024073	N/A	C36H28O21	FMIYQZIXXGXUEI-WRHPJKEKSA-N	C1[C@@H]2[C@H]([C@@H]([C@H]([C@@H](O2)OC(=O)/C=C/C3=CC(=C(C=C3)O)O)O)OC(=O)C4=CC(=C(C(=C4)O)O)O)OC(=O)C5=CC(=C(C(=C5C6=C(C(=C(C=C6C(=O)O1)O)O)O)O)O)O	1	PTFI authentic standard reference library	Accurate mass and retention time matching to authentic standards
MET_SNKFFCBZYFGCQN-VWUOOIFGSA-N	Salvianolic acid B	N/A	C36H30O16	SNKFFCBZYFGCQN-VWUOOIFGSA-N	C1=CC(=C(C=C1C[C@H](C(=O)O)OC(=O)/C=C/C2=C3[C@@H]([C@H](OC3=C(C=C2)O)C4=CC(=C(C=C4)O)O)C(=O)O[C@H](CC5=CC(=C(C=C5)O)O)C(=O)O)O)O	1	PTFI authentic standard reference library	Accurate mass and retention time matching to authentic standards
MET_KAJMZANRKFVVKV-RGXKZFLBSA-N	NP-008297	N/A	C36H36O17	KAJMZANRKFVVKV-RGXKZFLBSA-N	C[C@H]1[C@@H]([C@H]([C@H]([C@@H](O1)OC2=C(OC3=CC(=CC(=C3C2=O)O)O)C4=CC=C(C=C4)O)O[C@H]5[C@@H]([C@H]([C@@H]([C@H](O5)COC(=O)/C=C/C6=CC=C(C=C6)O)O)O)O)O)O	1	PTFI authentic standard reference library	Accurate mass and retention time matching to authentic standards
MET_JXSBDUVWEXYABO-UHFFFAOYSA-N	NP-011583	N/A	C36H53N7O9	JXSBDUVWEXYABO-UHFFFAOYSA-N	CC(C)CC1C(=O)NC(C(=O)N2CCCC2C(=O)NC(C(=O)NCC(=O)NC(C(=O)N3CCCC3C(=O)N1)CO)CC4=CC=C(C=C4)O)CC(C)C	1	PTFI authentic standard reference library	Accurate mass and retention time matching to authentic standards
MET_GOWXUGYRPHOTEQ-QYNXQQORSA-N	Arvenin III	N/A	C36H54O12	GOWXUGYRPHOTEQ-QYNXQQORSA-N	C[C@@]12C[C@H]([C@@H]([C@]1(CC(=O)[C@@]3([C@H]2CC=C4[C@H]3C[C@@H](C(=O)C4(C)C)O[C@H]5[C@@H]([C@H]([C@@H]([C@H](O5)CO)O)O)O)C)C)[C@](C)(C(=O)/C=C/C(C)(C)O)O)O	1	PTFI authentic standard reference library	Accurate mass and retention time matching to authentic standards
MET_DWKCNDMXGMPPQQ-FQLHGXIBSA-N	NP-023192	N/A	C36H56O11	DWKCNDMXGMPPQQ-FQLHGXIBSA-N	C[C@@H]1CC[C@@]2(CC[C@@]3(C(=CCC4[C@]3(CCC5[C@@]4(CC[C@@H]([C@@]5(C)CO)O[C@H]6[C@@H]([C@H]([C@@H]([C@H](O6)C(=O)O)O)O)O)C)C)[C@@H]2[C@]1(C)O)C)C(=O)O	1	PTFI authentic standard reference library	Accurate mass and retention time matching to authentic standards
MET_YXSQSVWHKZZWDD-UHFFFAOYSA-N	NP-000893	N/A	C36H56O12	YXSQSVWHKZZWDD-UHFFFAOYSA-N	CC1CCC2(CCC3(C(=CCC4C3(CCC5C4(CC(C(C5(C)C(=O)O)O)O)C)C)C2C1(C)O)C)C(=O)OC6C(C(C(C(O6)CO)O)O)O	1	PTFI authentic standard reference library	Accurate mass and retention time matching to authentic standards
MET_NZNHJGNBLPBNLU-YIKANFTBSA-N	NP-000839	N/A	C36H56O12	NZNHJGNBLPBNLU-YIKANFTBSA-N	C[C@@]12CCC3[C@@](C1CC=C4[C@]2(CC[C@@]5(C4C(C(CC5)(C)C)O)C(=O)O[C@H]6[C@@H]([C@H]([C@@H]([C@H](O6)CO)O)O)O)C)(C[C@H]([C@@H]([C@]3(C)C(=O)O)O)O)C	1	PTFI authentic standard reference library	Accurate mass and retention time matching to authentic standards
MET_LARPFJIXBULVPK-JKHQPRKUSA-N	NP-023997	N/A	C36H58O10	LARPFJIXBULVPK-JKHQPRKUSA-N	C[C@@H]1CC[C@@]2(CC[C@@]3(C(=CCC4[C@]3(CCC5[C@@]4(CC[C@H]([C@]5(C)CO)O)C)C)[C@@H]2[C@]1(C)O)C)C(=O)O[C@H]6[C@@H]([C@H]([C@@H]([C@H](O6)CO)O)O)O	1	PTFI authentic standard reference library	Accurate mass and retention time matching to authentic standards
MET_DZVIFFMYEULLBY-NSOPSRGASA-N	NP-002642	N/A	C36H58O11	DZVIFFMYEULLBY-NSOPSRGASA-N	C[C@@]12CC[C@]3(CCC(CC3C1=CCC4[C@]2(C[C@H](C5[C@@]4(C[C@H]([C@@H]([C@@]5(C)CO)O)O)C)O)C)(C)C)C(=O)O[C@H]6[C@@H]([C@H]([C@@H]([C@H](O6)CO)O)O)O	1	PTFI authentic standard reference library	Accurate mass and retention time matching to authentic standards
MET_LAOCOVISLMUJNC-HTYCNHGRSA-N	NP-025769	N/A	C36H58O9	LAOCOVISLMUJNC-HTYCNHGRSA-N	C[C@@H]1C[C@@H]2[C@H](O[C@]3([C@H]1[C@]4(CC[C@@]56C[C@@]57CC[C@@H](C(C7CC[C@H]6[C@@]4([C@H]3O)C)(C)C)O[C@H]8[C@@H]([C@H]([C@@H](CO8)O)O)O)C)O2)C(C)(C)OC	1	PTFI authentic standard reference library	Accurate mass and retention time matching to authentic standards
MET_GWYQGRQABSUBNL-AOXWRWAWSA-N	NP-019824	N/A	C36H58O9	GWYQGRQABSUBNL-AOXWRWAWSA-N	CC(=C)/C=C/CC(C)(C1CCC2(C1C(CC3C2(CCC(C3(C)CCC(=O)O)C(=C)C)C)O[C@H]4[C@@H]([C@H]([C@@H]([C@H](O4)CO)O)O)O)C)O	1	PTFI authentic standard reference library	Accurate mass and retention time matching to authentic standards
MET_ISQNOTIPEBTHRS-KJGZCIDPSA-N	NP-024751	N/A	C36H60O12	ISQNOTIPEBTHRS-KJGZCIDPSA-N	C[C@@]12CC[C@@H]([C@H]1CCC3[C@]2(CCC4[C@@]3(CCC([C@]4(C)CO)O[C@H]5[C@@H]([C@H]([C@@H]([C@H](O5)CO)O)O)O)C)C)[C@]6(CC(OC6=O)[C@H](C(C)(C)O)O)O	1	PTFI authentic standard reference library	Accurate mass and retention time matching to authentic standards
MET_UNCMRQFSKAVFQU-UAUTWKTDSA-N	NP-020359	N/A	C36H62O9	UNCMRQFSKAVFQU-UAUTWKTDSA-N	C[C@H](CC[C@H](C(C)(C)O)O[C@H]1[C@@H]([C@H]([C@@H]([C@H](O1)CO)O)O)O)[C@H]2CC[C@@]3([C@@]2(C[C@H]([C@@]4([C@H]3CC=C5C4CC[C@@H](C5(C)C)O)C)O)C)C	1	PTFI authentic standard reference library	Accurate mass and retention time matching to authentic standards
MET_RIVNVLITMUKUQK-HSKKGTKSSA-N	NP-014862	N/A	C37H34O18	RIVNVLITMUKUQK-HSKKGTKSSA-N	CC(C)C(=O)OC(C(C(C(C(=O)O)OC(=O)/C=C/C1=CC(=C(C=C1)O)O)OC(=O)/C=C/C2=CC(=C(C=C2)O)O)OC(=O)/C=C/C3=CC(=C(C=C3)O)O)C(=O)O	1	PTFI authentic standard reference library	Accurate mass and retention time matching to authentic standards
MET_XDBZJWHRPCMWOO-OTLRVVQISA-N	NP-024250	N/A	C37H46O19	XDBZJWHRPCMWOO-OTLRVVQISA-N	C[C@H]1[C@@H]([C@H]([C@H]([C@@H](O1)OC2=C(OC3=C(C2=O)C(=CC(=C3CC=C(C)C)O[C@H]4[C@@H]([C@H]([C@@H]([C@H](O4)CO)O)O)O)O)C5=CC=C(C=C5)O)O[C@H]6[C@@H]([C@H]([C@@H](CO6)O)O)O)O)O	1	PTFI authentic standard reference library	Accurate mass and retention time matching to authentic standards
MET_HMBXWIISEWSWQK-ILVJZGFASA-N	NP-025773	N/A	C37H58O11	HMBXWIISEWSWQK-ILVJZGFASA-N	C[C@H](C[C@H]([C@H](C(C)(C)O)O)OC(=O)C)C1C(=O)[C@@H]([C@@]2([C@@]1(CC[C@]34C2=CCC5[C@]3(C4)CC[C@@H](C5(C)C)O[C@H]6[C@@H]([C@H]([C@@H](CO6)O)O)O)C)C)O	1	PTFI authentic standard reference library	Accurate mass and retention time matching to authentic standards
MET_MDGFVKMAVBAHSE-UHFFFAOYSA-N	NP-022686	N/A	C37H60O9	MDGFVKMAVBAHSE-UHFFFAOYSA-N	CC(=CCCC(C)(C1CCC2(C1C(CC3C2(CCC(C3(C)CCC(=O)O)C(=C)C)C)O)C)OC4C(C(C(O4)COC(=O)C)O)O)C	1	PTFI authentic standard reference library	Accurate mass and retention time matching to authentic standards
MET_XMASIIXKAMKPGX-FXYULPGSSA-N	NP-022096	N/A	C37H62O10	XMASIIXKAMKPGX-FXYULPGSSA-N	CC(=C)C1CCC2(C(C1(C)CCC(=O)O)CC(C3C2(CCC3C(C)(C/C=C/C(C)(C)OC)O)C)O[C@H]4[C@@H]([C@H]([C@@H]([C@H](O4)CO)O)O)O)C	1	PTFI authentic standard reference library	Accurate mass and retention time matching to authentic standards
MET_RMIQRQLTVMQCLC-GSOYEWGHSA-N	NP-024075	N/A	C38H32O20	RMIQRQLTVMQCLC-GSOYEWGHSA-N	C1=CC(=C(C=C1/C=C/C(=O)OC[C@@H]2[C@H]([C@@H]([C@H]([C@@H](O2)OC(=O)/C=C/C3=CC(=C(C=C3)O)O)O)OC(=O)C4=CC(=C(C(=C4)O)O)O)OC(=O)C5=CC(=C(C(=C5)O)O)O)O)O	1	PTFI authentic standard reference library	Accurate mass and retention time matching to authentic standards
MET_IUZXFZZVUVEYRQ-VHBUOEFUSA-N	NP-024570	N/A	C38H46O20	IUZXFZZVUVEYRQ-VHBUOEFUSA-N	C[C@H]1[C@@H]([C@H]([C@H]([C@@H](O1)OC2=C(OC3=C(C2=O)C(=CC(=C3CC=C(C)C)O[C@H]4[C@@H]([C@H]([C@@H]([C@H](O4)CO)O)O)O)O)C5=CC=C(C=C5)OC)OC(C(=O)O)OC(C)C(=O)O)O)O	1	PTFI authentic standard reference library	Accurate mass and retention time matching to authentic standards
MET_OCZZCFAOOWZSRX-LRHLXKJSSA-N	NP-024261	N/A	C38H48O19	OCZZCFAOOWZSRX-LRHLXKJSSA-N	C[C@H]1[C@@H]([C@H]([C@H]([C@@H](O1)OC2=C(OC3=C(C2=O)C(=CC(=C3CC=C(C)C)O[C@H]4[C@@H]([C@H]([C@@H]([C@H](O4)CO)O)O)O)O)C5=CC=C(C=C5)OC)O[C@H]6[C@@H]([C@H]([C@@H](CO6)O)O)O)O)O	1	PTFI authentic standard reference library	Accurate mass and retention time matching to authentic standards
MET_WCUYANMOZSMFCP-FGDCQGOKSA-N	NP-023925	N/A	C38H48O20	WCUYANMOZSMFCP-FGDCQGOKSA-N	C[C@H]1[C@@H]([C@H]([C@H]([C@@H](O1)OC2=C(OC3=C(C2=O)C(=CC(=C3CC=C(C)C)O[C@H]4[C@@H]([C@H]([C@@H]([C@H](O4)CO)O)O)O)O)C5=CC=C(C=C5)O)O[C@H]6[C@@H]([C@H]([C@@H]([C@H](O6)CO)O)O)O)O)O	1	PTFI authentic standard reference library	Accurate mass and retention time matching to authentic standards
MET_QKEJRKXVLGOJMB-LFPZOBASSA-N	NP-005666	N/A	C38H54O13	QKEJRKXVLGOJMB-LFPZOBASSA-N	CC(=O)OC(C)(C)/C=C/C(=O)[C@@](C)([C@H]1C(C[C@@]2([C@@]1(CC(=O)[C@@]3([C@H]2CC=C4[C@H]3C=C(C(=O)C4(C)C)O[C@H]5[C@@H]([C@H]([C@@H]([C@H](O5)CO)O)O)O)C)C)C)O)O	1	PTFI authentic standard reference library	Accurate mass and retention time matching to authentic standards
MET_PQOVWWZVVIGRPP-DPXQNDTBSA-N	NP-007640	N/A	C38H56O13	PQOVWWZVVIGRPP-DPXQNDTBSA-N	CC(=O)OC(C)(C)/C=C/C(=O)[C@@](C)(C1[C@@H](C[C@@]2([C@@]1(CC(=O)[C@@]3([C@H]2CC=C4[C@H]3C[C@@H](C(=O)C4(C)C)O[C@H]5[C@@H]([C@H]([C@@H]([C@H](O5)CO)O)O)O)C)C)C)O)O	1	PTFI authentic standard reference library	Accurate mass and retention time matching to authentic standards
MET_PQOVWWZVVIGRPP-BBANTJNRSA-N	Arvenin I	N/A	C38H56O13	PQOVWWZVVIGRPP-BBANTJNRSA-N	CC(=O)OC(C)(C)/C=C/C(=O)[C@@](C)([C@H]1[C@@H](C[C@@]2([C@@]1(CC(=O)[C@@]3([C@H]2CC=C4[C@H]3C[C@@H](C(=O)C4(C)C)O[C@H]5[C@@H]([C@H]([C@@H]([C@H](O5)CO)O)O)O)C)C)C)O)O	1	PTFI authentic standard reference library	Accurate mass and retention time matching to authentic standards
MET_VDBSGEAWBANKNK-DOMNZILMSA-N	NP-023146	N/A	C38H58O12	VDBSGEAWBANKNK-DOMNZILMSA-N	CC(=O)OC(C)(C)/C=C/C(=O)C(C)(C1CCC2(C1(CC(=O)C3(C2CC=C4C3C[C@@H]([C@H](C4(C)C)O)O[C@H]5[C@@H]([C@H]([C@@H]([C@H](O5)CO)O)O)O)C)C)C)O	1	PTFI authentic standard reference library	Accurate mass and retention time matching to authentic standards
MET_GOCCWBBMXVKRTF-UHFFFAOYSA-N	NP-018410	N/A	C38H60O19	GOCCWBBMXVKRTF-UHFFFAOYSA-N	CC12CCCC(C1CCC34C2CCC(C3)(C(=C4)CO)OC5C(C(C(C(O5)CO)O)O)OC6C(C(C(C(O6)CO)O)O)O)(C)C(=O)OC7C(C(C(C(O7)CO)O)O)O	1	PTFI authentic standard reference library	Accurate mass and retention time matching to authentic standards
MET_FBZGBPCYCJJRJK-VXTOHYLHSA-N	NP-025154	N/A	C38H62O10	FBZGBPCYCJJRJK-VXTOHYLHSA-N	CC(=C)[C@@H]1CC[C@@]2(C([C@@]1(C)CCC(=O)O)CC([C@H]3[C@]2(CC[C@@H]3[C@](C)(C/C=C/C(C)(C)OC)OC4C(C(C(O4)COC(=O)C)O)O)C)O)C	1	PTFI authentic standard reference library	Accurate mass and retention time matching to authentic standards
MET_IOMBMOCSWVAYQU-UHFFFAOYSA-N	NP-015044	N/A	C38H63NO11	IOMBMOCSWVAYQU-UHFFFAOYSA-N	CC1(C2CCC3=C(C2(CC(C1OC(=O)CC(C)(CC(=O)NCC(=O)O)O)O)C)CC(C4(C3(CCC4C(CCC(C(C)(C)O)O)CO)C)C)O)C	1	PTFI authentic standard reference library	Accurate mass and retention time matching to authentic standards
MET_LHNSBTKYDLQKRL-JRGIURSJSA-N	NP-024569	N/A	C39H48O21	LHNSBTKYDLQKRL-JRGIURSJSA-N	C[C@H]1[C@@H]([C@H]([C@H]([C@@H](O1)OC2=C(OC3=C(C2=O)C(=CC(=C3CC=C(C)C)O[C@H]4[C@@H]([C@H]([C@@H]([C@H](O4)CO)O)O)O)O)C5=CC=C(C=C5)OC)OC6C(C(C(O6)C)O)(C(=O)O)OO)O)O	1	PTFI authentic standard reference library	Accurate mass and retention time matching to authentic standards
MET_ULZLIYVOYYQJRO-JIYCBSMMSA-N	Epimedin C	N/A	C39H50O19	ULZLIYVOYYQJRO-JIYCBSMMSA-N	C[C@H]1[C@@H]([C@H]([C@H]([C@@H](O1)O[C@@H]2[C@@H]([C@H]([C@@H](O[C@H]2OC3=C(OC4=C(C3=O)C(=CC(=C4CC=C(C)C)O[C@H]5[C@@H]([C@H]([C@@H]([C@H](O5)CO)O)O)O)O)C6=CC=C(C=C6)OC)C)O)O)O)O)O	1	PTFI authentic standard reference library	Accurate mass and retention time matching to authentic standards
MET_NLVBYGTTYRFJKH-YFNAFYFCSA-N	NP-024255	N/A	C39H50O20	NLVBYGTTYRFJKH-YFNAFYFCSA-N	C[C@H]1[C@@H]([C@H]([C@H]([C@@H](O1)OC2=C(OC3=C(C2=O)C(=CC(=C3CC=C(C)C)O[C@H]4[C@@H]([C@H]([C@@H]([C@H](O4)CO)O)O)O)O)C5=CC=C(C=C5)OC)O)O[C@H]6[C@@H]([C@H]([C@@H]([C@H](O6)CO)O)O)O)O	1	PTFI authentic standard reference library	Accurate mass and retention time matching to authentic standards
MET_DYQNNEXOKYSEIA-XDGRUXDESA-N	NP-022071	N/A	C39H50O24	DYQNNEXOKYSEIA-XDGRUXDESA-N	C[C@H]1[C@@H]([C@H]([C@H]([C@@H](O1)OC2=C(OC3=CC(=CC(=C3C2=O)O)O[C@H]4[C@@H]([C@@H]([C@H]([C@@H](O4)C)O)O)O[C@H]5[C@@H]([C@H]([C@@H]([C@H](O5)CO)O)O)O[C@H]6[C@@H]([C@H]([C@@H]([C@H](O6)CO)O)O)O)C7=CC=C(C=C7)O)O)O)O	1	PTFI authentic standard reference library	Accurate mass and retention time matching to authentic standards
MET_RZHJGXXCTIXCRI-ZHSJPFBOSA-N	NP-024820	N/A	C39H54O6	RZHJGXXCTIXCRI-ZHSJPFBOSA-N	C[C@@H]1CC[C@@]2(CC[C@@]3(C(=CCC4[C@]3(CCC5[C@@]4(CC[C@@H](C5(C)C)O)C)C)C2[C@H]1C)COC(=O)/C=C/C6=CC=C(C=C6)O)C(=O)O	1	PTFI authentic standard reference library	Accurate mass and retention time matching to authentic standards
MET_WHWWQGPCTUQCMN-JNIYFCPPSA-N	NP-026175	N/A	C39H62O13	WHWWQGPCTUQCMN-JNIYFCPPSA-N	C[C@@H]1CC[C@@]2([C@H]([C@]3([C@@H](O2)CC4[C@@]3(CCC5C4CC=C6[C@@]5(CC[C@@H](C6)O[C@H]7[C@@H]([C@H]([C@@H]([C@H](O7)CO)O)O)O[C@H]8[C@@H]([C@@H]([C@H]([C@@H](O8)C)O)O)O)C)C)O)C)OC1	1	PTFI authentic standard reference library	Accurate mass and retention time matching to authentic standards
MET_DGFVATVOFRGGFO-KHOVTGTPSA-N	NP-025268	N/A	C39H62O14	DGFVATVOFRGGFO-KHOVTGTPSA-N	C[C@@H]1CCC2([C@H]([C@]3([C@@H](O2)C[C@@]4([C@@]3(CCC5[C@H]4CC=C6[C@@]5(CC[C@@H](C6)O[C@H]7[C@@H]([C@H]([C@@H]([C@H](O7)CO)O)O)O[C@H]8[C@@H]([C@@H]([C@H]([C@@H](O8)C)O)O)O)C)C)O)O)C)OC1	1	PTFI authentic standard reference library	Accurate mass and retention time matching to authentic standards
MET_MQZIGYBFDRPAKN-UWFIBFSHSA-N	Astaxanthin	N/A	C40H52O4	MQZIGYBFDRPAKN-UWFIBFSHSA-N	CC1=C(C(C[C@@H](C1=O)O)(C)C)/C=C/C(=C/C=C/C(=C/C=C/C=C(/C=C/C=C(/C=C/C2=C(C(=O)[C@H](CC2(C)C)O)C)\C)\C)/C)/C	1	PTFI authentic standard reference library	Accurate mass and retention time matching to authentic standards
MET_WBAQZGCULGWMSH-ILEIRRSGSA-N	NP-025414	N/A	C40H64O13	WBAQZGCULGWMSH-ILEIRRSGSA-N	C[C@H]1[C@@H]([C@H]([C@H]([C@@H](O1)O[C@@H]2[C@H]([C@@H]([C@H](O[C@H]2O[C@H]3CC[C@@]4(C5CC[C@]6(C(C5=CC(=O)C4C3)CCC6C(C)C7CCC(C(O7)OC)C)C)C)CO)O)O)O)O)O	1	PTFI authentic standard reference library	Accurate mass and retention time matching to authentic standards
MET_HOMYIYLRRDTKAA-QZNXAUJSSA-N	Soyacerebroside II	N/A	C40H75NO9	HOMYIYLRRDTKAA-QZNXAUJSSA-N	CCCCCCCCCCCCCC[C@H](C(=O)N[C@@H](CO[C@H]1[C@@H]([C@H]([C@@H]([C@H](O1)CO)O)O)O)[C@@H](/C=C/CC/C=C\CCCCCCCCC)O)O	1	PTFI authentic standard reference library	Accurate mass and retention time matching to authentic standards
MET_HGJXAVROWQLCTP-YSNZXMJVSA-N	Chebulagic acid	N/A	C41H30O27	HGJXAVROWQLCTP-YSNZXMJVSA-N	C1C2[C@@H]3[C@H](C([C@@H](O2)OC(=O)C4=CC(=C(C(=C4)O)O)O)OC(=O)C5=CC(=C(C6=C5[C@H]([C@@H](C(=O)O3)CC(=O)O)[C@@H](C(=O)O6)O)O)O)OC(=O)C7=CC(=C(C(=C7C8=C(C(=C(C=C8C(=O)O1)O)O)O)O)O)O	1	PTFI authentic standard reference library	Accurate mass and retention time matching to authentic standards
MET_QJYNZEYHSMRWBK-NIKIMHBISA-N	1,2,3,4,6-Pentagalloylglucose	N/A	C41H32O26	QJYNZEYHSMRWBK-NIKIMHBISA-N	C1=C(C=C(C(=C1O)O)O)C(=O)OC[C@@H]2[C@H]([C@@H]([C@H]([C@@H](O2)OC(=O)C3=CC(=C(C(=C3)O)O)O)OC(=O)C4=CC(=C(C(=C4)O)O)O)OC(=O)C5=CC(=C(C(=C5)O)O)O)OC(=O)C6=CC(=C(C(=C6)O)O)O	1	PTFI authentic standard reference library	Accurate mass and retention time matching to authentic standards
MET_YXKOCURCFHLHSM-FSJACQRISA-N	NP-024983	N/A	C41H62N8O8	YXKOCURCFHLHSM-FSJACQRISA-N	CC(C)C[C@H]1C(=O)N[C@H](C(=O)N[C@H](C(=O)N2CCC[C@H]2C(=O)N3CCC[C@H]3C(=O)N[C@H](C(=O)NCC(=O)NCC(=O)N1)CC4=CC=CC=C4)CC(C)C)CC(C)C	1	PTFI authentic standard reference library	Accurate mass and retention time matching to authentic standards
MET_QTRIRAUZWBJZCA-OOAIVQSXSA-N	NP-024164	N/A	C41H62O12	QTRIRAUZWBJZCA-OOAIVQSXSA-N	C[C@H]1[C@@H]([C@H]([C@H]([C@@H](O1)O[C@@H]2[C@H]([C@H](CO[C@H]2O[C@H]3CC[C@]4(C(C3(C)C)CC[C@@]5(C4C=CC6=C7[C@]([C@@]8(CC[C@@]7(CC[C@]65C)C(=O)O8)C)(C)O)C)C)O)O)O)O)O	1	PTFI authentic standard reference library	Accurate mass and retention time matching to authentic standards
MET_IZWDXDONQAMEHX-HRGZFZGOSA-N	NP-025176	N/A	C41H64O16	IZWDXDONQAMEHX-HRGZFZGOSA-N	C[C@@]1(CC[C@@]2(CC[C@@]3(C(=CCC4[C@]3(CCC5[C@@]4(C[C@@H]([C@@H]([C@@]5(C)CO)O[C@H]6[C@@H]([C@H]([C@@H](CO6)O[C@H]7[C@@H]([C@H]([C@@H]([C@H](O7)CO)O)O)O)O)O)O)C)C)[C@@H]2C1)C)C(=O)O)C(=O)O	1	PTFI authentic standard reference library	Accurate mass and retention time matching to authentic standards
MET_WCHBFWOEFOZHMK-PZMYEISMSA-N	NP-023394	N/A	C41H66O13	WCHBFWOEFOZHMK-PZMYEISMSA-N	C[C@@H]1CC[C@@]2(CC[C@@]3(C(=CCC4[C@]3(CCC5[C@@]4(CC[C@@H](C5(C)C)O[C@H]6[C@@H]([C@H]([C@H](CO6)O)O)O)C)C)C2[C@]1(C)O)C)C(=O)O[C@H]7[C@@H]([C@H]([C@@H]([C@H](O7)CO)O)O)O	1	PTFI authentic standard reference library	Accurate mass and retention time matching to authentic standards
MET_YSFNIMJWUPAQKC-XZOQMXBNSA-N	NP-023441	N/A	C41H66O14	YSFNIMJWUPAQKC-XZOQMXBNSA-N	CC1(CCC2(CCC3(C(=CCC4C3(CCC5C4(CCC(C5(C)CO)O[C@H]6[C@@H]([C@H]([C@H](CO6)O)O)O)C)C)C2C1)C)C(=O)O[C@H]7[C@@H]([C@H]([C@@H]([C@H](O7)CO)O)O)O)CO	1	PTFI authentic standard reference library	Accurate mass and retention time matching to authentic standards
MET_JJXVPZLTNPNSJK-NNVVJOTCSA-N	NP-019827	N/A	C41H68O11	JJXVPZLTNPNSJK-NNVVJOTCSA-N	C[C@@H]1[C@H]([C@@H]([C@H]([C@@H](O1)OC2CC3C4(CCC(C(C4CCC3(C5(C2C(CC5)C(C)(C/C=C/C(=C)C)O)C)C)(C)C)OC6C(C(C(O6)CO)O)O)C)O)O)O	1	PTFI authentic standard reference library	Accurate mass and retention time matching to authentic standards
MET_XQVKQEFQGYTUAR-VHBRHXFYSA-N	NP-025873	N/A	C42H34O21	XQVKQEFQGYTUAR-VHBRHXFYSA-N	C1[C@@H]2[C@H]([C@@H]([C@H]([C@@H](O2)OC3=CC(=C(C(=C3)O)C(=O)CCC4=CC=CC=C4)O)O)OC(=O)C5=CC(=C(C(=C5)O)O)O)OC(=O)C6=CC(=C(C(=C6C7=C(C(=C(C=C7C(=O)O1)O)O)O)O)O)O	1	PTFI authentic standard reference library	Accurate mass and retention time matching to authentic standards
MET_PLESAOGBVATPML-VHBRHXFYSA-N	NP-024076	N/A	C42H34O22	PLESAOGBVATPML-VHBRHXFYSA-N	C1[C@@H]2[C@H]([C@@H]([C@H]([C@@H](O2)OC3=CC(=C(C(=C3)O)C(=O)CCC4=CC=C(C=C4)O)O)O)OC(=O)C5=CC(=C(C(=C5)O)O)O)OC(=O)C6=CC(=C(C(=C6C7=C(C(=C(C=C7C(=O)O1)O)O)O)O)O)O	1	PTFI authentic standard reference library	Accurate mass and retention time matching to authentic standards
MET_NYZUREUOQAHPFZ-KPTHDOCVSA-N	NP-023357	N/A	C42H46O22	NYZUREUOQAHPFZ-KPTHDOCVSA-N	C[C@H]1[C@@H]([C@@H]([C@H]([C@@H](O1)O[C@@H]2[C@H]([C@@H]([C@H](O[C@H]2OC3=C(OC4=CC(=CC(=C4C3=O)O)O[C@H]5[C@@H]([C@H]([C@@H]([C@H](O5)COC(=O)/C=C\C6=CC=C(C=C6)O)O)O)O)C7=CC=C(C=C7)O)CO)O)O)O)O)O	1	PTFI authentic standard reference library	Accurate mass and retention time matching to authentic standards
MET_LPLVUJXQOOQHMX-FPWVOTIESA-N	NP-014766	N/A	C42H62O16	LPLVUJXQOOQHMX-FPWVOTIESA-N	C[C@@]12CC[C@@]3(C(=CC(=O)C4[C@]3(CCC5[C@@]4(CC[C@@H](C5(C)C)O[C@H]6[C@@H]([C@H]([C@@H]([C@H](O6)C(=O)O)O)O)O[C@H]7[C@@H]([C@H]([C@@H]([C@H](O7)C(=O)O)O)O)O)C)C)[C@@H]1CC(CC2)(C)C(=O)O)C	1	PTFI authentic standard reference library	Accurate mass and retention time matching to authentic standards
MET_PCPOJCNRMQVMOI-UHFFFAOYSA-N	NP-019264	N/A	C42H64O16	PCPOJCNRMQVMOI-UHFFFAOYSA-N	CC1(C2CCC3(C(C2(CCC1OC4C(C(C(C(O4)C(=O)O)O)O)OC5C(C(C(C(O5)C(=O)O)O)O)O)C=O)CC=C6C3(CCC7(C6CC(CC7O)(C)CO)C)C)C)C	1	PTFI authentic standard reference library	Accurate mass and retention time matching to authentic standards
MET_WPNLWBRKPZXVGD-ZZOAZOMRSA-N	NP-006000	N/A	C42H64O19	WPNLWBRKPZXVGD-ZZOAZOMRSA-N	C[C@H]1[C@H]([C@@H]([C@H]([C@H](O1)O[C@H]2CC[C@]3([C@H](C2)CC[C@@H]4C3CC[C@]5([C@@]4(CC[C@@H]5C6=CC(=O)OC6)O)C)C=O)O)OC)O[C@H]7[C@@H]([C@H]([C@@H]([C@H](O7)CO[C@H]8[C@@H]([C@H]([C@@H]([C@H](O8)CO)O)O)O)O)O)O	1	PTFI authentic standard reference library	Accurate mass and retention time matching to authentic standards
MET_NMDFCFOQBAHNPV-KXOXZCEUSA-N	NP-023955	N/A	C42H66O15	NMDFCFOQBAHNPV-KXOXZCEUSA-N	C[C@@]1(CC[C@@]2(CC[C@@]3(C(=CCC4[C@]3(CCC5[C@@]4(CC[C@@H]([C@@]5(C)CO)O[C@H]6[C@@H]([C@H]([C@@H](CO6)O[C@H]7[C@@H]([C@H]([C@@H]([C@H](O7)CO)O)O)O)O)O)C)C)[C@@H]2C1)C)C(=O)O)C(=O)OC	1	PTFI authentic standard reference library	Accurate mass and retention time matching to authentic standards
MET_XPZGXZBKRPZWMJ-NSUQAVABSA-N	NP-000497	N/A	C42H66O16	XPZGXZBKRPZWMJ-NSUQAVABSA-N	C[C@@]1(CC[C@@]2(CC[C@@]3(C(=CCC4[C@]3(CCC5[C@@]4(C[C@@H]([C@@H]([C@@]5(C)CO)O[C@H]6[C@@H]([C@H]([C@@H](CO6)O)O)O)O)C)C)[C@@H]2C1)C)C(=O)O[C@H]7[C@@H]([C@H]([C@@H]([C@H](O7)CO)O)O)O)C(=O)OC	1	PTFI authentic standard reference library	Accurate mass and retention time matching to authentic standards
MET_GZVMBXDQUQRICT-OZPZHZNKSA-N	NP-002651	N/A	C42H66O18	GZVMBXDQUQRICT-OZPZHZNKSA-N	C[C@H]1[C@@H]([C@H]([C@@H]([C@@H](O1)O[C@H]2CC[C@]3([C@@H](C2)CCC4C3CC[C@]5([C@@]4(CC[C@H]5C6=CC(=O)OC6)O)C)C)O)OC)O[C@H]7[C@@H]([C@H]([C@@H]([C@H](O7)CO[C@H]8[C@@H]([C@H]([C@@H]([C@H](O8)CO)O)O)O)O)O)O	1	PTFI authentic standard reference library	Accurate mass and retention time matching to authentic standards
MET_CAWWPFXODOHAJM-PNWUSWOCSA-N	NP-025234	N/A	C42H68O16	CAWWPFXODOHAJM-PNWUSWOCSA-N	C[C@@]12CCC3[C@@](C1CC=C4[C@]2(CC[C@@]5([C@H]4CC(C(C5)O[C@H]6[C@@H]([C@H]([C@@H]([C@H](O6)CO)O)O)O[C@H]7[C@@H]([C@H]([C@@H]([C@H](O7)CO)O)O)O)(C)CO)C(=O)O)C)(CC(C(C3(C)C)O)O)C	1	PTFI authentic standard reference library	Accurate mass and retention time matching to authentic standards
MET_IUKIKTWUNCHTKO-AYRCWROBSA-N	NP-025644	N/A	C42H68O16	IUKIKTWUNCHTKO-AYRCWROBSA-N	C[C@@H]1CC[C@@]2(CC[C@@]3(C(=CCC4[C@]3(CCC5[C@@]4(CC(C([C@@]5(C)CO)O[C@H]6[C@@H]([C@H]([C@@H]([C@H](O6)CO)O)O)O)O)C)C)[C@@H]2[C@]1(C)O)C)C(=O)O[C@H]7[C@@H]([C@H]([C@@H]([C@H](O7)CO)O)O)O	1	PTFI authentic standard reference library	Accurate mass and retention time matching to authentic standards
MET_GQGJNKOTAKCVNU-MNSKRILTSA-N	NP-025094	N/A	C42H70O12	GQGJNKOTAKCVNU-MNSKRILTSA-N	C[C@H]1[C@@H]([C@H]([C@H]([C@@H](O1)O[C@@H]2[C@H]([C@@H]([C@H](O[C@H]2OC3CCC4C(=CCC5C4(C(CC6(C5(CCC6C(C)(CCC=C(C)C)O)C)C)O)C)C3(C)C)CO)O)O)O)O)O	1	PTFI authentic standard reference library	Accurate mass and retention time matching to authentic standards
MET_AGBCLJAHARWNLA-CWEYGUELSA-N	NP-000050	N/A	C42H72O13	AGBCLJAHARWNLA-CWEYGUELSA-N	C[C@H]1[C@@H]([C@H]([C@H]([C@@H](O1)O[C@@H]2[C@H]([C@@H]([C@H](O[C@H]2O[C@H]3C[C@@]4(C(C[C@H]([C@H]5[C@]4(CC[C@H]5[C@](C)(CCC=C(C)C)O)C)O)[C@@]6(C3C([C@H](CC6)O)(C)C)C)C)CO)O)O)O)O)O	1	PTFI authentic standard reference library	Accurate mass and retention time matching to authentic standards
MET_RWXIFXNRCLMQCD-XXYKJBRESA-N	NP-008248	N/A	C42H72O13	RWXIFXNRCLMQCD-XXYKJBRESA-N	CC(=CCCC(C)([C@H]1CC[C@@]2([C@@H]1[C@@H](CC3[C@]2(CC[C@@H]4[C@@]3(CC[C@@H](C4(C)C)O[C@H]5[C@@H]([C@H]([C@@H]([C@H](O5)CO)O)O)O[C@H]6[C@@H]([C@H]([C@@H]([C@H](O6)CO)O)O)O)C)C)O)C)O)C	1	PTFI authentic standard reference library	Accurate mass and retention time matching to authentic standards
MET_UZIOUZHBUYLDHW-KIOKIGKZSA-N	NP-014484	N/A	C42H72O14	UZIOUZHBUYLDHW-KIOKIGKZSA-N	CC(=CCC[C@@](C)([C@H]1CC[C@@]2([C@@H]1[C@@H](CC3[C@]2(C[C@@H]([C@@H]4[C@@]3(CC[C@@H](C4(C)C)O)C)O[C@H]5[C@@H]([C@H]([C@@H]([C@H](O5)CO)O)O)O[C@H]6[C@@H]([C@H]([C@@H]([C@H](O6)CO)O)O)O)C)O)C)O)C	1	PTFI authentic standard reference library	Accurate mass and retention time matching to authentic standards
MET_ADNMXQSCHOROTR-ARRSDNROSA-N	NP-024077	N/A	C44H36O21	ADNMXQSCHOROTR-ARRSDNROSA-N	C1[C@@H]2[C@H]([C@@H]([C@H]([C@@H](O2)OC3=CC(=C(C(=C3)O)C(=O)CCC4=CC=C(C=C4)O)O)O)OC(=O)/C=C/C5=CC(=C(C=C5)O)O)OC(=O)C6=CC(=C(C(=C6C7=C(C(=C(C=C7C(=O)O1)O)O)O)O)O)O	1	PTFI authentic standard reference library	Accurate mass and retention time matching to authentic standards
MET_SEBIKDIMAPSUBY-RTJKDTQDSA-N	NP-024015	N/A	C44H64O24	SEBIKDIMAPSUBY-RTJKDTQDSA-N	C/C(=C\C=C\C=C(\C=C\C=C(\C(=O)O[C@@H]1O[C@@H]([C@H]([C@@H]([C@H]1O)O)O)CO[C@@H]2O[C@@H]([C@H]([C@@H]([C@H]2O)O)O)CO)/C)/C)/C=C/C=C(/C(=O)O[C@@H]3O[C@@H]([C@H]([C@@H]([C@H]3O)O)O)CO[C@@H]4O[C@@H]([C@H]([C@@H]([C@H]4O)O)O)CO)\C	1	PTFI authentic standard reference library	Accurate mass and retention time matching to authentic standards
MET_SCJBFIIEKKKONB-ZCYMQOQDSA-N	NP-026414	N/A	C44H68O16	SCJBFIIEKKKONB-ZCYMQOQDSA-N	CC(=O)O[C@@H]1C[C@](C[C@@H]2[C@]1(CC[C@@]3(C2=CCC4[C@]3(CCC5[C@@]4(CC[C@@H](C5(C)C)O[C@H]6[C@@H]([C@H]([C@@H]([C@H](O6)C(=O)O)O)O)O[C@H]7[C@@H]([C@H]([C@@H]([C@H](O7)CO)O)O)O)C)C)C)C)(C)C(=O)O	1	PTFI authentic standard reference library	Accurate mass and retention time matching to authentic standards
MET_BSGKCEAVSSADJL-WHNASVBTSA-N	NP-025140	N/A	C44H68O17	BSGKCEAVSSADJL-WHNASVBTSA-N	C[C@@H]1CC[C@@]2([C@H](C3[C@@H](O2)CC4[C@@]3(CCC5C4C(=O)C=C6[C@@]5(CC[C@@H](C6)O[C@H]7[C@@H]([C@H]([C@@H]([C@H](O7)CO)O[C@H]8[C@@H]([C@H]([C@@H](O8)CO)O)O)O)O[C@H]9[C@@H]([C@@H]([C@H]([C@@H](O9)C)O)O)O)C)C)C)OC1	1	PTFI authentic standard reference library	Accurate mass and retention time matching to authentic standards
MET_DEUSODBYLVUUQI-SCRUIFIKSA-N	NP-025139	N/A	C44H70O17	DEUSODBYLVUUQI-SCRUIFIKSA-N	C[C@@H]1CC[C@@]2([C@H]([C@]3([C@@H](O2)CC4[C@@]3(CCC5C4CC=C6[C@@]5(CC[C@@H](C6)O[C@H]7[C@@H]([C@H]([C@@H]([C@H](O7)CO)O[C@H]8[C@@H]([C@H]([C@@H](O8)CO)O)O)O)O[C@H]9[C@@H]([C@@H]([C@H]([C@@H](O9)C)O)O)O)C)C)O)C)OC1	1	PTFI authentic standard reference library	Accurate mass and retention time matching to authentic standards
MET_HELXLJCILKEWJH-NCGAPWICSA-N	Stevia rebaudiana	N/A	C44H70O23	HELXLJCILKEWJH-NCGAPWICSA-N	C[C@@]12CCC[C@@]([C@H]1CC[C@]34[C@H]2CC[C@](C3)(C(=C)C4)O[C@H]5[C@@H]([C@H]([C@@H]([C@H](O5)CO)O)O[C@H]6[C@@H]([C@H]([C@@H]([C@H](O6)CO)O)O)O)O[C@H]7[C@@H]([C@H]([C@@H]([C@H](O7)CO)O)O)O)(C)C(=O)O[C@H]8[C@@H]([C@H]([C@@H]([C@H](O8)CO)O)O)O	1	PTFI authentic standard reference library	Accurate mass and retention time matching to authentic standards
MET_OEXNWSIXBSIJSR-XOZHZZGWSA-N	NP-024135	N/A	C44H74O21	OEXNWSIXBSIJSR-XOZHZZGWSA-N	C[C@H]1[C@@H]([C@H]([C@H]([C@@H](O1)OC[C@@H]2[C@H]([C@@H]([C@H]([C@@H](O2)OC/C(=C\CC/C(=C/CC/C(=C/CC[C@@](C)(C=C)O[C@H]3[C@@H]([C@H]([C@@H]([C@H](O3)CO)O)O)O)/CO)/C)/C)O)O)O[C@H]4[C@@H]([C@@H]([C@H]([C@@H](O4)C)O)O)O)O)O)O	1	PTFI authentic standard reference library	Accurate mass and retention time matching to authentic standards
MET_PMDYNLFGCCRGRX-STUIOHBYSA-N	NP-019650	N/A	C45H36O15	PMDYNLFGCCRGRX-STUIOHBYSA-N	C1[C@@H]([C@H](OC2=C1C(=CC(=C2[C@H]3[C@@H]([C@H](OC4=C3C(=CC5=C4[C@@H]6[C@@H]([C@](O5)(OC7=CC(=CC(=C67)O)O)C8=CC=C(C=C8)O)O)O)C9=CC=C(C=C9)O)O)O)O)C1=CC=C(C=C1)O)O	1	PTFI authentic standard reference library	Accurate mass and retention time matching to authentic standards
MET_VNONINPVFQTJOC-KDUANJFYSA-N	NP-021010	N/A	C45H72O16	VNONINPVFQTJOC-KDUANJFYSA-N	C[C@@H]1CC[C@@]2([C@H]([C@H]3[C@@H](O2)CC4[C@@]3(CCC5C4CC=C6[C@@]5(CC[C@@H](C6)O[C@H]7[C@@H]([C@H]([C@@H]([C@H](O7)CO)O[C@H]8[C@@H]([C@@H]([C@H]([C@@H](O8)C)O)O)O)O)O[C@H]9[C@@H]([C@@H]([C@H]([C@@H](O9)C)O)O)O)C)C)C)OC1	1	PTFI authentic standard reference library	Accurate mass and retention time matching to authentic standards
MET_KXHCYYSIAXMSPA-CVUJZAPESA-N	NP-023158	N/A	C45H72O16	KXHCYYSIAXMSPA-CVUJZAPESA-N	CC(=O)O[C@H]1[C@@H](CO[C@H]([C@@H]1OC(=O)C)O[C@H]2CC[C@]34C[C@]35CC[C@@]6([C@H]([C@@H](C[C@]6(C5C[C@@H](C4C2(C)C)O[C@H]7[C@@H]([C@H]([C@@H]([C@H](O7)CO)O)O)O)C)O)[C@]8(CC[C@H](O8)C(C)(C)O)C)C)O	1	PTFI authentic standard reference library	Accurate mass and retention time matching to authentic standards
MET_NABPSKKFOWENEB-MBJFOCTISA-N	NP-004879	N/A	C45H72O17	NABPSKKFOWENEB-MBJFOCTISA-N	C[C@H]1[C@@H]([C@H]([C@H]([C@@H](O1)O[C@@H]2[C@H](O[C@H]([C@@H]([C@H]2O)O[C@H]3[C@@H]([C@@H]([C@H]([C@@H](O3)C)O)O)O)O[C@H]4CC[C@@]5(C6CC[C@]7(C(C6CC=C5C4)C[C@H]8[C@@]7([C@@H]([C@]9(O8)CCC(CO9)C)C)O)C)C)CO)O)O)O	1	PTFI authentic standard reference library	Accurate mass and retention time matching to authentic standards
MET_KKJYIHSXTUGJLP-BRJCPHQQSA-N	N1,N5,N10,N14-Tetra-trans-p-coumaroylspermine	N/A	C46H50N4O8	KKJYIHSXTUGJLP-BRJCPHQQSA-N	C1=CC(=CC=C1/C=C/C(=O)NCCCN(C(=O)/C=C/C2=CC=C(C=C2)O)CCCCN(C(=O)/C=C/C3=CC=C(C=C3)O)CCCNC(=O)/C=C/C4=CC=C(C=C4)O)O	1	PTFI authentic standard reference library	Accurate mass and retention time matching to authentic standards
MET_ROLIIKCIEQNTMT-RWGSZDQYSA-N	NP-024057	N/A	C47H72O17	ROLIIKCIEQNTMT-RWGSZDQYSA-N	C[C@H]1[C@@H]([C@H]([C@H]([C@@H](O1)O[C@@H]2[C@H]([C@H](CO[C@H]2O[C@H]3CC[C@]4(C(C3(C)C)CC[C@@]5(C4C=CC6=C7[C@]([C@@]8(CC[C@@]7(CC[C@]65C)C(=O)O8)C)(C)O)C)C)O)O[C@H]9[C@@H]([C@H]([C@@H]([C@H](O9)CO)O)O)O)O)O)O	1	PTFI authentic standard reference library	Accurate mass and retention time matching to authentic standards
MET_SQDFOCSKXIUZKC-SETGBUQHSA-N	NP-026007	N/A	C47H72O19	SQDFOCSKXIUZKC-SETGBUQHSA-N	C[C@H]1[C@@H]([C@H]([C@H]([C@@H](O1)O[C@@H]2[C@H]([C@@H](CO[C@H]2O[C@@H]3[C@H]([C@@H]([C@H](O[C@H]3O[C@H]4CC[C@]5(C([C@@]4(C)CO)CC[C@@]6(C5CC=C7[C@]6(CC[C@@]8([C@H]7C[C@@](CC8=O)(C)C(=O)O)C)C)C)C)C(=O)O)O)O)O)O)O)O)O	1	PTFI authentic standard reference library	Accurate mass and retention time matching to authentic standards
MET_TZCDWUQFJLHHQX-CSTHNEOVSA-N	NP-024412	N/A	C47H72O19	TZCDWUQFJLHHQX-CSTHNEOVSA-N	C[C@H]1[C@@H]([C@H]([C@H]([C@@H](O1)O[C@H]2[C@@H]([C@H](O[C@H]([C@@H]2O)O[C@@H]3[C@@H](C[C@]4(C(C3(C)C)CC[C@@]5(C4CC=C6[C@]5(CC[C@@]7([C@H]6CC(=C)CC7)C(=O)O[C@H]8[C@@H]([C@H]([C@@H]([C@H](O8)CO)O)O)O)C)C)C)O)C(=O)O)O)O)O)O	1	PTFI authentic standard reference library	Accurate mass and retention time matching to authentic standards
MET_CDJVLCFAYOIREA-QZYRYLFASA-N	NP-023869	N/A	C47H72O20	CDJVLCFAYOIREA-QZYRYLFASA-N	C[C@H]1[C@@H]([C@H]([C@H]([C@@H](O1)O[C@H]2[C@@H]([C@H](O[C@H]([C@@H]2O)O[C@@H]3[C@@H](C[C@]4(C([C@]3(C)CO)CC[C@@]5(C4CC=C6[C@]5(CC[C@@]7([C@H]6CC(=C)CC7)C(=O)O[C@H]8[C@@H]([C@H]([C@@H]([C@H](O8)CO)O)O)O)C)C)C)O)C(=O)O)O)O)O)O	1	PTFI authentic standard reference library	Accurate mass and retention time matching to authentic standards
MET_DPEYAJFUJJMJNO-CUMMFOPVSA-N	NP-024060	N/A	C47H74O17	DPEYAJFUJJMJNO-CUMMFOPVSA-N	C[C@H]1[C@@H]([C@H]([C@H]([C@@H](O1)O[C@@H]2[C@H]([C@H](CO[C@H]2O[C@H]3CC[C@]4(C(C3(C)C)CC[C@@]5(C4CC=C6[C@]5(CC[C@]78[C@H]6[C@]([C@](CC7)(OC8=O)C)(C)O)C)C)C)O)O[C@H]9[C@@H]([C@H]([C@@H]([C@H](O9)CO)O)O)O)O)O)O	1	PTFI authentic standard reference library	Accurate mass and retention time matching to authentic standards
MET_MOVNHXBNDSZSGK-VBLZPFLISA-N	NP-024055	N/A	C47H74O18	MOVNHXBNDSZSGK-VBLZPFLISA-N	C[C@H]1[C@@H]([C@H]([C@H]([C@@H](O1)O[C@@H]2[C@H]([C@H](CO[C@H]2O[C@H]3CC[C@]4(C(C3(C)C)CC[C@@]5(C4C[C@@H](C6=C7[C@]([C@@]8(CC[C@@]7(CC[C@]65C)C(=O)O8)C)(C)O)O)C)C)O)O[C@H]9[C@@H]([C@H]([C@@H]([C@H](O9)CO)O)O)O)O)O)O	1	PTFI authentic standard reference library	Accurate mass and retention time matching to authentic standards
MET_RTJHZPMEHNGXKQ-SQHWYSTDSA-N	NP-023892	N/A	C47H74O19	RTJHZPMEHNGXKQ-SQHWYSTDSA-N	C[C@@H]1CC[C@@]2(CC[C@@]3(C(=CCC4[C@]3(CCC5[C@@]4(CC[C@@H](C5(C)C)O[C@H]6[C@@H]([C@H]([C@@H]([C@H](O6)C(=O)O)O)O)O[C@H]7[C@@H]([C@H]([C@H](CO7)O)O)O)C)C)[C@@H]2[C@]1(C)O)C)C(=O)O[C@H]8[C@@H]([C@H]([C@@H]([C@H](O8)CO)O)O)O	1	PTFI authentic standard reference library	Accurate mass and retention time matching to authentic standards
MET_LHXNKTQGMADEBN-APXDXPQQSA-N	NP-024816	N/A	C47H76O20	LHXNKTQGMADEBN-APXDXPQQSA-N	CC(=O)C(C)(CC[C@@]1(CC[C@@]2(C(=CC(C3[C@]2(CCC4[C@@]3(CCC(C4(C)C)O[C@H]5[C@@H]([C@H]([C@H](CO5)O)O)O[C@H]6[C@@H]([C@H]([C@@H]([C@H](O6)CO)O)O)O)C)C)O)C1)C)C(=O)O)O[C@H]7[C@@H]([C@H]([C@@H]([C@H](O7)CO)O)O)O	1	PTFI authentic standard reference library	Accurate mass and retention time matching to authentic standards
MET_YVOIYLIDBGUQGX-UHFFFAOYSA-N	NP-015807	N/A	C47H78O20	YVOIYLIDBGUQGX-UHFFFAOYSA-N	CC1C(C(C(C(O1)OC2C(OC(CC2OC)OC3CCC4(C5CCC6(C(CCC6(C5CC=C4C3)O)C(C)OC7C(C(C(C(O7)COC8C(C(C(C(O8)CO)O)O)O)O)O)O)C)C)C)O)OC)O	1	PTFI authentic standard reference library	Accurate mass and retention time matching to authentic standards
MET_GELOPBLVWSJPGZ-CHNMBZPZSA-N	NP-020794	N/A	C47H80O18	GELOPBLVWSJPGZ-CHNMBZPZSA-N	CC(=CCC[C@@](C)([C@H]1CC[C@@]2([C@@H]1[C@@H](CC3[C@]2(CCC4[C@@]3(C[C@H]([C@@H](C4(C)C)O[C@H]5[C@@H]([C@H]([C@@H]([C@H](O5)CO)O)O)O)O)C)C)O)C)O[C@H]6[C@@H]([C@H]([C@@H]([C@H](O6)CO[C@H]7[C@@H]([C@H]([C@@H](CO7)O)O)O)O)O)O)C	1	PTFI authentic standard reference library	Accurate mass and retention time matching to authentic standards
MET_OUYDFTJZSVOQJE-QQXREOSWSA-N	NP-018524	N/A	C48H56O27	OUYDFTJZSVOQJE-QQXREOSWSA-N	C[C@H]1[C@@H]([C@H]([C@H]([C@@H](O1)O[C@@H]2[C@H]([C@@H]([C@H](O[C@H]2OC3=C(OC4=CC(=CC(=C4C3=O)O)O[C@H]5[C@@H]([C@H]([C@@H]([C@H](O5)CO)O)O[C@H]6[C@@H]([C@H]([C@@H]([C@H](O6)CO)O)O)O)OC(=O)/C=C/C7=CC=C(C=C7)O)C8=CC=C(C=C8)O)CO)O)O)O)O)O	1	PTFI authentic standard reference library	Accurate mass and retention time matching to authentic standards
MET_RYELKSRCVWRMQX-IKFNMRHDSA-N	NP-007249	N/A	C48H64O27	RYELKSRCVWRMQX-IKFNMRHDSA-N	C/C=C\1/[C@@H](C(=CO[C@H]1O[C@H]2[C@@H]([C@H]([C@@H]([C@H](O2)CO)O)O)O)C(=O)OC)CC(=O)OC[C@@H]3[C@H]([C@@H]([C@H]([C@@H](O3)OCCC4=CC=C(C=C4)O)O)O)OC(=O)C[C@@H]\5C(=CO[C@H](/C5=C\C)O[C@H]6[C@@H]([C@H]([C@@H]([C@H](O6)CO)O)O)O)C(=O)OC	1	PTFI authentic standard reference library	Accurate mass and retention time matching to authentic standards
MET_MFZDFMOKBMJUGB-HHKUBXQUSA-N	NP-002699	N/A	C48H64O27	MFZDFMOKBMJUGB-HHKUBXQUSA-N	C/C=C\1/C(C(=COC1O[C@H]2[C@@H]([C@H]([C@@H]([C@H](O2)CO)O)O)O)C(=O)OC)CC(=O)OC[C@@H]3[C@H]([C@@H]([C@H]([C@@H](O3)OCCC4=CC=C(C=C4)O)OC(=O)CC\5C(=COC(/C5=C\C)O[C@H]6[C@@H]([C@H]([C@@H]([C@H](O6)CO)O)O)O)C(=O)OC)O)O	1	PTFI authentic standard reference library	Accurate mass and retention time matching to authentic standards
MET_JVLBOZIUMGNKQW-AINGUWERSA-N	NP-024091	N/A	C48H74O19	JVLBOZIUMGNKQW-AINGUWERSA-N	C[C@@H]1[C@H]([C@@H]([C@@H]([C@H](O1)O[C@@H]2[C@H](O[C@H]([C@@H]([C@H]2O)O)OC[C@@H]3[C@H]([C@@H]([C@H]([C@@H](O3)OC(=O)[C@]45CC[C@H](C4C6C[C@@H]7C8[C@]([C@@]6(CC5)C)(CC[C@H]([C@@]8([C@@H](CC(=O)O7)O)C)C(=C)C)C)C(=C)C)O)O)O)CO)O)O)O	1	PTFI authentic standard reference library	Accurate mass and retention time matching to authentic standards
MET_HELVNAROXHFAIE-DUWALXBPSA-N	NP-023872	N/A	C48H76O20	HELVNAROXHFAIE-DUWALXBPSA-N	C[C@H]1[C@@H]([C@H]([C@H]([C@@H](O1)O[C@H]2[C@@H]([C@H](O[C@H]([C@@H]2O)O[C@@H]3[C@@H](C[C@]4(C([C@]3(C)CO)CC[C@@]5(C4CC=C6[C@]5(CC[C@@]7([C@H]6CC(CC7)(C)C)C(=O)O[C@H]8[C@@H]([C@H]([C@@H]([C@H](O8)CO)O)O)O)C)C)C)O)C(=O)O)O)O)O)O	1	PTFI authentic standard reference library	Accurate mass and retention time matching to authentic standards
MET_JCHUCLMYSKXMOY-SACAHBDCSA-N	NP-019298	N/A	C48H76O20	JCHUCLMYSKXMOY-SACAHBDCSA-N	C[C@H]1[C@@H]([C@H]([C@H]([C@@H](O1)O[C@@H]2[C@H]([C@H]([C@H](O[C@H]2O[C@@H]3[C@H]([C@@H]([C@H](O[C@H]3O[C@H]4CC[C@]5(C([C@@]4(C)CO)CC[C@@]6(C5CC=C7[C@]6(CC[C@@]8([C@H]7CC(C[C@H]8O)(C)C(=O)O)C)C)C)C)C(=O)O)O)O)CO)O)O)O)O)O	1	PTFI authentic standard reference library	Accurate mass and retention time matching to authentic standards
MET_MHCDFIFLMYBWIV-CRZVAZNDSA-N	NP-001975	N/A	C48H78O18	MHCDFIFLMYBWIV-CRZVAZNDSA-N	C[C@]12CC[C@@H](C(C1CC[C@@]3(C2CC=C4[C@]3(CC[C@@]5([C@H]4CC(CC5)(C)C)C(=O)O[C@H]6[C@@H]([C@H]([C@@H]([C@H](O6)CO)O)O)O)C)C)(C)C)OC7[C@@H]([C@H]([C@@H]([C@H](O7)CO)O)O[C@H]8[C@@H]([C@H]([C@@H]([C@H](O8)CO)O)O)O)O	1	PTFI authentic standard reference library	Accurate mass and retention time matching to authentic standards
MET_CPKUECAWPOGBJH-SBFZCTKASA-N	NP-026665	N/A	C48H78O19	CPKUECAWPOGBJH-SBFZCTKASA-N	C[C@H]1[C@@H]([C@H]([C@H]([C@@H](O1)O[C@@H]2[C@H]([C@H]([C@H](O[C@H]2O[C@@H]3[C@H]([C@@H]([C@H](O[C@H]3O[C@H]4CC[C@]5(C([C@@]4(C)CO)CC[C@@]6(C5CC=C7[C@@]6(CC[C@@]8(C7C[C@](C[C@H]8O)(C)CO)C)C)C)C)C(=O)O)O)O)CO)O)O)O)O)O	1	PTFI authentic standard reference library	Accurate mass and retention time matching to authentic standards
MET_ZWDUNDDLGXCTJJ-QSQZRYMXSA-N	NP-026640	N/A	C48H78O19	ZWDUNDDLGXCTJJ-QSQZRYMXSA-N	C[C@]1(CC[C@@]2(CC[C@@]3(C(=CCC4[C@]3(CCC5[C@@]4(CC[C@@H](C5(C)C)O[C@H]6[C@@H]([C@H]([C@@H]([C@H](O6)CO)O)O[C@H]7[C@@H]([C@H]([C@@H]([C@H](O7)CO)O)O)O)O)C)C)C2C1)C)C(=O)O[C@H]8[C@@H]([C@H]([C@@H]([C@H](O8)CO)O)O)O)CO	1	PTFI authentic standard reference library	Accurate mass and retention time matching to authentic standards
MET_WYQVAPGDARQUBT-ZKFJACKJSA-N	NP-003819	N/A	C48H78O19	WYQVAPGDARQUBT-ZKFJACKJSA-N	C[C@@H]1CC[C@@]2(CC[C@@]3(C(=CCC4[C@]3(CCC5[C@@]4(C[C@H]([C@@H]([C@@]5(C)CO)O)O)C)C)C2[C@H]1C)C)C(=O)O[C@H]6[C@@H]([C@H]([C@@H]([C@H](O6)CO[C@H]7[C@@H]([C@H]([C@@H]([C@H](O7)CO)O[C@H]8[C@@H]([C@@H]([C@H]([C@@H](O8)C)O)O)O)O)O)O)O)O	1	PTFI authentic standard reference library	Accurate mass and retention time matching to authentic standards
MET_CPKUECAWPOGBJH-MWJMCKGNSA-N	NP-026667	N/A	C48H78O19	CPKUECAWPOGBJH-MWJMCKGNSA-N	C[C@H]1[C@@H]([C@H]([C@H]([C@@H](O1)O[C@@H]2[C@H]([C@H]([C@H](O[C@H]2O[C@@H]3[C@H]([C@@H]([C@H](O[C@H]3O[C@H]4CC[C@]5(C([C@@]4(C)CO)CC[C@@]6(C5CC=C7[C@@]6(CC[C@@]8(C7C[C@@](C[C@H]8O)(C)CO)C)C)C)C)C(=O)O)O)O)CO)O)O)O)O)O	1	PTFI authentic standard reference library	Accurate mass and retention time matching to authentic standards
MET_NNWMHSNRRWMMBI-CTLQTXLOSA-N	NP-003779	N/A	C48H78O20	NNWMHSNRRWMMBI-CTLQTXLOSA-N	C[C@H]1[C@@H]([C@H]([C@H]([C@@H](O1)O[C@@H]2[C@H](O[C@H]([C@@H]([C@H]2O)O)OC[C@@H]3[C@H]([C@@H]([C@H]([C@@H](O3)OC(=O)[C@@]45CC[C@@]6(C(=CCC7[C@]6(C[C@H](C8[C@@]7(C[C@H]([C@@H]([C@@]8(C)CO)O)O)C)O)C)[C@@H]4CC(CC5)(C)C)C)O)O)O)CO)O)O)O	1	PTFI authentic standard reference library	Accurate mass and retention time matching to authentic standards
MET_ZRBFCAALKKNCJG-DXKQLUIESA-N	NP-008271	N/A	C48H82O18	ZRBFCAALKKNCJG-DXKQLUIESA-N	CC(=CCC[C@@](C)([C@H]1CC[C@@]2(C1[C@@H](CC3[C@]2(CCC4[C@@]3(CC[C@@H](C4(C)C)O[C@H]5[C@@H]([C@H]([C@@H]([C@H](O5)CO)O)O)O)C)C)O)C)O[C@H]6[C@@H]([C@H]([C@@H]([C@H](O6)CO[C@H]7[C@@H]([C@H]([C@@H]([C@H](O7)CO)O)O)O)O)O)O)C	1	PTFI authentic standard reference library	Accurate mass and retention time matching to authentic standards
MET_DOZDKTYRPOYBBS-UKDQFYQVSA-N	NP-019682	N/A	C48H82O18	DOZDKTYRPOYBBS-UKDQFYQVSA-N	C[C@H](CC[C@H](C(C)(C)O)O[C@H]1[C@@H]([C@H]([C@@H]([C@H](O1)CO[C@H]2[C@@H]([C@H]([C@@H]([C@H](O2)CO)O)O)O)O)O)O[C@H]3[C@@H]([C@H]([C@@H]([C@H](O3)CO)O)O)O)[C@H]4CC[C@@]5([C@@]4(CC[C@@]6(C5CC=C7[C@H]6CC[C@@H](C7(C)C)O)C)C)C	1	PTFI authentic standard reference library	Accurate mass and retention time matching to authentic standards
MET_ALSDWGAQQGXOHC-ZQEQRCSBSA-N	NP-003818	N/A	C49H48O20	ALSDWGAQQGXOHC-ZQEQRCSBSA-N	COC1=C(C=CC(=C1)/C=C/C(=O)OC[C@@H]2[C@H]([C@@H]([C@H]([C@@H](O2)O[C@]3([C@H]([C@@H]([C@H](O3)COC(=O)/C=C/C4=CC=C(C=C4)O)O)OC(=O)/C=C/C5=CC=C(C=C5)O)COC(=O)/C=C/C6=CC=C(C=C6)O)O)O)O)O	1	PTFI authentic standard reference library	Accurate mass and retention time matching to authentic standards
MET_GPMMJSGAJDOQBQ-WMHKJJOMSA-N	NP-026206	N/A	C50H78O24	GPMMJSGAJDOQBQ-WMHKJJOMSA-N	C[C@H]1[C@@H]([C@H]([C@H]([C@@H](O1)O[C@@H]2[C@H]([C@@H]([C@H](O[C@H]2O[C@@H]3C[C@@H](CC4=CC[C@@H]5C([C@@]34C)CC[C@]6(C5C[C@H]7[C@@H]6[C@@H]([C@]8(O7)[C@H]([C@H](C(=C)CO8)O[C@H]9[C@@H]([C@H]([C@H]([C@H](O9)C)O)O)O)O)CO)C)O)CO)O)O[C@H]1[C@@H]([C@H]([C@@H](CO1)O)O)O)O)O)O	1	PTFI authentic standard reference library	Accurate mass and retention time matching to authentic standards
MET_RPYRMTHVSUWHSV-KUGZUAGTSA-N	NP-014781	N/A	C50H80O28	RPYRMTHVSUWHSV-KUGZUAGTSA-N	CC12CCCC(C1CCC34C2CCC(C3)(C(=C)C4)O[C@H]5[C@@H]([C@H]([C@@H]([C@H](O5)CO)O)O[C@H]6[C@@H]([C@H]([C@@H]([C@H](O6)CO)O)O)O)O[C@H]7[C@@H]([C@H]([C@@H]([C@H](O7)CO)O)O)O)(C)C(=O)O[C@H]8[C@@H]([C@H]([C@@H]([C@H](O8)CO)O)O)O[C@H]9[C@@H]([C@H]([C@@H]([C@H](O9)CO)O)O)O	1	PTFI authentic standard reference library	Accurate mass and retention time matching to authentic standards
MET_XBQGYUHHNKDVKX-CRHMMVSRSA-N	NP-017885	N/A	C50H84O26	XBQGYUHHNKDVKX-CRHMMVSRSA-N	C[C@H]1[C@@H]([C@H]([C@H]([C@@H](O1)OC[C@@H]2[C@H]([C@@H]([C@H]([C@@H](O2)OC/C(=C\CC(/C(=C/CC/C(=C/CCC(C)(C=C)O[C@H]3[C@@H]([C@H]([C@@H]([C@H](O3)CO)O)O)O[C@H]4[C@@H]([C@H]([C@@H]([C@H](O4)CO)O)O)O)/C)/C)O)/C)O)O)O[C@H]5[C@@H]([C@@H]([C@H]([C@@H](O5)C)O)O)O)O)O)O	1	PTFI authentic standard reference library	Accurate mass and retention time matching to authentic standards
MET_GVHRGKQNUAFBCR-DLFJDKOFSA-N	Nocturnoside B	N/A	C51H82O20	GVHRGKQNUAFBCR-DLFJDKOFSA-N	C[C@@H]1CC[C@@]2([C@H]([C@H]3[C@@H](O2)CC4[C@@]3(CCC5C4CC=C6[C@@]5(CC[C@@H](C6)O[C@H]7[C@@H]([C@H]([C@@H]([C@H](O7)CO)O[C@H]8[C@@H]([C@@H]([C@H]([C@@H](O8)C)O)O)O)O)O[C@H]9[C@@H]([C@@H]([C@H]([C@@H](O9)C)O[C@H]2[C@@H]([C@@H]([C@H]([C@@H](O2)C)O)O)O)O)O)C)C)C)OC1	1	PTFI authentic standard reference library	Accurate mass and retention time matching to authentic standards
MET_KDYAPQVYJXUQNY-YTWBPVBXSA-N	NP-014922	N/A	C51H84O15	KDYAPQVYJXUQNY-YTWBPVBXSA-N	CC/C=C\C/C=C\C/C=C\CCCCCCCC(=O)OCC(COC1C(C(C(C(O1)COC2C(C(C(C(O2)CO)O)O)O)O)O)O)OC(=O)CCCCCCC/C=C\C/C=C\C/C=C\CC	1	PTFI authentic standard reference library	Accurate mass and retention time matching to authentic standards
MET_HMQSPQLUUHPGBG-VLRQWOLFSA-N	NP-024095	N/A	C52H82O21	HMQSPQLUUHPGBG-VLRQWOLFSA-N	C[C@H]1[C@@H]([C@H]([C@H]([C@@H](O1)O[C@@H]2[C@H](O[C@H]([C@@H]([C@H]2O)O)OC[C@@H]3[C@H]([C@@H]([C@H]([C@@H](O3)OC(=O)[C@]45CCC(=C)C[C@H]4C6=CCC7[C@]8(CC[C@@H](C(C8CC[C@]7([C@@]6(CC5)C)C)(C)C)O[C@H]9[C@@H]([C@H]([C@H](CO9)O)O)O)C)O)O)O)CO)O)O)O	1	PTFI authentic standard reference library	Accurate mass and retention time matching to authentic standards
MET_GLYAHPOSUACWEC-IVGGLTCISA-N	NP-026666	N/A	C53H82O24	GLYAHPOSUACWEC-IVGGLTCISA-N	C[C@H]1[C@@H]([C@H]([C@H]([C@@H](O1)O[C@@H]2[C@H]([C@H]([C@H](O[C@H]2O[C@@H]3[C@H]([C@@H]([C@H](O[C@H]3O[C@H]4CC[C@]5(C([C@@]4(C)CO)CC[C@@]6(C5CC=C7[C@@]6(CC[C@@]8(C7CC(CC8=O)(C)C(=O)O)C)C)C)C)C(=O)O)O)O)CO)O)O[C@H]9[C@@H]([C@H]([C@H](CO9)O)O)O)O)O)O	1	PTFI authentic standard reference library	Accurate mass and retention time matching to authentic standards
MET_QLZQRHCCZJLVSJ-LVSBYWDLSA-N	NP-024084	N/A	C53H84O23	QLZQRHCCZJLVSJ-LVSBYWDLSA-N	C[C@H]1[C@@H]([C@H]([C@H]([C@@H](O1)O[C@@H]2[C@H]([C@H](CO[C@H]2O[C@H]3CC[C@]4(C(C3(C)C)CC[C@@]5(C4CC=C6[C@]5(CC[C@@]7([C@H]6C[C@](CC7)(C)C(=O)O)C(=O)O[C@H]8[C@@H]([C@H]([C@@H]([C@H](O8)CO[C@H]9[C@@H]([C@H]([C@@H]([C@H](O9)CO)O)O)O)O)O)O)C)C)C)O)O)O)O)O	1	PTFI authentic standard reference library	Accurate mass and retention time matching to authentic standards
MET_LOHQKHNLYGGJGH-VUVCCQLGSA-N	NP-026664	N/A	C53H84O24	LOHQKHNLYGGJGH-VUVCCQLGSA-N	C[C@H]1[C@@H]([C@H]([C@H]([C@@H](O1)O[C@@H]2[C@H]([C@H]([C@H](O[C@H]2O[C@@H]3[C@H]([C@@H]([C@H](O[C@H]3O[C@H]4CC[C@]5(C([C@@]4(C)CO)CC[C@@]6(C5CC=C7[C@@]6(CC[C@@]8(C7CC(C[C@H]8O)(C)C(=O)O)C)C)C)C)C(=O)O)O)O)CO)O)O[C@H]9[C@@H]([C@H]([C@H](CO9)O)O)O)O)O)O	1	PTFI authentic standard reference library	Accurate mass and retention time matching to authentic standards
MET_KDGYEAWBQIDEFT-XOMQLQRTSA-N	NP-024089	N/A	C53H86O22	KDGYEAWBQIDEFT-XOMQLQRTSA-N	C[C@H]1[C@@H]([C@H]([C@H]([C@@H](O1)O[C@@H]2[C@H]([C@H](CO[C@H]2O[C@H]3CC[C@]4(C(C3(C)C)CC[C@@]5(C4CC=C6[C@]5(CC[C@@]7([C@H]6C[C@](CC7)(C)CO)C(=O)O[C@H]8[C@@H]([C@H]([C@@H]([C@H](O8)CO[C@H]9[C@@H]([C@H]([C@@H]([C@H](O9)CO)O)O)O)O)O)O)C)C)C)O)O)O)O)O	1	PTFI authentic standard reference library	Accurate mass and retention time matching to authentic standards
MET_YWGGEMNDWLJQPM-LEVONMTBSA-N	NP-026663	N/A	C53H86O23	YWGGEMNDWLJQPM-LEVONMTBSA-N	C[C@H]1[C@@H]([C@H]([C@H]([C@@H](O1)O[C@@H]2[C@H]([C@H]([C@H](O[C@H]2O[C@@H]3[C@H]([C@@H]([C@H](O[C@H]3O[C@H]4CC[C@]5(C([C@@]4(C)CO)CC[C@@]6(C5CC=C7[C@@]6(CC[C@@]8(C7C[C@](C[C@H]8O)(C)CO)C)C)C)C)C(=O)O)O)O)CO)O)O[C@H]9[C@@H]([C@H]([C@H](CO9)O)O)O)O)O)O	1	PTFI authentic standard reference library	Accurate mass and retention time matching to authentic standards
MET_DQUFKSQGLKPLID-NKIWZGRCSA-N	NP-020808	N/A	C53H90O21	DQUFKSQGLKPLID-NKIWZGRCSA-N	C[C@H]1[C@@H]([C@H]([C@H]([C@@H](O1)O[C@@H]2[C@H]([C@@H]([C@H](O[C@H]2O[C@H]3CC[C@]4(C(C3(C)C)CC[C@@]5(C4C[C@H]([C@H]6[C@]5(CC[C@@H]6[C@](C)(CCC=C(C)C)O[C@H]7[C@@H]([C@H]([C@@H]([C@H](O7)CO)O)O)O)C)O)C)C)CO)O[C@H]8[C@@H]([C@H]([C@H](CO8)O)O)O)O)O)O)O	1	PTFI authentic standard reference library	Accurate mass and retention time matching to authentic standards
MET_NODILNFGTFIURN-VKZNSASESA-N	NP-008270	N/A	C53H90O22	NODILNFGTFIURN-VKZNSASESA-N	CC(=CCC[C@@](C)([C@H]1CC[C@@]2(C1[C@@H](CC3[C@]2(CCC4[C@@]3(CC[C@@H](C4(C)C)O[C@H]5[C@@H]([C@H]([C@@H]([C@H](O5)CO)O)O)O[C@H]6[C@@H]([C@H]([C@@H]([C@H](O6)CO)O)O)O)C)C)O)C)O[C@H]7[C@@H]([C@H]([C@@H]([C@H](O7)CO[C@H]8[C@@H]([C@H]([C@H](CO8)O)O)O)O)O)O)C	1	PTFI authentic standard reference library	Accurate mass and retention time matching to authentic standards
MET_XPCKJVBBSBPFQL-HLRHXLFXSA-N	NP-024097	N/A	C54H84O22	XPCKJVBBSBPFQL-HLRHXLFXSA-N	C[C@H]1[C@@H]([C@H]([C@H]([C@@H](O1)O[C@@H]2[C@H](O[C@H]([C@@H]([C@H]2O)O)OC[C@@H]3[C@H]([C@@H]([C@H]([C@@H](O3)OC(=O)[C@]45CCC(=C)C[C@H]4C6=CCC7[C@]8(CC[C@@H](C(C8CC[C@]7([C@@]6(CC5)C)C)(C)C)O[C@H]9[C@@H]([C@H]([C@H](CO9)O)O)O)C)O)O)O)COC(=O)C)O)O)O	1	PTFI authentic standard reference library	Accurate mass and retention time matching to authentic standards
MET_YUEGUTWXPBCZPT-UHFFFAOYSA-N	NP-013723	N/A	C54H86O25	YUEGUTWXPBCZPT-UHFFFAOYSA-N	CC1C(C(C(C(O1)OC2C(C(C(OC2OC3C(C(OC(C3OC4C(C(C(C(O4)CO)O)O)O)OC5CCC6(C(C5(C)C)CCC7(C6CCC89C7(CC(C1(C8CC(CC1)(C)C(=O)O)CO9)O)C)C)C)C(=O)O)O)CO)O)O)O)O)O	1	PTFI authentic standard reference library	Accurate mass and retention time matching to authentic standards
MET_GGPVISOEGLRZLT-LNSRKCOESA-N	NP-025091	N/A	C54H88O22	GGPVISOEGLRZLT-LNSRKCOESA-N	C[C@@H]1CC[C@@]2(CC[C@@]3(C(=CCC4[C@]3(CCC5[C@@]4(CC[C@@H](C5(C)C)O[C@H]6[C@@H]([C@H]([C@@H]([C@H](O6)CO)O)O)O)C)C)[C@@H]2[C@H]1C)C)C(=O)O[C@H]7[C@@H]([C@H]([C@@H]([C@H](O7)CO[C@H]8[C@@H]([C@H]([C@@H]([C@H](O8)CO)O[C@H]9[C@@H]([C@@H]([C@H]([C@@H](O9)C)O)O)O)O)O)O)O)O	1	PTFI authentic standard reference library	Accurate mass and retention time matching to authentic standards
MET_OWWLEXRVIUKGSS-AJDXHZOWSA-N	NP-026008	N/A	C54H88O23	OWWLEXRVIUKGSS-AJDXHZOWSA-N	C[C@H]1[C@@H]([C@H]([C@H]([C@@H](O1)O[C@@H]2[C@H]([C@H]([C@H](O[C@H]2O[C@@H]3[C@H]([C@@H]([C@H](O[C@H]3O[C@H]4CC[C@]5(C(C4(C)C)CC[C@@]6(C5CC=C7[C@]6(CC[C@@]8([C@H]7C[C@@](C[C@H]8O)(C)CO[C@H]9[C@@H]([C@H]([C@@H]([C@H](O9)CO)O)O)O)C)C)C)C)C(=O)O)O)O)CO)O)O)O)O)O	1	PTFI authentic standard reference library	Accurate mass and retention time matching to authentic standards
MET_YWAKRLANXLYUMX-UYPKIVHKSA-N	NP-022260	N/A	C54H90O24	YWAKRLANXLYUMX-UYPKIVHKSA-N	C[C@H](CC[C@H](C(C)(C)O)O[C@H]1[C@@H]([C@H]([C@@H]([C@H](O1)CO)O)O)O[C@H]2[C@@H]([C@H]([C@@H]([C@H](O2)CO)O)O)O)[C@H]3CC[C@@]4([C@@]3(CC(=O)[C@@]5([C@H]4CC=C6C5CC[C@@H](C6(C)C)O[C@H]7[C@@H]([C@H]([C@@H]([C@H](O7)CO[C@H]8[C@@H]([C@H]([C@@H]([C@H](O8)CO)O)O)O)O)O)O)C)C)C	1	PTFI authentic standard reference library	Accurate mass and retention time matching to authentic standards
MET_DERWLRUHGBTCCZ-XOMCEVFCSA-N	NP-022169	N/A	C54H90O24	DERWLRUHGBTCCZ-XOMCEVFCSA-N	C[C@H](CC[C@H](C(C)(C)O)O[C@H]1[C@@H]([C@H]([C@@H]([C@H](O1)CO)O)O)O[C@H]2[C@@H]([C@H]([C@@H]([C@H](O2)CO)O)O)O)[C@H]3CC[C@@]4([C@@]3(CC(=O)[C@@]5([C@H]4CC=C6C5CC[C@@H](C6(C)C)O[C@H]7[C@@H]([C@H]([C@@H]([C@H](O7)CO)O[C@H]8[C@@H]([C@H]([C@@H]([C@H](O8)CO)O)O)O)O)O)C)C)C	1	PTFI authentic standard reference library	Accurate mass and retention time matching to authentic standards
MET_GZYPWOGIYAIIPV-BJUPWKCISA-N	NP-000968	N/A	C54H92O23	GZYPWOGIYAIIPV-BJUPWKCISA-N	CC(=CCC[C@@](C)(C1CC[C@@]2([C@@H]1[C@@H](CC3[C@]2(CC[C@@H]4[C@@]3(CC[C@@H](C4(C)C)O[C@H]5[C@@H]([C@H]([C@@H]([C@H](O5)CO)O)O)O[C@H]6[C@@H]([C@H]([C@@H]([C@H](O6)CO)O)O)O)C)C)O)C)O[C@H]7[C@@H]([C@H]([C@@H]([C@H](O7)CO[C@H]8[C@@H]([C@H]([C@@H]([C@H](O8)CO)O)O)O)O)O)O)C	1	PTFI authentic standard reference library	Accurate mass and retention time matching to authentic standards
MET_BDOVJZHODQJZJT-CODURYINSA-N	NP-025134	N/A	C54H92O25	BDOVJZHODQJZJT-CODURYINSA-N	C/C(=C/CC[C@](C)(C1CC[C@@]2(C1C(CC3[C@]2(CCC4[C@@]3(C(CC(C4(C)C)O[C@H]5[C@@H]([C@H]([C@@H]([C@H](O5)CO)O)O)O[C@H]6[C@@H]([C@H]([C@@H]([C@H](O6)CO)O)O)O)O)C)C)O)C)O[C@H]7[C@@H]([C@H]([C@@H]([C@H](O7)CO[C@H]8[C@@H]([C@H]([C@@H]([C@H](O8)CO)O)O)O)O)O)O)/CO	1	PTFI authentic standard reference library	Accurate mass and retention time matching to authentic standards
MET_YYJQHCMKQJHGGA-IMPZAPQRSA-N	NP-024085	N/A	C55H86O24	YYJQHCMKQJHGGA-IMPZAPQRSA-N	C[C@H]1[C@@H]([C@H]([C@H]([C@@H](O1)O[C@@H]2[C@H]([C@H](CO[C@H]2O[C@H]3CC[C@]4(C(C3(C)C)CC[C@@]5(C4CC=C6[C@]5(CC[C@@]7([C@H]6C[C@](CC7)(C)C(=O)O)C(=O)O[C@H]8[C@@H]([C@H]([C@@H]([C@H](O8)CO[C@H]9[C@@H]([C@H]([C@@H]([C@H](O9)COC(=O)C)O)O)O)O)O)O)C)C)C)O)O)O)O)O	1	PTFI authentic standard reference library	Accurate mass and retention time matching to authentic standards
MET_AXNVHPCVMSNXNP-WUMBVMKGSA-N	NP-004601	N/A	C55H86O24	AXNVHPCVMSNXNP-WUMBVMKGSA-N	C/C=C(\C)/C(=O)O[C@H]1[C@@H]([C@@]2([C@@H](C[C@@]3(C(=CCC4[C@]3(CCC5[C@@]4(CC[C@@H]([C@]5(C)CO)O[C@H]6[C@@H]([C@H]([C@@H]([C@H](O6)C(=O)O)O[C@H]7[C@@H]([C@H]([C@@H]([C@H](O7)CO)O)O)O)O)O[C@H]8[C@@H]([C@H]([C@@H]([C@H](O8)CO)O)O)O)C)C)[C@@H]2CC1(C)C)C)O)CO)OC(=O)C	1	PTFI authentic standard reference library	Accurate mass and retention time matching to authentic standards
MET_LWYLYOHPFHESPS-UHFFFAOYSA-N	NP-008794	N/A	C55H88O27	LWYLYOHPFHESPS-UHFFFAOYSA-N	CC1CCC2(C(C3C(O2)CC4C3(C(=O)CC5C4CCC6C5(CCC(C6)OC7C(C(C(C(O7)CO)OC8C(C(C(C(O8)CO)O)OC9C(C(C(C(O9)CO)O)OC2C(C(C(CO2)O)O)O)O)O)OC2C(C(C(CO2)O)O)O)O)C)C)C)OC1	1	PTFI authentic standard reference library	Accurate mass and retention time matching to authentic standards
MET_MALDKKTZOXXJKE-WSORROFESA-N	NP-024421	N/A	C56H88O26	MALDKKTZOXXJKE-WSORROFESA-N	C[C@H]1[C@@H]([C@H]([C@H]([C@@H](O1)O[C@@H]2[C@H]([C@H]([C@H](O[C@H]2O[C@@H]3[C@H]([C@@H]([C@H](O[C@H]3O[C@H]4CC[C@]5(C([C@@]4(C)CO)CC[C@@]6(C5CC=C7[C@]6(CC[C@@]8([C@H]7C[C@@](C[C@H]8OC(=O)C)(C)C(=O)O[C@H]9[C@@H]([C@H]([C@@H]([C@H](O9)CO)O)O)O)C)C)C)C)C(=O)O)O)O)CO)O)O)O)O)O	1	PTFI authentic standard reference library	Accurate mass and retention time matching to authentic standards
MET_JTQKDRHAJWDNPT-XLVMJZMASA-N	NP-024422	N/A	C56H88O26	JTQKDRHAJWDNPT-XLVMJZMASA-N	C[C@H]1[C@@H]([C@H]([C@H]([C@@H](O1)O[C@@H]2[C@H]([C@H]([C@H](O[C@H]2O[C@@H]3[C@H]([C@@H]([C@H](O[C@H]3O[C@H]4CC[C@]5(C([C@@]4(C)CO)CC[C@@]6(C5CC=C7[C@]6(CC[C@@]8([C@H]7C[C@@](C[C@H]8OC(=O)C)(C)C(=O)O)C)C)C)C)C(=O)O)O)O)CO)O)O[C@H]9[C@@H]([C@H]([C@@H]([C@H](O9)CO)O)O)O)O)O)O	1	PTFI authentic standard reference library	Accurate mass and retention time matching to authentic standards
MET_LZTQHLBINPJTKL-UHFFFAOYSA-N	NP-019283	N/A	C57H92O28	LZTQHLBINPJTKL-UHFFFAOYSA-N	CC1C2C(CC3C2(CCC4C3CCC5C4(CCC(C5)OC6C(C(C(C(O6)CO)OC7C(C(C(C(O7)CO)O)OC8C(C(C(C(O8)CO)OC9C(C(C(C(O9)CO)O)O)O)O)O)OC2C(C(C(C(O2)CO)O)O)O)O)O)C)C)OC11CCC(=C)CO1	1	PTFI authentic standard reference library	Accurate mass and retention time matching to authentic standards
MET_AZRQDKLMZMSKHE-DZRPMCITSA-N	NP-025474	N/A	C58H94O25	AZRQDKLMZMSKHE-DZRPMCITSA-N	C[C@@H]1[C@@H]([C@@H]([C@H]([C@@H](O1)O[C@H](C)C2CCC3[C@@]2(CCC4C3CC=C5[C@@]4(CC[C@@H](C5)O[C@H]6C[C@@H]([C@@H]([C@H](O6)C)O[C@H]7[C@@H]([C@H]([C@H]([C@H](O7)C)OC(=O)C)OC)OC(=O)C)OC)C)C)O[C@H]8[C@@H]([C@H]([C@@H]([C@H](O8)CO[C@H]9[C@@H]([C@H]([C@@H]([C@H](O9)CO)O)O)O)O)O)O)OC)O	1	PTFI authentic standard reference library	Accurate mass and retention time matching to authentic standards
MET_LNHNOBYJWYNHSB-YSURURNPSA-N	NP-015809	N/A	C58H94O26	LNHNOBYJWYNHSB-YSURURNPSA-N	C/C=C(\C)/C(=O)OC1C(OC(C(C1OC)O)OC2C(OC(CC2OC)OC3CCC4(C5CCC6(C(CCC6(C5CC=C4C3)O)C(C)OC7C(C(C(C(O7)COC8C(C(C(C(O8)COC9C(C(C(C(O9)CO)O)O)O)O)O)O)O)O)O)C)C)C)C	1	PTFI authentic standard reference library	Accurate mass and retention time matching to authentic standards
MET_CQUSHZSCDGSFBF-WQCRFNKMSA-N	NP-007212	N/A	C58H94O27	CQUSHZSCDGSFBF-WQCRFNKMSA-N	C[C@H]1[C@@H]([C@H]([C@H]([C@@H](O1)OC2C(C(COC2OC(=O)[C@@]34CC[C@@]5(C(=CCC6[C@]5(C[C@H](C7[C@@]6(C[C@@H]([C@@H]([C@@]7(C)CO)OC8C(C(C(C(O8)CO)O)O)O)O)C)O)C)C3CC(CC4)(C)C)C)O)O)O)O)OC9C(C(C(CO9)O)OC1C(C(C(C(O1)C)O)O)O)O	1	PTFI authentic standard reference library	Accurate mass and retention time matching to authentic standards
MET_SWMFOMYECRGSEN-MIJRTKSASA-N	NP-004508	N/A	C59H94O26	SWMFOMYECRGSEN-MIJRTKSASA-N	C[C@H]1[C@@H]([C@H]([C@H]([C@@H](O1)O[C@@H]2[C@H]([C@@H](CO[C@H]2O[C@@H]3[C@H]([C@@H]([C@H](O[C@H]3O[C@H]4CC[C@]5(C([C@]4(C)CO)CC[C@@]6(C5CC=C7[C@]6(CC[C@@]8([C@H]7CC(CC8)(C)C)C(=O)O)C)C)C)CO[C@H]9[C@@H]([C@H]([C@@H](CO9)O)O)O)O)O)O)O)O)O)O[C@H]1[C@@H]([C@H]([C@@H](CO1)O)OC(=O)C)O	1	PTFI authentic standard reference library	Accurate mass and retention time matching to authentic standards
MET_QMTVSBYGSSFPPX-TZKWFAPYSA-N	NP-006734	N/A	C59H96O25	QMTVSBYGSSFPPX-TZKWFAPYSA-N	C[C@H]1[C@@H]([C@H]([C@H]([C@@H](O1)O[C@@H]2[C@H](O[C@H]([C@@H]([C@H]2O)O)OC(=O)[C@@]34CC[C@@]5(C(=CCC6[C@]5(CCC7[C@@]6(CC[C@@H](C7(C)C)O[C@H]8[C@@H]([C@H]([C@H](CO8)O)O)O[C@H]9[C@@H]([C@H]([C@@H]([C@H](O9)CO)O)O)O[C@H]1[C@@H]([C@@H]([C@H]([C@@H](O1)C)O)O)O)C)C)[C@@H]3CC(CC4)(C)C)C)CO)O)O)O	1	PTFI authentic standard reference library	Accurate mass and retention time matching to authentic standards
MET_GHBNZZJYBXQAHG-KUVSNLSMSA-N	Mogroside V	N/A	C60H102O29	GHBNZZJYBXQAHG-KUVSNLSMSA-N	C[C@H](CC[C@H](C(C)(C)O)O[C@H]1[C@@H]([C@H]([C@@H]([C@H](O1)CO[C@H]2[C@@H]([C@H]([C@@H]([C@H](O2)CO)O)O)O)O)O)O[C@H]3[C@@H]([C@H]([C@@H]([C@H](O3)CO)O)O)O)[C@H]4CC[C@@]5([C@@]4(C[C@H]([C@@]6([C@H]5CC=C7[C@H]6CC[C@@H](C7(C)C)O[C@H]8[C@@H]([C@H]([C@@H]([C@H](O8)CO[C@H]9[C@@H]([C@H]([C@@H]([C@H](O9)CO)O)O)O)O)O)O)C)O)C)C	1	PTFI authentic standard reference library	Accurate mass and retention time matching to authentic standards
MET_YWRZZQBSAZIBEQ-OJFUSJDTSA-N	NP-023292	N/A	C60H92O24	YWRZZQBSAZIBEQ-OJFUSJDTSA-N	C/C=C(/C)\C(=O)O[C@@H]1[C@H](O[C@H]([C@@H]([C@H]1OC(=O)/C(=C\C)/C)O)O[C@H]2[C@@H]([C@@]3(C(C[C@@]4(C(=CCC5[C@]4(CCC6[C@@]5(CC[C@@H]([C@@]6(C)CO)O[C@H]7[C@@H]([C@H]([C@@H]([C@H](O7)C(=O)O)O)O)O[C@H]8[C@@H]([C@H]([C@@H]([C@H](O8)CO)O)O)O)C)C)C3CC2(C)C)C)O)CO)OC(=O)C)C	1	PTFI authentic standard reference library	Accurate mass and retention time matching to authentic standards
MET_NPCYPPUNOYDHKT-DUZFEBTFSA-N	NP-024096	N/A	C60H94O26	NPCYPPUNOYDHKT-DUZFEBTFSA-N	C[C@H]1[C@@H]([C@H]([C@H]([C@@H](O1)O[C@@H]2[C@H](O[C@H]([C@@H]([C@H]2O)O)OC[C@@H]3[C@H]([C@@H]([C@H]([C@@H](O3)OC(=O)[C@]45CCC(=C)C[C@H]4C6=CCC7[C@]8(CC[C@@H](C(C8CC[C@]7([C@@]6(CC5)C)C)(C)C)O[C@H]9[C@@H]([C@H]([C@H](CO9)O)O)O[C@H]1[C@@H]([C@@H]([C@H]([C@@H](O1)C)O)O)O)C)O)O)O)COC(=O)C)O)O)O	1	PTFI authentic standard reference library	Accurate mass and retention time matching to authentic standards
MET_XGASOSRIZATNIQ-OOHPOJRYSA-N	NP-026098	N/A	C60H94O26	XGASOSRIZATNIQ-OOHPOJRYSA-N	C[C@H]1[C@@H]([C@H]([C@H]([C@@H](O1)O[C@@H]2[C@H]([C@H]([C@H](O[C@H]2O[C@@H]3[C@H]([C@@H]([C@H](O[C@H]3O[C@H]4CC[C@]5(C([C@@]4(C)CO)CC[C@@]6(C5CC=C7[C@]6(CC[C@@]8([C@H]7CC(C[C@H]8OC9CC(=O)C(=C(O9)C)O[C@H]1[C@@H]([C@H]([C@@H]([C@H](O1)CO)O)O)O)(C)C)C)C)C)C)C(=O)O)O)O)CO)O)O)O)O)O	1	PTFI authentic standard reference library	Accurate mass and retention time matching to authentic standards
MET_SWRMSJOBCYXGSV-QEJBEJJSSA-N	NP-021988	N/A	C60H98O30	SWRMSJOBCYXGSV-QEJBEJJSSA-N	C[C@H](CC[C@H](C(C)(C)O)O[C@H]1[C@@H]([C@H]([C@@H]([C@H](O1)CO[C@H]2[C@@H]([C@H]([C@@H]([C@H](O2)CO)O)O)O)O)O)O[C@H]3[C@@H]([C@H]([C@@H]([C@H](O3)CO)O)O)O)[C@H]4CC[C@@]5([C@@]4(CC(=O)[C@@]6([C@H]5C(=O)C=C7C6CC[C@@H](C7(C)C)O[C@H]8[C@@H]([C@H]([C@@H]([C@H](O8)CO[C@H]9[C@@H]([C@H]([C@@H]([C@H](O9)CO)O)O)O)O)O)O)C)C)C	1	PTFI authentic standard reference library	Accurate mass and retention time matching to authentic standards
MET_PCMFSBCRKKRDDK-IGIWBUNKSA-N	NP-008701	N/A	C61H86O34	PCMFSBCRKKRDDK-IGIWBUNKSA-N	C/C=C\1/C(C(=COC1OC2C(C(C(C(O2)CO)O)O)O)C(=O)OC)CC(=O)OCC3C(C(CC3C(CO)COC(=O)CC\4C(=COC(/C4=C\C)OC5C(C(C(C(O5)CO)O)O)O)C(=O)OC)OC(=O)CC\6C(=COC(/C6=C\C)OC7C(C(C(C(O7)CO)O)O)O)C(=O)OC)C	1	PTFI authentic standard reference library	Accurate mass and retention time matching to authentic standards
MET_NNIRVDLUHWUBSX-UWMGVCNISA-N	NP-024090	N/A	C61H98O27	NNIRVDLUHWUBSX-UWMGVCNISA-N	C[C@H]1[C@@H]([C@H]([C@H]([C@@H](O1)O[C@@H]2[C@H](O[C@H]([C@@H]([C@H]2O)O)OC[C@@H]3[C@H]([C@@H]([C@H]([C@@H](O3)OC(=O)[C@]45CC[C@@](C[C@H]4C6=CCC7[C@]8(CC[C@@H](C(C8CC[C@]7([C@@]6(CC5)C)C)(C)C)O[C@H]9[C@@H]([C@H]([C@H](CO9)O)O)O[C@H]1[C@@H]([C@@H]([C@H]([C@@H](O1)C)O)O)O)C)(C)CO)O)O)O)COC(=O)C)O)O)O	1	PTFI authentic standard reference library	Accurate mass and retention time matching to authentic standards
MET_VIOIVRWPFHCJTK-DZBAVXKRSA-N	NP-019453	N/A	C62H100O29	VIOIVRWPFHCJTK-DZBAVXKRSA-N	C[C@H]1[C@@H]([C@H]([C@H]([C@@H](O1)O[C@@H]2[C@H]([C@@H](CO[C@H]2OC(=O)[C@]34CCC(C[C@H]3C5=CCC6[C@]7(CC[C@@H](C(C7CC[C@]6([C@@]5(C[C@H]4O)C)C)(C)C)O[C@H]8[C@@H]([C@H]([C@@H]([C@H](O8)CO[C@H]9[C@@H]([C@H]([C@H](CO9)O)O)O)O)O)O)C)(C)C)O)O)O)O)O[C@H]1[C@@H]([C@H]([C@H](CO1)O)O[C@H]1[C@@H]([C@H]([C@@H](CO1)O)O)O)O	1	PTFI authentic standard reference library	Accurate mass and retention time matching to authentic standards
MET_ILPITJPUOQEFBC-OGCYOUFGSA-N	NP-007510	N/A	C62H100O32	ILPITJPUOQEFBC-OGCYOUFGSA-N	C[C@H]1[C@@H]([C@H]([C@H]([C@@H](O1)O[C@@H]2[C@H]([C@H](CO[C@H]2OC(=O)[C@]34CCC(C[C@H]3C5=CCC6[C@]7(C[C@@H]([C@@H]([C@@](C7[C@@H](C[C@]6([C@@]5(C[C@H]4O)C)C)O)(C)CO)O[C@H]8[C@@H]([C@H]([C@@H]([C@H](O8)CO)O[C@@H]9[C@@H]([C@](CO9)(CO)O)O)O)O)O)C)(C)C)O)O)O)O)O[C@H]1[C@@H]([C@H]([C@@H](CO1)O)O[C@H]1[C@@H]([C@](CO1)(CO)O)O)O	1	PTFI authentic standard reference library	Accurate mass and retention time matching to authentic standards
MET_ZVEOQHSFNXVKKK-DPAIFKEMSA-N	NP-024375	N/A	C62H96O29	ZVEOQHSFNXVKKK-DPAIFKEMSA-N	C[C@@H]1[C@H]([C@@H]([C@H]([C@@H](O1)OC(=O)[C@@]23CC[C@@]4(C(=CCC5[C@]4(CCC6[C@@]5(C[C@@H]([C@@H]([C@@]6(C)C(=O)O)O[C@H]7[C@@H]([C@H]([C@@H]([C@H](O7)CO)O)O)O)O)C)C)[C@@H]2CC(CC3)(C)C)C)O[C@H]8[C@@H]([C@@H]([C@H]([C@@H](O8)C)O[C@H]9[C@@H]([C@H]([C@@H](CO9)O)O)O)O[C@H]1[C@@H]([C@](CO1)(COC(=O)C)O)O)O)O)OC(=O)C	1	PTFI authentic standard reference library	Accurate mass and retention time matching to authentic standards
MET_TUOKVBKUAPFXAA-KHYSICLLSA-N	NP-024033	N/A	C63H100O30	TUOKVBKUAPFXAA-KHYSICLLSA-N	C[C@H]1[C@@H]([C@H]([C@H]([C@@H](O1)O[C@@H]2[C@H]([C@H](CO[C@H]2OC(=O)[C@@]34CC[C@@]5(C(=CCC6[C@]5(CCC7[C@@]6(C[C@@H]([C@@H]([C@@]7(C)CO)O[C@H]8[C@@H]([C@H]([C@@H]([C@H](O8)CO)O)O)O[C@H]9[C@@H]([C@H]([C@H](CO9)O)O)O)O)C)C)[C@@H]3CC(CC4)(C)C)C)O)O)O)O[C@H]1[C@@H]([C@H]([C@@H](CO1)O)O)O)OC(=O)CC(C)(CC(=O)O)O	1	PTFI authentic standard reference library	Accurate mass and retention time matching to authentic standards
MET_CSVOJBHLRRLOJX-UZSHRYPHSA-N	NP-016538	N/A	C63H102O31	CSVOJBHLRRLOJX-UZSHRYPHSA-N	C[C@@H]1[C@H]([C@@H]([C@@H]([C@H](O1)O[C@H]2[C@@H](CO[C@H]([C@@H]2O)O[C@H]3[C@@H](O[C@H]([C@@H]([C@@H]3O[C@H]4[C@@H]([C@](CO4)(CO)O)O)O)O[C@@H]5[C@H]([C@H](CO[C@H]5OC(=O)[C@@]67CC[C@@]8(C(=CCC9[C@]8(C[C@H](C1[C@@]9(C[C@H]([C@H]([C@@]1(C)CO)O[C@H]1[C@@H]([C@H]([C@@H]([C@H](O1)CO)O)O)O)O)C)O)C)[C@@H]6CC(CC7)(C)C)C)O)O)C)O)O)O)O	1	PTFI authentic standard reference library	Accurate mass and retention time matching to authentic standards
MET_MCPFEAJYKIXPQF-XNUAQNBKSA-N	NP-024034	N/A	C63H98O29	MCPFEAJYKIXPQF-XNUAQNBKSA-N	C[C@H]1[C@H]2[C@H]([C@H]([C@@H](O1)O[C@@H]3[C@H]([C@H](CO[C@H]3OC(=O)[C@@]45CC[C@@]6(C(=CCC7[C@]6(CCC8[C@@]7(C[C@@H]([C@@H]([C@@]8(C)CO)O[C@H]9[C@@H]([C@H]([C@@H]([C@H](O9)CO)O)O)O[C@H]1[C@@H]([C@H]([C@H](CO1)OC(=O)CC(CC(=O)O2)(C)O)O)O)O)C)C)[C@@H]4CC(CC5)(C)C)C)O)O)O)O[C@H]1[C@@H]([C@H]([C@@H](CO1)O)O)O	1	PTFI authentic standard reference library	Accurate mass and retention time matching to authentic standards
MET_MTICHQXHYUJVDV-ZPZXOWGKSA-N	NP-024032	N/A	C64H100O31	MTICHQXHYUJVDV-ZPZXOWGKSA-N	C[C@H]1[C@H]2[C@H]([C@H]([C@@H](O1)O[C@@H]3[C@H]([C@H](CO[C@H]3OC(=O)[C@]45CCC(C[C@H]4C6=CCC7[C@]([C@@]6(C[C@H]5O)C)(CCC8[C@@]7(C[C@@H]([C@@H]([C@@]8(C)CO)O[C@H]9[C@@H]([C@H]([C@@H]([C@H](O9)CO)O)O)O[C@H]1[C@@H]([C@H]([C@@H]([C@H](O1)COC(=O)CC(CC(=O)O2)(C)O)O)O)O)O)C)C)(C)C)O)O)O)O[C@H]1[C@@H]([C@H]([C@@H](CO1)O)O)O	1	PTFI authentic standard reference library	Accurate mass and retention time matching to authentic standards
MET_NYPKNZGZALDUMT-XCIWRBDTSA-N	NP-024035	N/A	C64H102O30	NYPKNZGZALDUMT-XCIWRBDTSA-N	C[C@H]1[C@@H]([C@H]([C@H]([C@@H](O1)O[C@@H]2[C@H]([C@H](CO[C@H]2OC(=O)[C@@]34CC[C@@]5(C(=CCC6[C@]5(CCC7[C@@]6(C[C@@H]([C@@H]([C@@]7(C)CO)O[C@H]8[C@@H]([C@H]([C@@H]([C@H](O8)CO)O)O)O[C@H]9[C@@H]([C@H]([C@H](CO9)O)O)O)O)C)C)[C@@H]3CC(CC4)(C)C)C)O)O)O)O[C@H]1[C@@H]([C@H]([C@@H](CO1)O)O)O)OC(=O)CC(C)(CC(=O)OC)O	1	PTFI authentic standard reference library	Accurate mass and retention time matching to authentic standards
MET_OEEQFNDQHVCCFW-ZPZXOWGKSA-N	NP-024331	N/A	C64H102O32	OEEQFNDQHVCCFW-ZPZXOWGKSA-N	C[C@H]1[C@@H]([C@H]([C@H]([C@@H](O1)O[C@@H]2[C@H]([C@H](CO[C@H]2OC(=O)[C@]34CCC(C[C@H]3C5=CCC6[C@]([C@@]5(C[C@H]4O)C)(CCC7[C@@]6(C[C@@H]([C@@H]([C@@]7(C)CO)O[C@H]8[C@@H]([C@H]([C@@H]([C@H](O8)CO)O)O)O[C@H]9[C@@H]([C@H]([C@@H]([C@H](O9)CO)O)O)O)O)C)C)(C)C)O)O)O)O[C@H]1[C@@H]([C@H]([C@@H](CO1)O)O)O)OC(=O)CC(C)(CC(=O)O)O	1	PTFI authentic standard reference library	Accurate mass and retention time matching to authentic standards
MET_HRLBXTNYZCUPNV-LMPGLMATSA-N	NP-018419	N/A	C64H104O29	HRLBXTNYZCUPNV-LMPGLMATSA-N	C[C@H]1[C@@H]([C@H]([C@H]([C@@H](O1)O[C@@H]2[C@H]([C@@H]([C@H](O[C@H]2O[C@H]3CC[C@]4(C(C3(C)C)CC[C@@]5(C4CC=C6[C@]5(CC[C@@]7([C@H]6CC(CC7)(C)C)C(=O)O[C@H]8[C@@H]([C@H]([C@H](CO8)O)O)O[C@H]9[C@@H]([C@H]([C@H]([C@@H](O9)C)O[C@H]1[C@@H]([C@H]([C@@H]([C@H](O1)CO)O)O)O)O)O)C)C)C)CO)O[C@H]1[C@@H]([C@H]([C@@H](CO1)O)O)O)O)O)O)O	1	PTFI authentic standard reference library	Accurate mass and retention time matching to authentic standards
MET_JYJQDEJTMZLRDG-OSPWRJODSA-N	NP-018418	N/A	C64H104O30	JYJQDEJTMZLRDG-OSPWRJODSA-N	C[C@H]1[C@@H]([C@H]([C@H]([C@@H](O1)O[C@@H]2[C@H]([C@@H]([C@H](O[C@H]2O[C@H]3CC[C@]4(C(C3(C)C)CC[C@@]5(C4CC=C6[C@]5(C[C@H]([C@@]7([C@H]6CC(CC7)(C)C)C(=O)O[C@H]8[C@@H]([C@H]([C@H](CO8)O)O)O[C@H]9[C@@H]([C@H]([C@H]([C@@H](O9)C)O[C@H]1[C@@H]([C@H]([C@@H]([C@H](O1)CO)O)O)O)O)O)O)C)C)C)CO)O[C@H]1[C@@H]([C@H]([C@@H](CO1)O)O)O)O)O)O)O	1	PTFI authentic standard reference library	Accurate mass and retention time matching to authentic standards
MET_GTMRSGYMGBSFID-WDBJIQTRSA-N	NP-025656	N/A	C64H104O30	GTMRSGYMGBSFID-WDBJIQTRSA-N	C[C@@H]1[C@@H]([C@@H]([C@H]([C@@H](O1)O[C@H](C)C2CCC3C2(CCC4C3CC=C5C4(CC[C@@H](C5)O[C@H]6C[C@@H]([C@@H]([C@H](O6)C)O[C@H]7[C@@H]([C@H]([C@H]([C@H](O7)C)OC(=O)C)OC)OC(=O)C)OC)C)C)O[C@H]8[C@@H]([C@H]([C@@H]([C@H](O8)CO[C@H]9[C@@H]([C@H]([C@@H]([C@H](O9)CO[C@H]1[C@@H]([C@H]([C@@H]([C@H](O1)CO)O)O)O)O)O)O)O)O)O)OC)O	1	PTFI authentic standard reference library	Accurate mass and retention time matching to authentic standards
MET_YEFIMTZGZGDHKG-DLSNBSBHSA-N	NP-006584	N/A	C68H110O33	YEFIMTZGZGDHKG-DLSNBSBHSA-N	C[C@H]1[C@@H]([C@H]([C@H]([C@@H](O1)O[C@@H]2[C@H]([C@@H]([C@H](O[C@H]2OC(=O)[C@@]34CC[C@@]5(C(=CCC6[C@]5(CCC7[C@@]6(CC[C@@H](C7(C)C)O[C@H]8[C@@H]([C@H]([C@@H]([C@H](O8)CO[C@H]9[C@@H]([C@H]([C@H](CO9)O)O)O[C@H]1[C@@H]([C@H]([C@@H](CO1)O)O)O)O)O)O)C)C)[C@@H]3CC(CC4)(C)C)C)CO)O)O)O)O)O[C@H]1[C@@H]([C@H]([C@@H](CO1)O)O[C@H]1[C@@H]([C@H]([C@@H](CO1)O)O)O)O	1	PTFI authentic standard reference library	Accurate mass and retention time matching to authentic standards
MET_KPEYAEQKXMOKDK-UHFFFAOYSA-N	NP-006587	N/A	C68H110O34	KPEYAEQKXMOKDK-UHFFFAOYSA-N	CC1C(C(C(C(O1)OCC2C(C(C(C(O2)OC3CCC4(C(C3(C)C)CCC5(C4CC=C6C5(CC(C7(C6CC(CC7)(C)C)C(=O)OC8C(C(C(C(O8)COC9C(C(C(CO9)O)O)O)OC1C(C(C(CO1)O)OC1C(C(C(CO1)O)O)O)O)O)O)O)C)C)C)O)O)O)OC1C(C(C(CO1)O)O)O)O)O	1	PTFI authentic standard reference library	Accurate mass and retention time matching to authentic standards
MET_GOHPTLYPQCTZSE-UHFFFAOYSA-N	2,2-Dimethylsuccinic acid	N/A	C6H10O4	GOHPTLYPQCTZSE-UHFFFAOYSA-N	CC(C)(CC(=O)O)C(=O)O	1	PTFI authentic standard reference library	Accurate mass and retention time matching to authentic standards
MET_ALBYIUDWACNRRB-UHFFFAOYSA-N	Hexanamide	N/A	C6H13NO	ALBYIUDWACNRRB-UHFFFAOYSA-N	CCCCCC(=O)N	1	PTFI authentic standard reference library	Accurate mass and retention time matching to authentic standards
MET_BTJIUGUIPKRLHP-UHFFFAOYSA-N	4-Nitrophenol	N/A	C6H5NO3	BTJIUGUIPKRLHP-UHFFFAOYSA-N	C1=CC(=CC=C1[N+](=O)[O-])O	1	PTFI authentic standard reference library	Accurate mass and retention time matching to authentic standards
MET_GMSNIKWWOQHZGF-UHFFFAOYSA-N	3-Methylxanthine	N/A	C6H6N4O2	GMSNIKWWOQHZGF-UHFFFAOYSA-N	CN1C2=C(C(=O)NC1=O)NC=N2	1	PTFI authentic standard reference library	Accurate mass and retention time matching to authentic standards
MET_XPCTZQVDEJYUGT-UHFFFAOYSA-N	NP-002342	N/A	C6H6O3	XPCTZQVDEJYUGT-UHFFFAOYSA-N	CC1=C(C(=O)C=CO1)O	1	PTFI authentic standard reference library	Accurate mass and retention time matching to authentic standards
MET_JSDBKAHWADVXFU-UHFFFAOYSA-N	1,3-Dimethyluracil	N/A	C6H8N2O2	JSDBKAHWADVXFU-UHFFFAOYSA-N	CN1C=CC(=O)N(C1=O)C	1	PTFI authentic standard reference library	Accurate mass and retention time matching to authentic standards
MET_BVYUPEKENRMVJK-SNAWJCMRSA-N	NP-023883	N/A	C6H9NS2	BVYUPEKENRMVJK-SNAWJCMRSA-N	CS/C=C/1\CCNC1=S	1	PTFI authentic standard reference library	Accurate mass and retention time matching to authentic standards
MET_GFAIYGVCXHRNLN-BGXMFKKYSA-N	NP-025469	N/A	C70H114O35	GFAIYGVCXHRNLN-BGXMFKKYSA-N	C[C@H]1[C@@H]([C@H]([C@H]([C@@H](O1)OC[C@@H]2[C@H]([C@@H]([C@H]([C@@H](O2)O[C@@H]3[C@H]([C@H](CO[C@H]3O[C@H]4CC[C@]5(C([C@]4(C)CO)CC[C@@]6(C5CC=C7[C@]6(CC[C@@]8([C@H]7CC(CC8)(C)C)C(=O)O[C@H]9[C@@H]([C@H]([C@@H]([C@H](O9)CO[C@H]1[C@@H]([C@H]([C@@H]([C@H](O1)CO)O[C@H]1[C@@H]([C@@H]([C@H]([C@@H](O1)C)O)O[C@H]1[C@@H]([C@H]([C@H](CO1)O)O)O)O)O)O)O)O)O)C)C)C)O)O)O)O)O)O)O)O	1	PTFI authentic standard reference library	Accurate mass and retention time matching to authentic standards
MET_RGSHXVKKSKRNJG-PZFYVFTCSA-N	NP-016707	N/A	C72H110O24	RGSHXVKKSKRNJG-PZFYVFTCSA-N	C[C@@H]1CC[C@@]2(CC[C@@]3(C(=CCC4[C@]3(CCC5[C@@]4(C[C@H]([C@@H]([C@@]5(C)C(=O)O[C@H]6[C@@H](C[C@]7(C([C@@]6(CO)C(=O)O)CC[C@@]8(C7CC=C9[C@]8(CC[C@@]3([C@H]9[C@]([C@@H](CC3)C)(C)O)C(=O)O[C@H]3[C@@H]([C@H]([C@@H]([C@H](O3)CO)O)O)O)C)C)C)O)O)O)C)C)[C@@H]2[C@]1(C)O)C)C(=O)O[C@H]1[C@@H]([C@H]([C@@H]([C@H](O1)CO)O)O)O	1	PTFI authentic standard reference library	Accurate mass and retention time matching to authentic standards
MET_QNSISMOIISIICW-URUDKTPYSA-N	NP-006586	N/A	C74H120O39	QNSISMOIISIICW-URUDKTPYSA-N	C[C@H]1[C@@H]([C@H]([C@H]([C@@H](O1)O[C@@H]2[C@H]([C@@H]([C@H](O[C@H]2OC(=O)[C@]34CCC(C[C@H]3C5=CCC6[C@]7(CC[C@@H](C(C7CC[C@]6([C@@]5(C[C@H]4O)C)C)(C)C)O[C@H]8[C@@H]([C@H]([C@@H]([C@H](O8)CO[C@H]9[C@@H]([C@H]([C@H](CO9)O)O)O[C@H]1[C@@H]([C@H]([C@@H](CO1)O)O)O)O)O)O)C)(C)C)CO)O)O)O[C@H]1[C@@H]([C@H]([C@@H]([C@H](O1)CO)O)O)O)O)O[C@H]1[C@@H]([C@H]([C@@H](CO1)O)O[C@H]1[C@@H]([C@H]([C@@H](CO1)O)O)O)O	1	PTFI authentic standard reference library	Accurate mass and retention time matching to authentic standards
MET_DUHQIGLHYXLKAE-UHFFFAOYSA-N	3,3-Dimethylglutaric acid	N/A	C7H12O4	DUHQIGLHYXLKAE-UHFFFAOYSA-N	CC(C)(CC(=O)O)CC(=O)O	1	PTFI authentic standard reference library	Accurate mass and retention time matching to authentic standards
MET_SYEOWUNSTUDKGM-UHFFFAOYSA-N	3-Methyladipic acid	N/A	C7H12O4	SYEOWUNSTUDKGM-UHFFFAOYSA-N	CC(CCC(=O)O)CC(=O)O	1	PTFI authentic standard reference library	Accurate mass and retention time matching to authentic standards
MET_OZYQJQOGUZKDIZ-GQCTYLIASA-N	NP-022382	N/A	C7H13NO2S2	OZYQJQOGUZKDIZ-GQCTYLIASA-N	COC(=S)NCC/C=C/S(=O)C	1	PTFI authentic standard reference library	Accurate mass and retention time matching to authentic standards
MET_FJKROLUGYXJWQN-UHFFFAOYSA-N	4-Hydroxybenzoic acid	N/A	C7H6O3	FJKROLUGYXJWQN-UHFFFAOYSA-N	C1=CC(=CC=C1C(=O)O)O	1	PTFI authentic standard reference library	Accurate mass and retention time matching to authentic standards
MET_YGSDEFSMJLZEOE-UHFFFAOYSA-N	Salicylic acid	N/A	C7H6O3	YGSDEFSMJLZEOE-UHFFFAOYSA-N	C1=CC=C(C(=C1)C(=O)O)O	1	PTFI authentic standard reference library	Accurate mass and retention time matching to authentic standards
MET_YQUVCSBJEUQKSH-UHFFFAOYSA-N	3,4-Dihydroxybenoic acid|Protocatechuic acid	N/A	C7H6O4	YQUVCSBJEUQKSH-UHFFFAOYSA-N	C1=CC(=C(C=C1C(=O)O)O)O	1	PTFI authentic standard reference library	Accurate mass and retention time matching to authentic standards
MET_AKEUNCKRJATALU-UHFFFAOYSA-N	2,6-Dihydroxybenzoic acid	N/A	C7H6O4	AKEUNCKRJATALU-UHFFFAOYSA-N	C1=CC(=C(C(=C1)O)C(=O)O)O	1	PTFI authentic standard reference library	Accurate mass and retention time matching to authentic standards
MET_UIAFKZKHHVMJGS-UHFFFAOYSA-N	2,4-Dihydroxybenzoic Acid|2,4-Dihydroxybenzoic acid	N/A	C7H6O4	UIAFKZKHHVMJGS-UHFFFAOYSA-N	C1=CC(=C(C=C1O)O)C(=O)O	1	PTFI authentic standard reference library	Accurate mass and retention time matching to authentic standards
MET_BRRSNXCXLSVPFC-UHFFFAOYSA-N	2,3,4-Trihydroxybenzoic acid	N/A	C7H6O5	BRRSNXCXLSVPFC-UHFFFAOYSA-N	C1=CC(=C(C(=C1C(=O)O)O)O)O	1	PTFI authentic standard reference library	Accurate mass and retention time matching to authentic standards
MET_KXDAEFPNCMNJSK-UHFFFAOYSA-N	Benzamide	N/A	C7H7NO	KXDAEFPNCMNJSK-UHFFFAOYSA-N	C1=CC=C(C=C1)C(=O)N	1	PTFI authentic standard reference library	Accurate mass and retention time matching to authentic standards
MET_NMMIHXMBOZYNET-UHFFFAOYSA-N	2-Picolinic acid methyl ester	N/A	C7H7NO2	NMMIHXMBOZYNET-UHFFFAOYSA-N	COC(=O)C1=CC=CC=N1	1	PTFI authentic standard reference library	Accurate mass and retention time matching to authentic standards
MET_YIKYNHJUKRTCJL-UHFFFAOYSA-N	Ethyl maltol	N/A	C7H8O3	YIKYNHJUKRTCJL-UHFFFAOYSA-N	CCC1=C(C(=O)C=CO1)O	1	PTFI authentic standard reference library	Accurate mass and retention time matching to authentic standards
MET_XQDNFAMOIPNVES-UHFFFAOYSA-N	3,5-Dimethoxyphenol	N/A	C8H10O3	XQDNFAMOIPNVES-UHFFFAOYSA-N	COC1=CC(=CC(=C1)O)OC	1	PTFI authentic standard reference library	Accurate mass and retention time matching to authentic standards
MET_TYFQFVWCELRYAO-UHFFFAOYSA-N	Suberic acid	N/A	C8H14O4	TYFQFVWCELRYAO-UHFFFAOYSA-N	C(CCCC(=O)O)CCC(=O)O	1	PTFI authentic standard reference library	Accurate mass and retention time matching to authentic standards
MET_JDTWZSUNGHMMJM-UHFFFAOYSA-N	N-Acetylisoleucine	N/A	C8H15NO3	JDTWZSUNGHMMJM-UHFFFAOYSA-N	CCC(C)C(C(=O)O)NC(=O)C	1	PTFI authentic standard reference library	Accurate mass and retention time matching to authentic standards
MET_WXNXCEHXYPACJF-ZETCQYMHSA-N	N-Acetyl-L-leucine	N/A	C8H15NO3	WXNXCEHXYPACJF-ZETCQYMHSA-N	CC(C)C[C@@H](C(=O)O)NC(=O)C	1	PTFI authentic standard reference library	Accurate mass and retention time matching to authentic standards
MET_KDMSVYIHKLZKET-UHFFFAOYSA-N	NP-022012	N/A	C8H16O3	KDMSVYIHKLZKET-UHFFFAOYSA-N	C(CCCC(=O)O)CCCO	1	PTFI authentic standard reference library	Accurate mass and retention time matching to authentic standards
MET_JKRDADVRIYVCCY-UHFFFAOYSA-N	2-Hydroxyoctanoic acid	N/A	C8H16O3	JKRDADVRIYVCCY-UHFFFAOYSA-N	CCCCCCC(C(=O)O)O	1	PTFI authentic standard reference library	Accurate mass and retention time matching to authentic standards
MET_XNGIFLGASWRNHJ-UHFFFAOYSA-N	Phthalic acid	N/A	C8H6O4	XNGIFLGASWRNHJ-UHFFFAOYSA-N	C1=CC=C(C(=C1)C(=O)O)C(=O)O	1	PTFI authentic standard reference library	Accurate mass and retention time matching to authentic standards
MET_TXFPEBPIARQUIG-UHFFFAOYSA-N	NP-009427	N/A	C8H8O2	TXFPEBPIARQUIG-UHFFFAOYSA-N	CC(=O)C1=CC=C(C=C1)O	1	PTFI authentic standard reference library	Accurate mass and retention time matching to authentic standards
MET_XQXPVVBIMDBYFF-UHFFFAOYSA-N	NP-000652	N/A	C8H8O3	XQXPVVBIMDBYFF-UHFFFAOYSA-N	C1=CC(=CC=C1CC(=O)O)O	1	PTFI authentic standard reference library	Accurate mass and retention time matching to authentic standards
MET_CCVYRRGZDBSHFU-UHFFFAOYSA-N	2-Hydroxyphenylacetic acid	N/A	C8H8O3	CCVYRRGZDBSHFU-UHFFFAOYSA-N	C1=CC=C(C(=C1)CC(=O)O)O	1	PTFI authentic standard reference library	Accurate mass and retention time matching to authentic standards
MET_KLAKIAVEMQMVBT-UHFFFAOYSA-N	2,4'-Dihydroxyacetophenone	N/A	C8H8O3	KLAKIAVEMQMVBT-UHFFFAOYSA-N	C1=CC(=CC=C1C(=O)CO)O	1	PTFI authentic standard reference library	Accurate mass and retention time matching to authentic standards
MET_YPTJKHVBDCRKNF-UHFFFAOYSA-N	2',6'-Dihydroxyacetophenone	N/A	C8H8O3	YPTJKHVBDCRKNF-UHFFFAOYSA-N	CC(=O)C1=C(C=CC=C1O)O	1	PTFI authentic standard reference library	Accurate mass and retention time matching to authentic standards
MET_GOWHHUDNXNDUAS-UHFFFAOYSA-N	NP-023901	N/A	C8H8O4	GOWHHUDNXNDUAS-UHFFFAOYSA-N	C1CC(=C(C=C1)C(=O)O)C(=O)O	1	PTFI authentic standard reference library	Accurate mass and retention time matching to authentic standards
MET_XLEYFDVVXLMULC-UHFFFAOYSA-N	2',4',6'-Trihydroxyacetophenone	N/A	C8H8O4	XLEYFDVVXLMULC-UHFFFAOYSA-N	CC(=O)C1=C(C=C(C=C1O)O)O	1	PTFI authentic standard reference library	Accurate mass and retention time matching to authentic standards
MET_IZZIWIAOVZOBLF-UHFFFAOYSA-N	5-Methoxysalicylic acid	N/A	C8H8O4	IZZIWIAOVZOBLF-UHFFFAOYSA-N	COC1=CC(=C(C=C1)O)C(=O)O	1	PTFI authentic standard reference library	Accurate mass and retention time matching to authentic standards
MET_FBSFWRHWHYMIOG-UHFFFAOYSA-N	Methyl gallate	N/A	C8H8O5	FBSFWRHWHYMIOG-UHFFFAOYSA-N	COC(=O)C1=CC(=C(C(=C1)O)O)O	1	PTFI authentic standard reference library	Accurate mass and retention time matching to authentic standards
MET_QVWAEZJXDYOKEH-UHFFFAOYSA-N	3-Hydroxyphenylpropionic acid	N/A	C9H10O3	QVWAEZJXDYOKEH-UHFFFAOYSA-N	C1=CC(=CC(=C1)O)CCC(=O)O	1	PTFI authentic standard reference library	Accurate mass and retention time matching to authentic standards
MET_QRMZSPFSDQBLIX-UHFFFAOYSA-N	Homovanillic acid	N/A	C9H10O4	QRMZSPFSDQBLIX-UHFFFAOYSA-N	COC1=C(C=CC(=C1)CC(=O)O)O	1	PTFI authentic standard reference library	Accurate mass and retention time matching to authentic standards
MET_MBIZFBDREVRUHY-UHFFFAOYSA-N	2,6-Dimethoxybenzoic acid	N/A	C9H10O4	MBIZFBDREVRUHY-UHFFFAOYSA-N	COC1=C(C(=CC=C1)OC)C(=O)O	1	PTFI authentic standard reference library	Accurate mass and retention time matching to authentic standards
MET_JMSVCTWVEWCHDZ-UHFFFAOYSA-N	Syringic acid	N/A	C9H10O5	JMSVCTWVEWCHDZ-UHFFFAOYSA-N	COC1=CC(=CC(=C1O)OC)C(=O)O	1	PTFI authentic standard reference library	Accurate mass and retention time matching to authentic standards
MET_ZFBNNSOJNZBLLS-UHFFFAOYSA-N	2,6-Dimethoxy-4-methylphenol	N/A	C9H12O3	ZFBNNSOJNZBLLS-UHFFFAOYSA-N	CC1=CC(=C(C(=C1)OC)O)OC	1	PTFI authentic standard reference library	Accurate mass and retention time matching to authentic standards
MET_STCJJAGQHVRZSG-UQCOIBPSSA-N	NP-023153	N/A	C9H12O4	STCJJAGQHVRZSG-UQCOIBPSSA-N	C/C=C\1/C(CCOC1=O)CC(=O)O	1	PTFI authentic standard reference library	Accurate mass and retention time matching to authentic standards
MET_PPVPALXLGVOWHV-DUXPYHPUSA-N	NP-022259	N/A	C9H14O4	PPVPALXLGVOWHV-DUXPYHPUSA-N	C(CCC(=O)O)C/C=C/CC(=O)O	1	PTFI authentic standard reference library	Accurate mass and retention time matching to authentic standards
MET_RLNIWODKAMVILO-VOTSOKGWSA-N	4-Hydroxy-2-nonenoic acid	N/A	C9H16O3	RLNIWODKAMVILO-VOTSOKGWSA-N	CCCCCC(/C=C/C(=O)O)O	1	PTFI authentic standard reference library	Accurate mass and retention time matching to authentic standards
MET_BDJRBEYXGGNYIS-UHFFFAOYSA-N	Azelaic acid	N/A	C9H16O4	BDJRBEYXGGNYIS-UHFFFAOYSA-N	C(CCCC(=O)O)CCCC(=O)O	1	PTFI authentic standard reference library	Accurate mass and retention time matching to authentic standards
MET_ORHBXUUXSCNDEV-UHFFFAOYSA-N	Umbelliferone	N/A	C9H6O3	ORHBXUUXSCNDEV-UHFFFAOYSA-N	C1=CC(=CC2=C1C=CC(=O)O2)O	1	PTFI authentic standard reference library	Accurate mass and retention time matching to authentic standards
MET_VXIXUWQIVKSKSA-UHFFFAOYSA-N	4-Hydroxycoumarin	N/A	C9H6O3	VXIXUWQIVKSKSA-UHFFFAOYSA-N	C1=CC=C2C(=C1)C(=CC(=O)O2)O	1	PTFI authentic standard reference library	Accurate mass and retention time matching to authentic standards
MET_ILEDWLMCKZNDJK-UHFFFAOYSA-N	Esculetin	N/A	C9H6O4	ILEDWLMCKZNDJK-UHFFFAOYSA-N	C1=CC(=O)OC2=CC(=C(C=C21)O)O	1	PTFI authentic standard reference library	Accurate mass and retention time matching to authentic standards
MET_PMZDQRJGMBOQBF-UHFFFAOYSA-N	4-Hydroxyquinoline	N/A	C9H7NO	PMZDQRJGMBOQBF-UHFFFAOYSA-N	C1=CC=C2C(=C1)C(=O)C=CN2	1	PTFI authentic standard reference library	Accurate mass and retention time matching to authentic standards
MET_OLNJUISKUQQNIM-UHFFFAOYSA-N	Indole-3-carboxaldehyde	N/A	C9H7NO	OLNJUISKUQQNIM-UHFFFAOYSA-N	C1=CC=C2C(=C1)C(=CN2)C=O	1	PTFI authentic standard reference library	Accurate mass and retention time matching to authentic standards
MET_KMAKOBLIOCQGJP-UHFFFAOYSA-N	Indole-3-carboxylic acid	N/A	C9H7NO2	KMAKOBLIOCQGJP-UHFFFAOYSA-N	C1=CC=C2C(=C1)C(=CN2)C(=O)O	1	PTFI authentic standard reference library	Accurate mass and retention time matching to authentic standards
MET_HCUARRIEZVDMPT-UHFFFAOYSA-N	Indole-2-carboxylic acid	N/A	C9H7NO2	HCUARRIEZVDMPT-UHFFFAOYSA-N	C1=CC=C2C(=C1)C=C(N2)C(=O)O	1	PTFI authentic standard reference library	Accurate mass and retention time matching to authentic standards
MET_YFTGOBNOJKXZJC-UHFFFAOYSA-N	5,6-Dihydroxyindole-2-carboxylic acid	N/A	C9H7NO4	YFTGOBNOJKXZJC-UHFFFAOYSA-N	C1=C2C=C(NC2=CC(=C1O)O)C(=O)O	1	PTFI authentic standard reference library	Accurate mass and retention time matching to authentic standards
MET_NGSWKAQJJWESNS-ZZXKWVIFSA-N	4-Hydroxycinnamic acid	N/A	C9H8O3	NGSWKAQJJWESNS-ZZXKWVIFSA-N	C1=CC(=CC=C1/C=C/C(=O)O)O	1	PTFI authentic standard reference library	Accurate mass and retention time matching to authentic standards
MET_KKSDGJDHHZEWEP-SNAWJCMRSA-N	3-Hydroxycinnamic acid	N/A	C9H8O3	KKSDGJDHHZEWEP-SNAWJCMRSA-N	C1=CC(=CC(=C1)O)/C=C/C(=O)O	1	PTFI authentic standard reference library	Accurate mass and retention time matching to authentic standards
MET_QAIPRVGONGVQAS-DUXPYHPUSA-N	Caffeic acid	N/A	C9H8O4	QAIPRVGONGVQAS-DUXPYHPUSA-N	C1=CC(=C(C=C1/C=C/C(=O)O)O)O	1	PTFI authentic standard reference library	Accurate mass and retention time matching to authentic standards
MET_NYPYHUZRZVSYKL-ZETCQYMHSA-N	3,5-Diiodo-L-tyrosine	N/A	C9H9I2NO3	NYPYHUZRZVSYKL-ZETCQYMHSA-N	C1=C(C=C(C(=C1I)O)I)C[C@@H](C(=O)O)N	1	PTFI authentic standard reference library	Accurate mass and retention time matching to authentic standards
MET_BBZCPUCZKLTAJQ-UHFFFAOYSA-N	3-Methyl-2-oxindole	N/A	C9H9NO	BBZCPUCZKLTAJQ-UHFFFAOYSA-N	CC1C2=CC=CC=C2NC1=O	1	PTFI authentic standard reference library	Accurate mass and retention time matching to authentic standards
MET_QIAFMBKCNZACKA-UHFFFAOYSA-N	Hippuric acid	N/A	C9H9NO3	QIAFMBKCNZACKA-UHFFFAOYSA-N	C1=CC=C(C=C1)C(=O)NCC(=O)O	1	PTFI authentic standard reference library	Accurate mass and retention time matching to authentic standards
MET_RP25-20761	Al2CaO12Si4-186	186	Al2CaO12Si4	N/A	N/A	3	PTFI consensus library	Accurate mass and isotopic pattern matching
MET_RP25-20762	C10F21NaO3S-490	490	C10F21NaO3S	N/A	N/A	3	PTFI consensus library	Accurate mass and isotopic pattern matching
MET_RP25-20763	C10H10F3N3-114.5	114.5	C10H10F3N3	N/A	N/A	3	PTFI consensus library	Accurate mass and isotopic pattern matching
MET_RP25-20764	C10H10F3N3-155.5	155.5	C10H10F3N3	N/A	N/A	3	PTFI consensus library	Accurate mass and isotopic pattern matching
MET_RP25-20765	C10H10N2O3S-181.5	181.5	C10H10N2O3S	N/A	N/A	3	PTFI consensus library	Accurate mass and isotopic pattern matching
MET_RP25-20766	C10H10N2O3S-307	307	C10H10N2O3S	N/A	N/A	3	PTFI consensus library	Accurate mass and isotopic pattern matching
MET_RP25-20767	C10H10N2OS-263.5	263.5	C10H10N2OS	N/A	N/A	3	PTFI consensus library	Accurate mass and isotopic pattern matching
MET_RP25-20768	C10H10N4O2S-216	216	C10H10N4O2S	N/A	N/A	3	PTFI consensus library	Accurate mass and isotopic pattern matching
MET_RP25-20769	C10H10O-217	217	C10H10O	N/A	N/A	3	PTFI consensus library	Accurate mass and isotopic pattern matching
MET_RP25-20770	C10H10O2-189	189	C10H10O2	N/A	N/A	3	PTFI consensus library	Accurate mass and isotopic pattern matching
MET_RP25-20771	C10H10O2-204	204	C10H10O2	N/A	N/A	3	PTFI consensus library	Accurate mass and isotopic pattern matching
MET_RP25-20772	C10H10O2-226	226	C10H10O2	N/A	N/A	3	PTFI consensus library	Accurate mass and isotopic pattern matching
MET_RP25-20773	C10H10O2-230	230	C10H10O2	N/A	N/A	3	PTFI consensus library	Accurate mass and isotopic pattern matching
MET_RP25-20774	C10H10O2-249.5	249.5	C10H10O2	N/A	N/A	3	PTFI consensus library	Accurate mass and isotopic pattern matching
MET_RP25-20775	C10H10O2-256	256	C10H10O2	N/A	N/A	3	PTFI consensus library	Accurate mass and isotopic pattern matching
MET_RP25-20776	C10H10O2-388	388	C10H10O2	N/A	N/A	3	PTFI consensus library	Accurate mass and isotopic pattern matching
MET_RP25-20777	C10H10O2-417	417	C10H10O2	N/A	N/A	3	PTFI consensus library	Accurate mass and isotopic pattern matching
MET_RP25-20778	C10H10O2-497	497	C10H10O2	N/A	N/A	3	PTFI consensus library	Accurate mass and isotopic pattern matching
MET_RP25-20779	C10H10O3-183	183	C10H10O3	N/A	N/A	3	PTFI consensus library	Accurate mass and isotopic pattern matching
MET_RP25-20780	C10H10O3-192.5	192.5	C10H10O3	N/A	N/A	3	PTFI consensus library	Accurate mass and isotopic pattern matching
MET_RP25-20781	C10H10O3-211.5	211.5	C10H10O3	N/A	N/A	3	PTFI consensus library	Accurate mass and isotopic pattern matching
MET_RP25-20782	C10H10O3-252	252	C10H10O3	N/A	N/A	3	PTFI consensus library	Accurate mass and isotopic pattern matching
MET_RP25-20783	C10H10O3-302.5	302.5	C10H10O3	N/A	N/A	3	PTFI consensus library	Accurate mass and isotopic pattern matching
MET_RP25-20784	C10H10O4-185.5	185.5	C10H10O4	N/A	N/A	3	PTFI consensus library	Accurate mass and isotopic pattern matching
MET_RP25-20785	C10H10O4-200	200	C10H10O4	N/A	N/A	3	PTFI consensus library	Accurate mass and isotopic pattern matching
MET_RP25-20786	C10H10O4-208	208	C10H10O4	N/A	N/A	3	PTFI consensus library	Accurate mass and isotopic pattern matching
MET_RP25-20787	C10H10O4-215	215	C10H10O4	N/A	N/A	3	PTFI consensus library	Accurate mass and isotopic pattern matching
MET_RP25-20788	C10H10O4-223	223	C10H10O4	N/A	N/A	3	PTFI consensus library	Accurate mass and isotopic pattern matching
MET_RP25-20789	C10H10O5-169	169	C10H10O5	N/A	N/A	3	PTFI consensus library	Accurate mass and isotopic pattern matching
MET_RP25-20790	C10H10O5-202	202	C10H10O5	N/A	N/A	3	PTFI consensus library	Accurate mass and isotopic pattern matching
MET_RP25-20791	C10H10O5-210.5	210.5	C10H10O5	N/A	N/A	3	PTFI consensus library	Accurate mass and isotopic pattern matching
MET_RP25-20792	C10H10O5-223.5	223.5	C10H10O5	N/A	N/A	3	PTFI consensus library	Accurate mass and isotopic pattern matching
MET_RP25-20793	C10H10O6-142.5	142.5	C10H10O6	N/A	N/A	3	PTFI consensus library	Accurate mass and isotopic pattern matching
MET_RP25-20794	C10H10O6-184.5	184.5	C10H10O6	N/A	N/A	3	PTFI consensus library	Accurate mass and isotopic pattern matching
MET_RP25-20795	C10H10O6-204	204	C10H10O6	N/A	N/A	3	PTFI consensus library	Accurate mass and isotopic pattern matching
MET_RP25-20796	C10H10O7S-224	224	C10H10O7S	N/A	N/A	3	PTFI consensus library	Accurate mass and isotopic pattern matching
MET_RP25-20797	C10H10O7S-249.5	249.5	C10H10O7S	N/A	N/A	3	PTFI consensus library	Accurate mass and isotopic pattern matching
MET_RP25-20798	C10H10S3-234	234	C10H10S3	N/A	N/A	3	PTFI consensus library	Accurate mass and isotopic pattern matching
MET_RP25-20799	C10H11N4O7P-181	181	C10H11N4O7P	N/A	N/A	3	PTFI consensus library	Accurate mass and isotopic pattern matching
MET_RP25-20800	C10H11N4O7P-255	255	C10H11N4O7P	N/A	N/A	3	PTFI consensus library	Accurate mass and isotopic pattern matching
MET_RP25-20801	C10H11NO2-129	129	C10H11NO2	N/A	N/A	3	PTFI consensus library	Accurate mass and isotopic pattern matching
MET_RP25-20802	C10H11NO2-172.5	172.5	C10H11NO2	N/A	N/A	3	PTFI consensus library	Accurate mass and isotopic pattern matching
MET_RP25-20803	C10H11NO3-124	124	C10H11NO3	N/A	N/A	3	PTFI consensus library	Accurate mass and isotopic pattern matching
MET_RP25-20804	C10H11NO3-141	141	C10H11NO3	N/A	N/A	3	PTFI consensus library	Accurate mass and isotopic pattern matching
MET_RP25-20805	C10H11NO3-211	211	C10H11NO3	N/A	N/A	3	PTFI consensus library	Accurate mass and isotopic pattern matching
MET_RP25-20806	C10H11NO5-131.5	131.5	C10H11NO5	N/A	N/A	3	PTFI consensus library	Accurate mass and isotopic pattern matching
MET_RP25-20807	C10H11NO5-151.5	151.5	C10H11NO5	N/A	N/A	3	PTFI consensus library	Accurate mass and isotopic pattern matching
MET_RP25-20808	C10H12-260.5	260.5	C10H12	N/A	N/A	3	PTFI consensus library	Accurate mass and isotopic pattern matching
MET_RP25-20809	C10H12FN5O3-151.5	151.5	C10H12FN5O3	N/A	N/A	3	PTFI consensus library	Accurate mass and isotopic pattern matching
MET_RP25-20810	C10H12N2-108	108	C10H12N2	N/A	N/A	3	PTFI consensus library	Accurate mass and isotopic pattern matching
MET_RP25-20811	C10H12N2-116.5	116.5	C10H12N2	N/A	N/A	3	PTFI consensus library	Accurate mass and isotopic pattern matching
MET_RP25-20812	C10H12N2-177	177	C10H12N2	N/A	N/A	3	PTFI consensus library	Accurate mass and isotopic pattern matching
MET_RP25-20813	C10H12N2O4-174	174	C10H12N2O4	N/A	N/A	3	PTFI consensus library	Accurate mass and isotopic pattern matching
MET_RP25-20814	C10H12N4O4-127	127	C10H12N4O4	N/A	N/A	3	PTFI consensus library	Accurate mass and isotopic pattern matching
MET_RP25-20815	C10H12N4O5-136	136	C10H12N4O5	N/A	N/A	3	PTFI consensus library	Accurate mass and isotopic pattern matching
MET_RP25-20816	C10H12N4O6-122.5	122.5	C10H12N4O6	N/A	N/A	3	PTFI consensus library	Accurate mass and isotopic pattern matching
MET_RP25-20817	C10H12N4O7-136	136	C10H12N4O7	N/A	N/A	3	PTFI consensus library	Accurate mass and isotopic pattern matching
MET_RP25-20818	C10H12N4O7-142	142	C10H12N4O7	N/A	N/A	3	PTFI consensus library	Accurate mass and isotopic pattern matching
MET_RP25-20819	C10H12N4O7-243	243	C10H12N4O7	N/A	N/A	3	PTFI consensus library	Accurate mass and isotopic pattern matching
MET_RP25-20820	C10H12N5O7P-115	115	C10H12N5O7P	N/A	N/A	3	PTFI consensus library	Accurate mass and isotopic pattern matching
MET_RP25-20821	C10H12N5O7P-128	128	C10H12N5O7P	N/A	N/A	3	PTFI consensus library	Accurate mass and isotopic pattern matching
MET_RP25-20822	C10H12O-207.5	207.5	C10H12O	N/A	N/A	3	PTFI consensus library	Accurate mass and isotopic pattern matching
MET_RP25-20823	C10H12O-214	214	C10H12O	N/A	N/A	3	PTFI consensus library	Accurate mass and isotopic pattern matching
MET_RP25-20824	C10H12O-241	241	C10H12O	N/A	N/A	3	PTFI consensus library	Accurate mass and isotopic pattern matching
MET_RP25-20825	C10H12O2-230.5	230.5	C10H12O2	N/A	N/A	3	PTFI consensus library	Accurate mass and isotopic pattern matching
MET_RP25-20826	C10H12O2-292.5	292.5	C10H12O2	N/A	N/A	3	PTFI consensus library	Accurate mass and isotopic pattern matching
MET_RP25-20827	C10H12O3-189	189	C10H12O3	N/A	N/A	3	PTFI consensus library	Accurate mass and isotopic pattern matching
MET_RP25-20828	C10H12O3-208	208	C10H12O3	N/A	N/A	3	PTFI consensus library	Accurate mass and isotopic pattern matching
MET_RP25-20829	C10H12O3-253.5	253.5	C10H12O3	N/A	N/A	3	PTFI consensus library	Accurate mass and isotopic pattern matching
MET_RP25-20830	C10H12O4-171.5	171.5	C10H12O4	N/A	N/A	3	PTFI consensus library	Accurate mass and isotopic pattern matching
MET_RP25-20831	C10H12O4-183	183	C10H12O4	N/A	N/A	3	PTFI consensus library	Accurate mass and isotopic pattern matching
MET_RP25-20832	C10H12O4-191	191	C10H12O4	N/A	N/A	3	PTFI consensus library	Accurate mass and isotopic pattern matching
MET_RP25-20833	C10H12O4-217.5	217.5	C10H12O4	N/A	N/A	3	PTFI consensus library	Accurate mass and isotopic pattern matching
MET_RP25-20834	C10H12O4-251	251	C10H12O4	N/A	N/A	3	PTFI consensus library	Accurate mass and isotopic pattern matching
MET_RP25-20835	C10H12O5-137.5	137.5	C10H12O5	N/A	N/A	3	PTFI consensus library	Accurate mass and isotopic pattern matching
MET_RP25-20836	C10H12O5-162.5	162.5	C10H12O5	N/A	N/A	3	PTFI consensus library	Accurate mass and isotopic pattern matching
MET_RP25-20837	C10H12O5-174	174	C10H12O5	N/A	N/A	3	PTFI consensus library	Accurate mass and isotopic pattern matching
MET_RP25-20838	C10H12O5-250	250	C10H12O5	N/A	N/A	3	PTFI consensus library	Accurate mass and isotopic pattern matching
MET_RP25-20839	C10H12O5-537	537	C10H12O5	N/A	N/A	3	PTFI consensus library	Accurate mass and isotopic pattern matching
MET_RP25-20840	C10H12O7-105.5	105.5	C10H12O7	N/A	N/A	3	PTFI consensus library	Accurate mass and isotopic pattern matching
MET_RP25-20841	C10H12O7-148	148	C10H12O7	N/A	N/A	3	PTFI consensus library	Accurate mass and isotopic pattern matching
MET_RP25-20842	C10H13N2Na3O8-313	313	C10H13N2Na3O8	N/A	N/A	3	PTFI consensus library	Accurate mass and isotopic pattern matching
MET_RP25-20843	C10H13N3O-399	399	C10H13N3O	N/A	N/A	3	PTFI consensus library	Accurate mass and isotopic pattern matching
MET_RP25-20844	C10H13N4O8P-146.5	146.5	C10H13N4O8P	N/A	N/A	3	PTFI consensus library	Accurate mass and isotopic pattern matching
MET_RP25-20845	C10H13N4O8P-225.5	225.5	C10H13N4O8P	N/A	N/A	3	PTFI consensus library	Accurate mass and isotopic pattern matching
MET_RP25-20846	C10H13N4O8P-287.5	287.5	C10H13N4O8P	N/A	N/A	3	PTFI consensus library	Accurate mass and isotopic pattern matching
MET_RP25-20847	C10H13N5-172.5	172.5	C10H13N5	N/A	N/A	3	PTFI consensus library	Accurate mass and isotopic pattern matching
MET_RP25-20848	C10H13N5O4-130.5	130.5	C10H13N5O4	N/A	N/A	3	PTFI consensus library	Accurate mass and isotopic pattern matching
MET_RP25-20849	C10H13N5O4-156	156	C10H13N5O4	N/A	N/A	3	PTFI consensus library	Accurate mass and isotopic pattern matching
MET_RP25-20850	C10H13N5O6-175.5	175.5	C10H13N5O6	N/A	N/A	3	PTFI consensus library	Accurate mass and isotopic pattern matching
MET_RP25-20851	C10H13N5O6-503.5	503.5	C10H13N5O6	N/A	N/A	3	PTFI consensus library	Accurate mass and isotopic pattern matching
MET_RP25-20852	C10H13NO-202	202	C10H13NO	N/A	N/A	3	PTFI consensus library	Accurate mass and isotopic pattern matching
MET_RP25-20853	C10H13NO2-131	131	C10H13NO2	N/A	N/A	3	PTFI consensus library	Accurate mass and isotopic pattern matching
MET_RP25-20854	C10H13NO2-167.5	167.5	C10H13NO2	N/A	N/A	3	PTFI consensus library	Accurate mass and isotopic pattern matching
MET_RP25-20855	C10H13NO2-202.5	202.5	C10H13NO2	N/A	N/A	3	PTFI consensus library	Accurate mass and isotopic pattern matching
MET_RP25-20856	C10H13NO3-137.5	137.5	C10H13NO3	N/A	N/A	3	PTFI consensus library	Accurate mass and isotopic pattern matching
MET_RP25-20857	C10H13NO3-157	157	C10H13NO3	N/A	N/A	3	PTFI consensus library	Accurate mass and isotopic pattern matching
MET_RP25-20858	C10H13NO3-433	433	C10H13NO3	N/A	N/A	3	PTFI consensus library	Accurate mass and isotopic pattern matching
MET_RP25-20859	C10H13NO4-150.5	150.5	C10H13NO4	N/A	N/A	3	PTFI consensus library	Accurate mass and isotopic pattern matching
MET_RP25-20860	C10H13NO4-209.5	209.5	C10H13NO4	N/A	N/A	3	PTFI consensus library	Accurate mass and isotopic pattern matching
MET_RP25-20861	C10H13NO5-162	162	C10H13NO5	N/A	N/A	3	PTFI consensus library	Accurate mass and isotopic pattern matching
MET_RP25-20862	C10H13NO5-189.5	189.5	C10H13NO5	N/A	N/A	3	PTFI consensus library	Accurate mass and isotopic pattern matching
MET_RP25-20863	C10H14N2O2-174.5	174.5	C10H14N2O2	N/A	N/A	3	PTFI consensus library	Accurate mass and isotopic pattern matching
MET_RP25-20864	C10H14N2O2-235.5	235.5	C10H14N2O2	N/A	N/A	3	PTFI consensus library	Accurate mass and isotopic pattern matching
MET_RP25-20865	C10H14N2O4-119.5	119.5	C10H14N2O4	N/A	N/A	3	PTFI consensus library	Accurate mass and isotopic pattern matching
MET_RP25-20866	C10H14N2O4-142.5	142.5	C10H14N2O4	N/A	N/A	3	PTFI consensus library	Accurate mass and isotopic pattern matching
MET_RP25-20867	C10H14N2O4-164.5	164.5	C10H14N2O4	N/A	N/A	3	PTFI consensus library	Accurate mass and isotopic pattern matching
MET_RP25-20868	C10H14N2O5-135.5	135.5	C10H14N2O5	N/A	N/A	3	PTFI consensus library	Accurate mass and isotopic pattern matching
MET_RP25-20869	C10H14N4O5-240.5	240.5	C10H14N4O5	N/A	N/A	3	PTFI consensus library	Accurate mass and isotopic pattern matching
MET_RP25-20870	C10H14N4O5-248	248	C10H14N4O5	N/A	N/A	3	PTFI consensus library	Accurate mass and isotopic pattern matching
MET_RP25-20871	C10H14N5O6P-274	274	C10H14N5O6P	N/A	N/A	3	PTFI consensus library	Accurate mass and isotopic pattern matching
MET_RP25-20872	C10H14N5O8P-213.5	213.5	C10H14N5O8P	N/A	N/A	3	PTFI consensus library	Accurate mass and isotopic pattern matching
MET_RP25-20873	C10H14NO5PS-199.5	199.5	C10H14NO5PS	N/A	N/A	3	PTFI consensus library	Accurate mass and isotopic pattern matching
MET_RP25-20874	C10H14O-213	213	C10H14O	N/A	N/A	3	PTFI consensus library	Accurate mass and isotopic pattern matching
MET_RP25-20875	C10H14O-325.5	325.5	C10H14O	N/A	N/A	3	PTFI consensus library	Accurate mass and isotopic pattern matching
MET_RP25-20876	C10H14O-547.5	547.5	C10H14O	N/A	N/A	3	PTFI consensus library	Accurate mass and isotopic pattern matching
MET_RP25-20877	C10H14O2-235.5	235.5	C10H14O2	N/A	N/A	3	PTFI consensus library	Accurate mass and isotopic pattern matching
MET_RP25-20878	C10H14O2S-256.5	256.5	C10H14O2S	N/A	N/A	3	PTFI consensus library	Accurate mass and isotopic pattern matching
MET_RP25-20879	C10H14O2S2-221	221	C10H14O2S2	N/A	N/A	3	PTFI consensus library	Accurate mass and isotopic pattern matching
MET_RP25-20880	C10H14O2S2-236.5	236.5	C10H14O2S2	N/A	N/A	3	PTFI consensus library	Accurate mass and isotopic pattern matching
MET_RP25-20881	C10H14O3-195	195	C10H14O3	N/A	N/A	3	PTFI consensus library	Accurate mass and isotopic pattern matching
MET_RP25-20882	C10H14O3-207	207	C10H14O3	N/A	N/A	3	PTFI consensus library	Accurate mass and isotopic pattern matching
MET_RP25-20883	C10H14O3-217	217	C10H14O3	N/A	N/A	3	PTFI consensus library	Accurate mass and isotopic pattern matching
MET_RP25-20884	C10H14O3S-243	243	C10H14O3S	N/A	N/A	3	PTFI consensus library	Accurate mass and isotopic pattern matching
MET_RP25-20885	C10H14O4-176	176	C10H14O4	N/A	N/A	3	PTFI consensus library	Accurate mass and isotopic pattern matching
MET_RP25-20886	C10H14O4-205	205	C10H14O4	N/A	N/A	3	PTFI consensus library	Accurate mass and isotopic pattern matching
MET_RP25-20887	C10H14O4-232	232	C10H14O4	N/A	N/A	3	PTFI consensus library	Accurate mass and isotopic pattern matching
MET_RP25-20888	C10H14O9-146	146	C10H14O9	N/A	N/A	3	PTFI consensus library	Accurate mass and isotopic pattern matching
MET_RP25-20889	C10H15N3O8-218.5	218.5	C10H15N3O8	N/A	N/A	3	PTFI consensus library	Accurate mass and isotopic pattern matching
MET_RP25-20890	C10H15N4O15P3-320	320	C10H15N4O15P3	N/A	N/A	3	PTFI consensus library	Accurate mass and isotopic pattern matching
MET_RP25-20891	C10H15N4O9P-206.5	206.5	C10H15N4O9P	N/A	N/A	3	PTFI consensus library	Accurate mass and isotopic pattern matching
MET_RP25-20892	C10H15N4O9P-218	218	C10H15N4O9P	N/A	N/A	3	PTFI consensus library	Accurate mass and isotopic pattern matching
MET_RP25-20893	C10H15N4O9P-237	237	C10H15N4O9P	N/A	N/A	3	PTFI consensus library	Accurate mass and isotopic pattern matching
MET_RP25-20894	C10H15N4O9P-294	294	C10H15N4O9P	N/A	N/A	3	PTFI consensus library	Accurate mass and isotopic pattern matching
MET_RP25-20895	C10H15N5O-165	165	C10H15N5O	N/A	N/A	3	PTFI consensus library	Accurate mass and isotopic pattern matching
MET_RP25-20896	C10H15NO7-139	139	C10H15NO7	N/A	N/A	3	PTFI consensus library	Accurate mass and isotopic pattern matching
MET_RP25-20897	C10H15NO7-144.5	144.5	C10H15NO7	N/A	N/A	3	PTFI consensus library	Accurate mass and isotopic pattern matching
MET_RP25-20898	C10H15NO7-174.5	174.5	C10H15NO7	N/A	N/A	3	PTFI consensus library	Accurate mass and isotopic pattern matching
MET_RP25-20899	C10H15O3PS2-311.5	311.5	C10H15O3PS2	N/A	N/A	3	PTFI consensus library	Accurate mass and isotopic pattern matching
MET_RP25-20900	C10H16N2O11P2-142	142	C10H16N2O11P2	N/A	N/A	3	PTFI consensus library	Accurate mass and isotopic pattern matching
MET_RP25-20901	C10H16N2O11P2-163	163	C10H16N2O11P2	N/A	N/A	3	PTFI consensus library	Accurate mass and isotopic pattern matching
MET_RP25-20902	C10H16N2O11P2-271.5	271.5	C10H16N2O11P2	N/A	N/A	3	PTFI consensus library	Accurate mass and isotopic pattern matching
MET_RP25-20903	C10H16N2O2-186.5	186.5	C10H16N2O2	N/A	N/A	3	PTFI consensus library	Accurate mass and isotopic pattern matching
MET_RP25-20904	C10H16N2O3-166.5	166.5	C10H16N2O3	N/A	N/A	3	PTFI consensus library	Accurate mass and isotopic pattern matching
MET_RP25-20905	C10H16N2O4-137.5	137.5	C10H16N2O4	N/A	N/A	3	PTFI consensus library	Accurate mass and isotopic pattern matching
MET_RP25-20906	C10H16N2O4-145	145	C10H16N2O4	N/A	N/A	3	PTFI consensus library	Accurate mass and isotopic pattern matching
MET_RP25-20907	C10H16N2O4-157	157	C10H16N2O4	N/A	N/A	3	PTFI consensus library	Accurate mass and isotopic pattern matching
MET_RP25-20908	C10H16N2O5-262.5	262.5	C10H16N2O5	N/A	N/A	3	PTFI consensus library	Accurate mass and isotopic pattern matching
MET_RP25-20909	C10H16N2O6-344.5	344.5	C10H16N2O6	N/A	N/A	3	PTFI consensus library	Accurate mass and isotopic pattern matching
MET_RP25-20910	C10H16N2O8-165	165	C10H16N2O8	N/A	N/A	3	PTFI consensus library	Accurate mass and isotopic pattern matching
MET_RP25-20911	C10H16O10-146	146	C10H16O10	N/A	N/A	3	PTFI consensus library	Accurate mass and isotopic pattern matching
MET_RP25-20912	C10H16O10-555	555	C10H16O10	N/A	N/A	3	PTFI consensus library	Accurate mass and isotopic pattern matching
MET_RP25-20913	C10H16O2-339	339	C10H16O2	N/A	N/A	3	PTFI consensus library	Accurate mass and isotopic pattern matching
MET_RP25-20914	C10H16O2S2-101	101	C10H16O2S2	N/A	N/A	3	PTFI consensus library	Accurate mass and isotopic pattern matching
MET_RP25-20915	C10H16O3-215	215	C10H16O3	N/A	N/A	3	PTFI consensus library	Accurate mass and isotopic pattern matching
MET_RP25-20916	C10H16O4-226.5	226.5	C10H16O4	N/A	N/A	3	PTFI consensus library	Accurate mass and isotopic pattern matching
MET_RP25-20917	C10H16O4-237	237	C10H16O4	N/A	N/A	3	PTFI consensus library	Accurate mass and isotopic pattern matching
MET_RP25-20918	C10H16O4-263.5	263.5	C10H16O4	N/A	N/A	3	PTFI consensus library	Accurate mass and isotopic pattern matching
MET_RP25-20919	C10H16O4-297.5	297.5	C10H16O4	N/A	N/A	3	PTFI consensus library	Accurate mass and isotopic pattern matching
MET_RP25-20920	C10H16O5-243	243	C10H16O5	N/A	N/A	3	PTFI consensus library	Accurate mass and isotopic pattern matching
MET_RP25-20921	C10H16O8-188	188	C10H16O8	N/A	N/A	3	PTFI consensus library	Accurate mass and isotopic pattern matching
MET_RP25-20922	C10H16O8-275	275	C10H16O8	N/A	N/A	3	PTFI consensus library	Accurate mass and isotopic pattern matching
MET_RP25-20923	C10H16S3-306	306	C10H16S3	N/A	N/A	3	PTFI consensus library	Accurate mass and isotopic pattern matching
MET_RP25-20924	C10H16S4-201	201	C10H16S4	N/A	N/A	3	PTFI consensus library	Accurate mass and isotopic pattern matching
MET_RP25-20925	C10H17N2O14P3-232	232	C10H17N2O14P3	N/A	N/A	3	PTFI consensus library	Accurate mass and isotopic pattern matching
MET_RP25-20926	C10H17N5O16P4-247.5	247.5	C10H17N5O16P4	N/A	N/A	3	PTFI consensus library	Accurate mass and isotopic pattern matching
MET_RP25-20927	C10H17N7O12S2-236.5	236.5	C10H17N7O12S2	N/A	N/A	3	PTFI consensus library	Accurate mass and isotopic pattern matching
MET_RP25-20928	C10H17N7O6-166.5	166.5	C10H17N7O6	N/A	N/A	3	PTFI consensus library	Accurate mass and isotopic pattern matching
MET_RP25-20929	C10H17N7O6-252.5	252.5	C10H17N7O6	N/A	N/A	3	PTFI consensus library	Accurate mass and isotopic pattern matching
MET_RP25-20930	C10H17N7O7S-184.5	184.5	C10H17N7O7S	N/A	N/A	3	PTFI consensus library	Accurate mass and isotopic pattern matching
MET_RP25-20931	C10H17N7O7S-542	542	C10H17N7O7S	N/A	N/A	3	PTFI consensus library	Accurate mass and isotopic pattern matching
MET_RP25-20932	C10H17N7O8S-207.5	207.5	C10H17N7O8S	N/A	N/A	3	PTFI consensus library	Accurate mass and isotopic pattern matching
MET_RP25-20933	C10H17N7O9S-168	168	C10H17N7O9S	N/A	N/A	3	PTFI consensus library	Accurate mass and isotopic pattern matching
MET_RP25-20934	C10H17N7O9S-491.5	491.5	C10H17N7O9S	N/A	N/A	3	PTFI consensus library	Accurate mass and isotopic pattern matching
MET_RP25-20935	C10H17NO-548	548	C10H17NO	N/A	N/A	3	PTFI consensus library	Accurate mass and isotopic pattern matching
MET_RP25-20936	C10H17NO3-123	123	C10H17NO3	N/A	N/A	3	PTFI consensus library	Accurate mass and isotopic pattern matching
MET_RP25-20937	C10H17NO3-132	132	C10H17NO3	N/A	N/A	3	PTFI consensus library	Accurate mass and isotopic pattern matching
MET_RP25-20938	C10H17NO3-228.5	228.5	C10H17NO3	N/A	N/A	3	PTFI consensus library	Accurate mass and isotopic pattern matching
MET_RP25-20939	C10H17NO5-163.5	163.5	C10H17NO5	N/A	N/A	3	PTFI consensus library	Accurate mass and isotopic pattern matching
MET_RP25-20940	C10H17NO5-169.5	169.5	C10H17NO5	N/A	N/A	3	PTFI consensus library	Accurate mass and isotopic pattern matching
MET_RP25-20941	C10H17NO5-178	178	C10H17NO5	N/A	N/A	3	PTFI consensus library	Accurate mass and isotopic pattern matching
MET_RP25-20942	C10H17NO5-195.5	195.5	C10H17NO5	N/A	N/A	3	PTFI consensus library	Accurate mass and isotopic pattern matching
MET_RP25-20943	C10H17NO5-209.5	209.5	C10H17NO5	N/A	N/A	3	PTFI consensus library	Accurate mass and isotopic pattern matching
MET_RP25-20944	C10H17NO6-147.5	147.5	C10H17NO6	N/A	N/A	3	PTFI consensus library	Accurate mass and isotopic pattern matching
MET_RP25-20945	C10H17NO6-172.5	172.5	C10H17NO6	N/A	N/A	3	PTFI consensus library	Accurate mass and isotopic pattern matching
MET_RP25-20946	C10H17NO6-181	181	C10H17NO6	N/A	N/A	3	PTFI consensus library	Accurate mass and isotopic pattern matching
MET_RP25-20947	C10H17NO6-219.5	219.5	C10H17NO6	N/A	N/A	3	PTFI consensus library	Accurate mass and isotopic pattern matching
MET_RP25-20948	C10H17NO9S2-273	273	C10H17NO9S2	N/A	N/A	3	PTFI consensus library	Accurate mass and isotopic pattern matching
MET_RP25-20949	C10H18N2Na2O10-139.5	139.5	C10H18N2Na2O10	N/A	N/A	3	PTFI consensus library	Accurate mass and isotopic pattern matching
MET_RP25-20950	C10H18N2Na2O10-264.5	264.5	C10H18N2Na2O10	N/A	N/A	3	PTFI consensus library	Accurate mass and isotopic pattern matching
MET_RP25-20951	C10H18N2Na2O10-395	395	C10H18N2Na2O10	N/A	N/A	3	PTFI consensus library	Accurate mass and isotopic pattern matching
MET_RP25-20952	C10H18N2O3S-241	241	C10H18N2O3S	N/A	N/A	3	PTFI consensus library	Accurate mass and isotopic pattern matching
MET_RP25-20953	C10H18N2O3S-471.5	471.5	C10H18N2O3S	N/A	N/A	3	PTFI consensus library	Accurate mass and isotopic pattern matching
MET_RP25-20954	C10H18N2O4-130.5	130.5	C10H18N2O4	N/A	N/A	3	PTFI consensus library	Accurate mass and isotopic pattern matching
MET_RP25-20955	C10H18N2O4-139	139	C10H18N2O4	N/A	N/A	3	PTFI consensus library	Accurate mass and isotopic pattern matching
MET_RP25-20956	C10H18N2O4-149	149	C10H18N2O4	N/A	N/A	3	PTFI consensus library	Accurate mass and isotopic pattern matching
MET_RP25-20957	C10H18N2O4S-193.5	193.5	C10H18N2O4S	N/A	N/A	3	PTFI consensus library	Accurate mass and isotopic pattern matching
MET_RP25-20958	C10H18N2O4S3-282.5	282.5	C10H18N2O4S3	N/A	N/A	3	PTFI consensus library	Accurate mass and isotopic pattern matching
MET_RP25-20959	C10H18N2O4S3-302.5	302.5	C10H18N2O4S3	N/A	N/A	3	PTFI consensus library	Accurate mass and isotopic pattern matching
MET_RP25-20960	C10H18N2O5S-173	173	C10H18N2O5S	N/A	N/A	3	PTFI consensus library	Accurate mass and isotopic pattern matching
MET_RP25-20961	C10H18N2O5S-424.5	424.5	C10H18N2O5S	N/A	N/A	3	PTFI consensus library	Accurate mass and isotopic pattern matching
MET_RP25-20962	C10H18N2O6S-211.5	211.5	C10H18N2O6S	N/A	N/A	3	PTFI consensus library	Accurate mass and isotopic pattern matching
MET_RP25-20963	C10H18N2O8-199.5	199.5	C10H18N2O8	N/A	N/A	3	PTFI consensus library	Accurate mass and isotopic pattern matching
MET_RP25-20964	C10H18N2O8-205.5	205.5	C10H18N2O8	N/A	N/A	3	PTFI consensus library	Accurate mass and isotopic pattern matching
MET_RP25-20965	C10H18O2-140.5	140.5	C10H18O2	N/A	N/A	3	PTFI consensus library	Accurate mass and isotopic pattern matching
MET_RP25-20966	C10H18O2-532.5	532.5	C10H18O2	N/A	N/A	3	PTFI consensus library	Accurate mass and isotopic pattern matching
MET_RP25-20967	C10H18O2-567	567	C10H18O2	N/A	N/A	3	PTFI consensus library	Accurate mass and isotopic pattern matching
MET_RP25-20968	C10H18O3-170.5	170.5	C10H18O3	N/A	N/A	3	PTFI consensus library	Accurate mass and isotopic pattern matching
MET_RP25-20969	C10H18O3-254.5	254.5	C10H18O3	N/A	N/A	3	PTFI consensus library	Accurate mass and isotopic pattern matching
MET_RP25-20970	C10H18O3-330.5	330.5	C10H18O3	N/A	N/A	3	PTFI consensus library	Accurate mass and isotopic pattern matching
MET_RP25-20971	C10H18O4-187.5	187.5	C10H18O4	N/A	N/A	3	PTFI consensus library	Accurate mass and isotopic pattern matching
MET_RP25-20972	C10H18O4-211.5	211.5	C10H18O4	N/A	N/A	3	PTFI consensus library	Accurate mass and isotopic pattern matching
MET_RP25-20973	C10H18O4-271	271	C10H18O4	N/A	N/A	3	PTFI consensus library	Accurate mass and isotopic pattern matching
MET_RP25-20974	C10H18O4S-216.5	216.5	C10H18O4S	N/A	N/A	3	PTFI consensus library	Accurate mass and isotopic pattern matching
MET_RP25-20975	C10H18O4S-238.5	238.5	C10H18O4S	N/A	N/A	3	PTFI consensus library	Accurate mass and isotopic pattern matching
MET_RP25-20976	C10H18O4S-308.5	308.5	C10H18O4S	N/A	N/A	3	PTFI consensus library	Accurate mass and isotopic pattern matching
MET_RP25-20977	C10H18O5-222.5	222.5	C10H18O5	N/A	N/A	3	PTFI consensus library	Accurate mass and isotopic pattern matching
MET_RP25-20978	C10H18O5-229.5	229.5	C10H18O5	N/A	N/A	3	PTFI consensus library	Accurate mass and isotopic pattern matching
MET_RP25-20979	C10H18O5-246.5	246.5	C10H18O5	N/A	N/A	3	PTFI consensus library	Accurate mass and isotopic pattern matching
MET_RP25-20980	C10H18O7-146	146	C10H18O7	N/A	N/A	3	PTFI consensus library	Accurate mass and isotopic pattern matching
MET_RP25-20981	C10H18O7-207.5	207.5	C10H18O7	N/A	N/A	3	PTFI consensus library	Accurate mass and isotopic pattern matching
MET_RP25-20982	C10H18O7-218	218	C10H18O7	N/A	N/A	3	PTFI consensus library	Accurate mass and isotopic pattern matching
MET_RP25-20983	C10H18O7-373.5	373.5	C10H18O7	N/A	N/A	3	PTFI consensus library	Accurate mass and isotopic pattern matching
MET_RP25-20984	C10H18O9-228	228	C10H18O9	N/A	N/A	3	PTFI consensus library	Accurate mass and isotopic pattern matching
MET_RP25-20985	C10H19N5O5-196	196	C10H19N5O5	N/A	N/A	3	PTFI consensus library	Accurate mass and isotopic pattern matching
MET_RP25-20986	C10H19N5S-228.5	228.5	C10H19N5S	N/A	N/A	3	PTFI consensus library	Accurate mass and isotopic pattern matching
MET_RP25-20987	C10H19NO-143	143	C10H19NO	N/A	N/A	3	PTFI consensus library	Accurate mass and isotopic pattern matching
MET_RP25-20988	C10H19NO-427.5	427.5	C10H19NO	N/A	N/A	3	PTFI consensus library	Accurate mass and isotopic pattern matching
MET_RP25-20989	C10H19NO-549.5	549.5	C10H19NO	N/A	N/A	3	PTFI consensus library	Accurate mass and isotopic pattern matching
MET_RP25-20990	C10H19NO10S2-291	291	C10H19NO10S2	N/A	N/A	3	PTFI consensus library	Accurate mass and isotopic pattern matching
MET_RP25-20991	C10H19NO2S2-144	144	C10H19NO2S2	N/A	N/A	3	PTFI consensus library	Accurate mass and isotopic pattern matching
MET_RP25-20992	C10H19NO3-146	146	C10H19NO3	N/A	N/A	3	PTFI consensus library	Accurate mass and isotopic pattern matching
MET_RP25-20993	C10H19NO3-266.5	266.5	C10H19NO3	N/A	N/A	3	PTFI consensus library	Accurate mass and isotopic pattern matching
MET_RP25-20994	C10H19NO4-179.5	179.5	C10H19NO4	N/A	N/A	3	PTFI consensus library	Accurate mass and isotopic pattern matching
MET_RP25-20995	C10H19NO4-194.5	194.5	C10H19NO4	N/A	N/A	3	PTFI consensus library	Accurate mass and isotopic pattern matching
MET_RP25-20996	C10H19NO4-210.5	210.5	C10H19NO4	N/A	N/A	3	PTFI consensus library	Accurate mass and isotopic pattern matching
MET_RP25-20997	C10H19NO4-220	220	C10H19NO4	N/A	N/A	3	PTFI consensus library	Accurate mass and isotopic pattern matching
MET_RP25-20998	C10H19NO5-150	150	C10H19NO5	N/A	N/A	3	PTFI consensus library	Accurate mass and isotopic pattern matching
MET_RP25-20999	C10H19NO8-147.5	147.5	C10H19NO8	N/A	N/A	3	PTFI consensus library	Accurate mass and isotopic pattern matching
MET_RP25-21000	C10H19NO8-155.5	155.5	C10H19NO8	N/A	N/A	3	PTFI consensus library	Accurate mass and isotopic pattern matching
MET_RP25-21001	C10H19NOS2-131	131	C10H19NOS2	N/A	N/A	3	PTFI consensus library	Accurate mass and isotopic pattern matching
MET_RP25-21002	C10H19NaO2-236.5	236.5	C10H19NaO2	N/A	N/A	3	PTFI consensus library	Accurate mass and isotopic pattern matching
MET_RP25-21003	C10H19NaO2-338.5	338.5	C10H19NaO2	N/A	N/A	3	PTFI consensus library	Accurate mass and isotopic pattern matching
MET_RP25-21004	C10H19NaO2-352.5	352.5	C10H19NaO2	N/A	N/A	3	PTFI consensus library	Accurate mass and isotopic pattern matching
MET_RP25-21005	C10H20N2O3-122.5	122.5	C10H20N2O3	N/A	N/A	3	PTFI consensus library	Accurate mass and isotopic pattern matching
MET_RP25-21006	C10H20N2O3-132	132	C10H20N2O3	N/A	N/A	3	PTFI consensus library	Accurate mass and isotopic pattern matching
MET_RP25-21007	C10H20N2O3-191	191	C10H20N2O3	N/A	N/A	3	PTFI consensus library	Accurate mass and isotopic pattern matching
MET_RP25-21008	C10H20N2O3S2-186.5	186.5	C10H20N2O3S2	N/A	N/A	3	PTFI consensus library	Accurate mass and isotopic pattern matching
MET_RP25-21009	C10H20N2O4-398	398	C10H20N2O4	N/A	N/A	3	PTFI consensus library	Accurate mass and isotopic pattern matching
MET_RP25-21010	C10H20N6O4-201	201	C10H20N6O4	N/A	N/A	3	PTFI consensus library	Accurate mass and isotopic pattern matching
MET_RP25-21011	C10H20N6O4-232	232	C10H20N6O4	N/A	N/A	3	PTFI consensus library	Accurate mass and isotopic pattern matching
MET_RP25-21012	C10H20N6O4-264	264	C10H20N6O4	N/A	N/A	3	PTFI consensus library	Accurate mass and isotopic pattern matching
MET_RP25-21013	C10H20O2-277.5	277.5	C10H20O2	N/A	N/A	3	PTFI consensus library	Accurate mass and isotopic pattern matching
MET_RP25-21014	C10H20O2-438.5	438.5	C10H20O2	N/A	N/A	3	PTFI consensus library	Accurate mass and isotopic pattern matching
MET_RP25-21015	C10H20O3-164.5	164.5	C10H20O3	N/A	N/A	3	PTFI consensus library	Accurate mass and isotopic pattern matching
MET_RP25-21016	C10H20O3-170	170	C10H20O3	N/A	N/A	3	PTFI consensus library	Accurate mass and isotopic pattern matching
MET_RP25-21017	C10H20O3-207	207	C10H20O3	N/A	N/A	3	PTFI consensus library	Accurate mass and isotopic pattern matching
MET_RP25-21018	C10H20O3-589.5	589.5	C10H20O3	N/A	N/A	3	PTFI consensus library	Accurate mass and isotopic pattern matching
MET_RP25-21019	C10H20O4-170.5	170.5	C10H20O4	N/A	N/A	3	PTFI consensus library	Accurate mass and isotopic pattern matching
MET_RP25-21020	C10H20O4-194	194	C10H20O4	N/A	N/A	3	PTFI consensus library	Accurate mass and isotopic pattern matching
MET_RP25-21021	C10H20O4-205.5	205.5	C10H20O4	N/A	N/A	3	PTFI consensus library	Accurate mass and isotopic pattern matching
MET_RP25-21022	C10H20O4-240.5	240.5	C10H20O4	N/A	N/A	3	PTFI consensus library	Accurate mass and isotopic pattern matching
MET_RP25-21023	C10H20O4-289.5	289.5	C10H20O4	N/A	N/A	3	PTFI consensus library	Accurate mass and isotopic pattern matching
MET_RP25-21024	C10H20O4-331	331	C10H20O4	N/A	N/A	3	PTFI consensus library	Accurate mass and isotopic pattern matching
MET_RP25-21025	C10H20O6-102.5	102.5	C10H20O6	N/A	N/A	3	PTFI consensus library	Accurate mass and isotopic pattern matching
MET_RP25-21026	C10H20O7-135	135	C10H20O7	N/A	N/A	3	PTFI consensus library	Accurate mass and isotopic pattern matching
MET_RP25-21027	C10H20O7-150	150	C10H20O7	N/A	N/A	3	PTFI consensus library	Accurate mass and isotopic pattern matching
MET_RP25-21028	C10H20O7-158	158	C10H20O7	N/A	N/A	3	PTFI consensus library	Accurate mass and isotopic pattern matching
MET_RP25-21029	C10H20O7-175	175	C10H20O7	N/A	N/A	3	PTFI consensus library	Accurate mass and isotopic pattern matching
MET_RP25-21030	C10H21N3O3-143	143	C10H21N3O3	N/A	N/A	3	PTFI consensus library	Accurate mass and isotopic pattern matching
MET_RP25-21031	C10H21N3O3-188.5	188.5	C10H21N3O3	N/A	N/A	3	PTFI consensus library	Accurate mass and isotopic pattern matching
MET_RP25-21032	C10H21NO-391	391	C10H21NO	N/A	N/A	3	PTFI consensus library	Accurate mass and isotopic pattern matching
MET_RP25-21033	C10H21NO-404.5	404.5	C10H21NO	N/A	N/A	3	PTFI consensus library	Accurate mass and isotopic pattern matching
MET_RP25-21034	C10H21NO-447.5	447.5	C10H21NO	N/A	N/A	3	PTFI consensus library	Accurate mass and isotopic pattern matching
MET_RP25-21035	C10H22-548	548	C10H22	N/A	N/A	3	PTFI consensus library	Accurate mass and isotopic pattern matching
MET_RP25-21036	C10H23N3O2-130.5	130.5	C10H23N3O2	N/A	N/A	3	PTFI consensus library	Accurate mass and isotopic pattern matching
MET_RP25-21037	C10H28Cl2N2OP2-149.5	149.5	C10H28Cl2N2OP2	N/A	N/A	3	PTFI consensus library	Accurate mass and isotopic pattern matching
MET_RP25-21038	C10H28Cl2N2OP2-166.5	166.5	C10H28Cl2N2OP2	N/A	N/A	3	PTFI consensus library	Accurate mass and isotopic pattern matching
MET_RP25-21039	C10H3F19O-202.5	202.5	C10H3F19O	N/A	N/A	3	PTFI consensus library	Accurate mass and isotopic pattern matching
MET_RP25-21040	C10H6F12-235	235	C10H6F12	N/A	N/A	3	PTFI consensus library	Accurate mass and isotopic pattern matching
MET_RP25-21041	C10H6F3NO2-103.5	103.5	C10H6F3NO2	N/A	N/A	3	PTFI consensus library	Accurate mass and isotopic pattern matching
MET_RP25-21042	C10H6O2-211.5	211.5	C10H6O2	N/A	N/A	3	PTFI consensus library	Accurate mass and isotopic pattern matching
MET_RP25-21043	C10H6O3-198	198	C10H6O3	N/A	N/A	3	PTFI consensus library	Accurate mass and isotopic pattern matching
MET_RP25-21044	C10H6O3-207.5	207.5	C10H6O3	N/A	N/A	3	PTFI consensus library	Accurate mass and isotopic pattern matching
MET_RP25-21045	C10H6O3-214.5	214.5	C10H6O3	N/A	N/A	3	PTFI consensus library	Accurate mass and isotopic pattern matching
MET_RP25-21046	C10H6O3-220.5	220.5	C10H6O3	N/A	N/A	3	PTFI consensus library	Accurate mass and isotopic pattern matching
MET_RP25-21047	C10H7F15O-221	221	C10H7F15O	N/A	N/A	3	PTFI consensus library	Accurate mass and isotopic pattern matching
MET_RP25-21048	C10H7F15O-238.5	238.5	C10H7F15O	N/A	N/A	3	PTFI consensus library	Accurate mass and isotopic pattern matching
MET_RP25-21049	C10H7N3S-193.5	193.5	C10H7N3S	N/A	N/A	3	PTFI consensus library	Accurate mass and isotopic pattern matching
MET_RP25-21050	C10H7NO4-177	177	C10H7NO4	N/A	N/A	3	PTFI consensus library	Accurate mass and isotopic pattern matching
MET_RP25-21051	C10H8N2O-203.5	203.5	C10H8N2O	N/A	N/A	3	PTFI consensus library	Accurate mass and isotopic pattern matching
MET_RP25-21052	C10H8N2O-240.5	240.5	C10H8N2O	N/A	N/A	3	PTFI consensus library	Accurate mass and isotopic pattern matching
MET_RP25-21053	C10H8N2O2-289.5	289.5	C10H8N2O2	N/A	N/A	3	PTFI consensus library	Accurate mass and isotopic pattern matching
MET_RP25-21054	C10H8N4O8-191.5	191.5	C10H8N4O8	N/A	N/A	3	PTFI consensus library	Accurate mass and isotopic pattern matching
MET_RP25-21055	C10H8O-522	522	C10H8O	N/A	N/A	3	PTFI consensus library	Accurate mass and isotopic pattern matching
MET_RP25-21056	C10H8O2-204	204	C10H8O2	N/A	N/A	3	PTFI consensus library	Accurate mass and isotopic pattern matching
MET_RP25-21057	C10H8O2-210.5	210.5	C10H8O2	N/A	N/A	3	PTFI consensus library	Accurate mass and isotopic pattern matching
MET_RP25-21058	C10H8O2-218.5	218.5	C10H8O2	N/A	N/A	3	PTFI consensus library	Accurate mass and isotopic pattern matching
MET_RP25-21059	C10H8O2-225.5	225.5	C10H8O2	N/A	N/A	3	PTFI consensus library	Accurate mass and isotopic pattern matching
MET_RP25-21060	C10H8O2-352	352	C10H8O2	N/A	N/A	3	PTFI consensus library	Accurate mass and isotopic pattern matching
MET_RP25-21061	C10H8O3-153.5	153.5	C10H8O3	N/A	N/A	3	PTFI consensus library	Accurate mass and isotopic pattern matching
MET_RP25-21062	C10H8O3-182	182	C10H8O3	N/A	N/A	3	PTFI consensus library	Accurate mass and isotopic pattern matching
MET_RP25-21063	C10H8O3-189	189	C10H8O3	N/A	N/A	3	PTFI consensus library	Accurate mass and isotopic pattern matching
MET_RP25-21064	C10H8O3-200	200	C10H8O3	N/A	N/A	3	PTFI consensus library	Accurate mass and isotopic pattern matching
MET_RP25-21065	C10H8O3-207.5	207.5	C10H8O3	N/A	N/A	3	PTFI consensus library	Accurate mass and isotopic pattern matching
MET_RP25-21066	C10H8O3-214.5	214.5	C10H8O3	N/A	N/A	3	PTFI consensus library	Accurate mass and isotopic pattern matching
MET_RP25-21067	C10H8O3-222.5	222.5	C10H8O3	N/A	N/A	3	PTFI consensus library	Accurate mass and isotopic pattern matching
MET_RP25-21068	C10H8O3-233.5	233.5	C10H8O3	N/A	N/A	3	PTFI consensus library	Accurate mass and isotopic pattern matching
MET_RP25-21069	C10H8O3-238	238	C10H8O3	N/A	N/A	3	PTFI consensus library	Accurate mass and isotopic pattern matching
MET_RP25-21070	C10H8O4-204.5	204.5	C10H8O4	N/A	N/A	3	PTFI consensus library	Accurate mass and isotopic pattern matching
MET_RP25-21071	C10H8O4-212.5	212.5	C10H8O4	N/A	N/A	3	PTFI consensus library	Accurate mass and isotopic pattern matching
MET_RP25-21072	C10H8O4-227.5	227.5	C10H8O4	N/A	N/A	3	PTFI consensus library	Accurate mass and isotopic pattern matching
MET_RP25-21073	C10H8O4-239	239	C10H8O4	N/A	N/A	3	PTFI consensus library	Accurate mass and isotopic pattern matching
MET_RP25-21074	C10H8O5-208	208	C10H8O5	N/A	N/A	3	PTFI consensus library	Accurate mass and isotopic pattern matching
MET_RP25-21075	C10H8O5-223.5	223.5	C10H8O5	N/A	N/A	3	PTFI consensus library	Accurate mass and isotopic pattern matching
MET_RP25-21076	C10H8O5-232	232	C10H8O5	N/A	N/A	3	PTFI consensus library	Accurate mass and isotopic pattern matching
MET_RP25-21077	C10H8O6-167	167	C10H8O6	N/A	N/A	3	PTFI consensus library	Accurate mass and isotopic pattern matching
MET_RP25-21078	C10H8O6-215.5	215.5	C10H8O6	N/A	N/A	3	PTFI consensus library	Accurate mass and isotopic pattern matching
MET_RP25-21079	C10H8O6-363.5	363.5	C10H8O6	N/A	N/A	3	PTFI consensus library	Accurate mass and isotopic pattern matching
MET_RP25-21080	C10H9F9O2-233	233	C10H9F9O2	N/A	N/A	3	PTFI consensus library	Accurate mass and isotopic pattern matching
MET_RP25-21081	C10H9N-112	112	C10H9N	N/A	N/A	3	PTFI consensus library	Accurate mass and isotopic pattern matching
MET_RP25-21082	C10H9N-125.5	125.5	C10H9N	N/A	N/A	3	PTFI consensus library	Accurate mass and isotopic pattern matching
MET_RP25-21083	C10H9N-166.5	166.5	C10H9N	N/A	N/A	3	PTFI consensus library	Accurate mass and isotopic pattern matching
MET_RP25-21084	C10H9N-253.5	253.5	C10H9N	N/A	N/A	3	PTFI consensus library	Accurate mass and isotopic pattern matching
MET_RP25-21085	C10H9N-265	265	C10H9N	N/A	N/A	3	PTFI consensus library	Accurate mass and isotopic pattern matching
MET_RP25-21086	C10H9NO-164	164	C10H9NO	N/A	N/A	3	PTFI consensus library	Accurate mass and isotopic pattern matching
MET_RP25-21087	C10H9NO-178.5	178.5	C10H9NO	N/A	N/A	3	PTFI consensus library	Accurate mass and isotopic pattern matching
MET_RP25-21088	C10H9NO-231	231	C10H9NO	N/A	N/A	3	PTFI consensus library	Accurate mass and isotopic pattern matching
MET_RP25-21089	C10H9NO-282	282	C10H9NO	N/A	N/A	3	PTFI consensus library	Accurate mass and isotopic pattern matching
MET_RP25-21090	C10H9NO2-236	236	C10H9NO2	N/A	N/A	3	PTFI consensus library	Accurate mass and isotopic pattern matching
MET_RP25-21091	C10H9NO3-191	191	C10H9NO3	N/A	N/A	3	PTFI consensus library	Accurate mass and isotopic pattern matching
MET_RP25-21092	C10H9NO3-209.5	209.5	C10H9NO3	N/A	N/A	3	PTFI consensus library	Accurate mass and isotopic pattern matching
MET_RP25-21093	C10H9NO4-103.5	103.5	C10H9NO4	N/A	N/A	3	PTFI consensus library	Accurate mass and isotopic pattern matching
MET_RP25-21094	C10H9NO4-109.5	109.5	C10H9NO4	N/A	N/A	3	PTFI consensus library	Accurate mass and isotopic pattern matching
MET_RP25-21095	C10H9NO4-182	182	C10H9NO4	N/A	N/A	3	PTFI consensus library	Accurate mass and isotopic pattern matching
MET_RP25-21096	C10HF19O2-217	217	C10HF19O2	N/A	N/A	3	PTFI consensus library	Accurate mass and isotopic pattern matching
MET_RP25-21097	C10HF19O2-322	322	C10HF19O2	N/A	N/A	3	PTFI consensus library	Accurate mass and isotopic pattern matching
MET_RP25-21098	C11F20-292	292	C11F20	N/A	N/A	3	PTFI consensus library	Accurate mass and isotopic pattern matching
MET_RP25-21099	C11H10F6O4-434	434	C11H10F6O4	N/A	N/A	3	PTFI consensus library	Accurate mass and isotopic pattern matching
MET_RP25-21100	C11H10N2O-228	228	C11H10N2O	N/A	N/A	3	PTFI consensus library	Accurate mass and isotopic pattern matching
MET_RP25-21101	C11H10N2OS-280	280	C11H10N2OS	N/A	N/A	3	PTFI consensus library	Accurate mass and isotopic pattern matching
MET_RP25-21102	C11H10N2S2-429.5	429.5	C11H10N2S2	N/A	N/A	3	PTFI consensus library	Accurate mass and isotopic pattern matching
MET_RP25-21103	C11H10O-522	522	C11H10O	N/A	N/A	3	PTFI consensus library	Accurate mass and isotopic pattern matching
MET_RP25-21104	C11H10O2-250	250	C11H10O2	N/A	N/A	3	PTFI consensus library	Accurate mass and isotopic pattern matching
MET_RP25-21105	C11H10O2-267.5	267.5	C11H10O2	N/A	N/A	3	PTFI consensus library	Accurate mass and isotopic pattern matching
MET_RP25-21106	C11H10O3-189	189	C11H10O3	N/A	N/A	3	PTFI consensus library	Accurate mass and isotopic pattern matching
MET_RP25-21107	C11H10O3-213	213	C11H10O3	N/A	N/A	3	PTFI consensus library	Accurate mass and isotopic pattern matching
MET_RP25-21108	C11H10O3-229.5	229.5	C11H10O3	N/A	N/A	3	PTFI consensus library	Accurate mass and isotopic pattern matching
MET_RP25-21109	C11H10O3-238.5	238.5	C11H10O3	N/A	N/A	3	PTFI consensus library	Accurate mass and isotopic pattern matching
MET_RP25-21110	C11H10O3-247	247	C11H10O3	N/A	N/A	3	PTFI consensus library	Accurate mass and isotopic pattern matching
MET_RP25-21111	C11H10O4-129	129	C11H10O4	N/A	N/A	3	PTFI consensus library	Accurate mass and isotopic pattern matching
MET_RP25-21112	C11H10O4-175	175	C11H10O4	N/A	N/A	3	PTFI consensus library	Accurate mass and isotopic pattern matching
MET_RP25-21113	C11H10O4-181.5	181.5	C11H10O4	N/A	N/A	3	PTFI consensus library	Accurate mass and isotopic pattern matching
MET_RP25-21114	C11H10O4-198	198	C11H10O4	N/A	N/A	3	PTFI consensus library	Accurate mass and isotopic pattern matching
MET_RP25-21115	C11H10O4-207	207	C11H10O4	N/A	N/A	3	PTFI consensus library	Accurate mass and isotopic pattern matching
MET_RP25-21116	C11H10O4-217	217	C11H10O4	N/A	N/A	3	PTFI consensus library	Accurate mass and isotopic pattern matching
MET_RP25-21117	C11H10O4-230	230	C11H10O4	N/A	N/A	3	PTFI consensus library	Accurate mass and isotopic pattern matching
MET_RP25-21118	C11H10O4-237.5	237.5	C11H10O4	N/A	N/A	3	PTFI consensus library	Accurate mass and isotopic pattern matching
MET_RP25-21119	C11H10O4-265	265	C11H10O4	N/A	N/A	3	PTFI consensus library	Accurate mass and isotopic pattern matching
MET_RP25-21120	C11H10O5-137.5	137.5	C11H10O5	N/A	N/A	3	PTFI consensus library	Accurate mass and isotopic pattern matching
MET_RP25-21121	C11H10O5-212	212	C11H10O5	N/A	N/A	3	PTFI consensus library	Accurate mass and isotopic pattern matching
MET_RP25-21122	C11H10O5-236.5	236.5	C11H10O5	N/A	N/A	3	PTFI consensus library	Accurate mass and isotopic pattern matching
MET_RP25-21123	C11H10O5-269.5	269.5	C11H10O5	N/A	N/A	3	PTFI consensus library	Accurate mass and isotopic pattern matching
MET_RP25-21124	C11H10O5-362.5	362.5	C11H10O5	N/A	N/A	3	PTFI consensus library	Accurate mass and isotopic pattern matching
MET_RP25-21125	C11H10O6-125.5	125.5	C11H10O6	N/A	N/A	3	PTFI consensus library	Accurate mass and isotopic pattern matching
MET_RP25-21126	C11H10O6-144	144	C11H10O6	N/A	N/A	3	PTFI consensus library	Accurate mass and isotopic pattern matching
MET_RP25-21127	C11H10O6-188	188	C11H10O6	N/A	N/A	3	PTFI consensus library	Accurate mass and isotopic pattern matching
MET_RP25-21128	C11H10O6-246	246	C11H10O6	N/A	N/A	3	PTFI consensus library	Accurate mass and isotopic pattern matching
MET_RP25-21129	C11H10O6-264.5	264.5	C11H10O6	N/A	N/A	3	PTFI consensus library	Accurate mass and isotopic pattern matching
MET_RP25-21130	C11H10O7-158	158	C11H10O7	N/A	N/A	3	PTFI consensus library	Accurate mass and isotopic pattern matching
MET_RP25-21131	C11H10O7-210	210	C11H10O7	N/A	N/A	3	PTFI consensus library	Accurate mass and isotopic pattern matching
MET_RP25-21132	C11H10O7-233	233	C11H10O7	N/A	N/A	3	PTFI consensus library	Accurate mass and isotopic pattern matching
MET_RP25-21133	C11H10O7-256.5	256.5	C11H10O7	N/A	N/A	3	PTFI consensus library	Accurate mass and isotopic pattern matching
MET_RP25-21134	C11H10O8-173	173	C11H10O8	N/A	N/A	3	PTFI consensus library	Accurate mass and isotopic pattern matching
MET_RP25-21135	C11H10O9-154.5	154.5	C11H10O9	N/A	N/A	3	PTFI consensus library	Accurate mass and isotopic pattern matching
MET_RP25-21136	C11H11N-166.5	166.5	C11H11N	N/A	N/A	3	PTFI consensus library	Accurate mass and isotopic pattern matching
MET_RP25-21137	C11H11N-181.5	181.5	C11H11N	N/A	N/A	3	PTFI consensus library	Accurate mass and isotopic pattern matching
MET_RP25-21138	C11H11N5-144.5	144.5	C11H11N5	N/A	N/A	3	PTFI consensus library	Accurate mass and isotopic pattern matching
MET_RP25-21139	C11H11N5O3S2-190.5	190.5	C11H11N5O3S2	N/A	N/A	3	PTFI consensus library	Accurate mass and isotopic pattern matching
MET_RP25-21140	C11H11NO2-151.5	151.5	C11H11NO2	N/A	N/A	3	PTFI consensus library	Accurate mass and isotopic pattern matching
MET_RP25-21141	C11H11NO3-209.5	209.5	C11H11NO3	N/A	N/A	3	PTFI consensus library	Accurate mass and isotopic pattern matching
MET_RP25-21142	C11H11NO3-231.5	231.5	C11H11NO3	N/A	N/A	3	PTFI consensus library	Accurate mass and isotopic pattern matching
MET_RP25-21143	C11H11NO3-255.5	255.5	C11H11NO3	N/A	N/A	3	PTFI consensus library	Accurate mass and isotopic pattern matching
MET_RP25-21144	C11H11NO3-268	268	C11H11NO3	N/A	N/A	3	PTFI consensus library	Accurate mass and isotopic pattern matching
MET_RP25-21145	C11H11NO4-149.5	149.5	C11H11NO4	N/A	N/A	3	PTFI consensus library	Accurate mass and isotopic pattern matching
MET_RP25-21146	C11H11NO4-177.5	177.5	C11H11NO4	N/A	N/A	3	PTFI consensus library	Accurate mass and isotopic pattern matching
MET_RP25-21147	C11H11NO4-196	196	C11H11NO4	N/A	N/A	3	PTFI consensus library	Accurate mass and isotopic pattern matching
MET_RP25-21148	C11H11NO4-204.5	204.5	C11H11NO4	N/A	N/A	3	PTFI consensus library	Accurate mass and isotopic pattern matching
MET_RP25-21149	C11H11NO5-153	153	C11H11NO5	N/A	N/A	3	PTFI consensus library	Accurate mass and isotopic pattern matching
MET_RP25-21150	C11H11NO5-182.5	182.5	C11H11NO5	N/A	N/A	3	PTFI consensus library	Accurate mass and isotopic pattern matching
MET_RP25-21151	C11H11NO6-154	154	C11H11NO6	N/A	N/A	3	PTFI consensus library	Accurate mass and isotopic pattern matching
MET_RP25-21152	C11H11NO6-219.5	219.5	C11H11NO6	N/A	N/A	3	PTFI consensus library	Accurate mass and isotopic pattern matching
MET_RP25-21153	C11H12N2O2-108	108	C11H12N2O2	N/A	N/A	3	PTFI consensus library	Accurate mass and isotopic pattern matching
MET_RP25-21154	C11H12N2O2-116.5	116.5	C11H12N2O2	N/A	N/A	3	PTFI consensus library	Accurate mass and isotopic pattern matching
MET_RP25-21155	C11H12N2O3-204	204	C11H12N2O3	N/A	N/A	3	PTFI consensus library	Accurate mass and isotopic pattern matching
MET_RP25-21156	C11H12N2O4S-176	176	C11H12N2O4S	N/A	N/A	3	PTFI consensus library	Accurate mass and isotopic pattern matching
MET_RP25-21157	C11H12N2O4S-546.5	546.5	C11H12N2O4S	N/A	N/A	3	PTFI consensus library	Accurate mass and isotopic pattern matching
MET_RP25-21158	C11H12N2O5-231	231	C11H12N2O5	N/A	N/A	3	PTFI consensus library	Accurate mass and isotopic pattern matching
MET_RP25-21159	C11H12O2-237.5	237.5	C11H12O2	N/A	N/A	3	PTFI consensus library	Accurate mass and isotopic pattern matching
MET_RP25-21160	C11H12O2-265	265	C11H12O2	N/A	N/A	3	PTFI consensus library	Accurate mass and isotopic pattern matching
MET_RP25-21161	C11H12O2S-182.5	182.5	C11H12O2S	N/A	N/A	3	PTFI consensus library	Accurate mass and isotopic pattern matching
MET_RP25-21162	C11H12O3-199.5	199.5	C11H12O3	N/A	N/A	3	PTFI consensus library	Accurate mass and isotopic pattern matching
MET_RP25-21163	C11H12O3-204	204	C11H12O3	N/A	N/A	3	PTFI consensus library	Accurate mass and isotopic pattern matching
MET_RP25-21164	C11H12O3-210	210	C11H12O3	N/A	N/A	3	PTFI consensus library	Accurate mass and isotopic pattern matching
MET_RP25-21165	C11H12O3-247	247	C11H12O3	N/A	N/A	3	PTFI consensus library	Accurate mass and isotopic pattern matching
MET_RP25-21166	C11H12O4-202.5	202.5	C11H12O4	N/A	N/A	3	PTFI consensus library	Accurate mass and isotopic pattern matching
MET_RP25-21167	C11H12O4-224.5	224.5	C11H12O4	N/A	N/A	3	PTFI consensus library	Accurate mass and isotopic pattern matching
MET_RP25-21168	C11H12O4-258.5	258.5	C11H12O4	N/A	N/A	3	PTFI consensus library	Accurate mass and isotopic pattern matching
MET_RP25-21169	C11H12O4-283.5	283.5	C11H12O4	N/A	N/A	3	PTFI consensus library	Accurate mass and isotopic pattern matching
MET_RP25-21170	C11H12O5-209.5	209.5	C11H12O5	N/A	N/A	3	PTFI consensus library	Accurate mass and isotopic pattern matching
MET_RP25-21171	C11H12O6-184	184	C11H12O6	N/A	N/A	3	PTFI consensus library	Accurate mass and isotopic pattern matching
MET_RP25-21172	C11H12O6-267	267	C11H12O6	N/A	N/A	3	PTFI consensus library	Accurate mass and isotopic pattern matching
MET_RP25-21173	C11H12O6S-225.5	225.5	C11H12O6S	N/A	N/A	3	PTFI consensus library	Accurate mass and isotopic pattern matching
MET_RP25-21174	C11H12O6S-240.5	240.5	C11H12O6S	N/A	N/A	3	PTFI consensus library	Accurate mass and isotopic pattern matching
MET_RP25-21175	C11H12O6S-256.5	256.5	C11H12O6S	N/A	N/A	3	PTFI consensus library	Accurate mass and isotopic pattern matching
MET_RP25-21176	C11H12O7-107	107	C11H12O7	N/A	N/A	3	PTFI consensus library	Accurate mass and isotopic pattern matching
MET_RP25-21177	C11H12O7-148.5	148.5	C11H12O7	N/A	N/A	3	PTFI consensus library	Accurate mass and isotopic pattern matching
MET_RP25-21178	C11H12O7-157	157	C11H12O7	N/A	N/A	3	PTFI consensus library	Accurate mass and isotopic pattern matching
MET_RP25-21179	C11H12O7-181	181	C11H12O7	N/A	N/A	3	PTFI consensus library	Accurate mass and isotopic pattern matching
MET_RP25-21180	C11H12O7-245.5	245.5	C11H12O7	N/A	N/A	3	PTFI consensus library	Accurate mass and isotopic pattern matching
MET_RP25-21181	C11H12O7S-216	216	C11H12O7S	N/A	N/A	3	PTFI consensus library	Accurate mass and isotopic pattern matching
MET_RP25-21182	C11H12O7S-238.5	238.5	C11H12O7S	N/A	N/A	3	PTFI consensus library	Accurate mass and isotopic pattern matching
MET_RP25-21183	C11H12O8S-182.5	182.5	C11H12O8S	N/A	N/A	3	PTFI consensus library	Accurate mass and isotopic pattern matching
MET_RP25-21184	C11H12O8S-192.5	192.5	C11H12O8S	N/A	N/A	3	PTFI consensus library	Accurate mass and isotopic pattern matching
MET_RP25-21185	C11H12O8S-212	212	C11H12O8S	N/A	N/A	3	PTFI consensus library	Accurate mass and isotopic pattern matching
MET_RP25-21186	C11H13F13N2O2S-182	182	C11H13F13N2O2S	N/A	N/A	3	PTFI consensus library	Accurate mass and isotopic pattern matching
MET_RP25-21187	C11H13F13N2O2S-199	199	C11H13F13N2O2S	N/A	N/A	3	PTFI consensus library	Accurate mass and isotopic pattern matching
MET_RP25-21188	C11H13F13N2O2S-264.5	264.5	C11H13F13N2O2S	N/A	N/A	3	PTFI consensus library	Accurate mass and isotopic pattern matching
MET_RP25-21189	C11H13F13O2Si-159	159	C11H13F13O2Si	N/A	N/A	3	PTFI consensus library	Accurate mass and isotopic pattern matching
MET_RP25-21190	C11H13F13O3Si-234	234	C11H13F13O3Si	N/A	N/A	3	PTFI consensus library	Accurate mass and isotopic pattern matching
MET_RP25-21191	C11H13NO-110.5	110.5	C11H13NO	N/A	N/A	3	PTFI consensus library	Accurate mass and isotopic pattern matching
MET_RP25-21192	C11H13NO2-131	131	C11H13NO2	N/A	N/A	3	PTFI consensus library	Accurate mass and isotopic pattern matching
MET_RP25-21193	C11H13NO2-159.5	159.5	C11H13NO2	N/A	N/A	3	PTFI consensus library	Accurate mass and isotopic pattern matching
MET_RP25-21194	C11H13NO2-167	167	C11H13NO2	N/A	N/A	3	PTFI consensus library	Accurate mass and isotopic pattern matching
MET_RP25-21195	C11H13NO2-230.5	230.5	C11H13NO2	N/A	N/A	3	PTFI consensus library	Accurate mass and isotopic pattern matching
MET_RP25-21196	C11H13NO3-196	196	C11H13NO3	N/A	N/A	3	PTFI consensus library	Accurate mass and isotopic pattern matching
MET_RP25-21197	C11H13NO3-210.5	210.5	C11H13NO3	N/A	N/A	3	PTFI consensus library	Accurate mass and isotopic pattern matching
MET_RP25-21198	C11H13NO4-138.5	138.5	C11H13NO4	N/A	N/A	3	PTFI consensus library	Accurate mass and isotopic pattern matching
MET_RP25-21199	C11H13NS-203.5	203.5	C11H13NS	N/A	N/A	3	PTFI consensus library	Accurate mass and isotopic pattern matching
MET_RP25-21200	C11H14N2-349.5	349.5	C11H14N2	N/A	N/A	3	PTFI consensus library	Accurate mass and isotopic pattern matching
MET_RP25-21201	C11H14N2O3-240.5	240.5	C11H14N2O3	N/A	N/A	3	PTFI consensus library	Accurate mass and isotopic pattern matching
MET_RP25-21202	C11H14N2O4-197	197	C11H14N2O4	N/A	N/A	3	PTFI consensus library	Accurate mass and isotopic pattern matching
MET_RP25-21203	C11H14O-222.5	222.5	C11H14O	N/A	N/A	3	PTFI consensus library	Accurate mass and isotopic pattern matching
MET_RP25-21204	C11H14O3-154.5	154.5	C11H14O3	N/A	N/A	3	PTFI consensus library	Accurate mass and isotopic pattern matching
MET_RP25-21205	C11H14O3-181	181	C11H14O3	N/A	N/A	3	PTFI consensus library	Accurate mass and isotopic pattern matching
MET_RP25-21206	C11H14O3-193	193	C11H14O3	N/A	N/A	3	PTFI consensus library	Accurate mass and isotopic pattern matching
MET_RP25-21207	C11H14O3-198	198	C11H14O3	N/A	N/A	3	PTFI consensus library	Accurate mass and isotopic pattern matching
MET_RP25-21208	C11H14O3-228	228	C11H14O3	N/A	N/A	3	PTFI consensus library	Accurate mass and isotopic pattern matching
MET_RP25-21209	C11H14O3-288.5	288.5	C11H14O3	N/A	N/A	3	PTFI consensus library	Accurate mass and isotopic pattern matching
MET_RP25-21210	C11H14O3-315	315	C11H14O3	N/A	N/A	3	PTFI consensus library	Accurate mass and isotopic pattern matching
MET_RP25-21211	C11H14O3-373	373	C11H14O3	N/A	N/A	3	PTFI consensus library	Accurate mass and isotopic pattern matching
MET_RP25-21212	C11H14O4-144	144	C11H14O4	N/A	N/A	3	PTFI consensus library	Accurate mass and isotopic pattern matching
MET_RP25-21213	C11H14O4-199.5	199.5	C11H14O4	N/A	N/A	3	PTFI consensus library	Accurate mass and isotopic pattern matching
MET_RP25-21214	C11H14O4-212	212	C11H14O4	N/A	N/A	3	PTFI consensus library	Accurate mass and isotopic pattern matching
MET_RP25-21215	C11H14O4-221	221	C11H14O4	N/A	N/A	3	PTFI consensus library	Accurate mass and isotopic pattern matching
MET_RP25-21216	C11H14O4-270.5	270.5	C11H14O4	N/A	N/A	3	PTFI consensus library	Accurate mass and isotopic pattern matching
MET_RP25-21217	C11H14O4-279.5	279.5	C11H14O4	N/A	N/A	3	PTFI consensus library	Accurate mass and isotopic pattern matching
MET_RP25-21218	C11H14O5-201	201	C11H14O5	N/A	N/A	3	PTFI consensus library	Accurate mass and isotopic pattern matching
MET_RP25-21219	C11H14O6-144	144	C11H14O6	N/A	N/A	3	PTFI consensus library	Accurate mass and isotopic pattern matching
MET_RP25-21220	C11H14O6-164	164	C11H14O6	N/A	N/A	3	PTFI consensus library	Accurate mass and isotopic pattern matching
MET_RP25-21221	C11H14O6-196	196	C11H14O6	N/A	N/A	3	PTFI consensus library	Accurate mass and isotopic pattern matching
MET_RP25-21222	C11H14O6-270.5	270.5	C11H14O6	N/A	N/A	3	PTFI consensus library	Accurate mass and isotopic pattern matching
MET_RP25-21223	C11H14O8S-190	190	C11H14O8S	N/A	N/A	3	PTFI consensus library	Accurate mass and isotopic pattern matching
MET_RP25-21224	C11H15ClN2O5-122.5	122.5	C11H15ClN2O5	N/A	N/A	3	PTFI consensus library	Accurate mass and isotopic pattern matching
MET_RP25-21225	C11H15N5O3S-175.5	175.5	C11H15N5O3S	N/A	N/A	3	PTFI consensus library	Accurate mass and isotopic pattern matching
MET_RP25-21226	C11H15N5O4-148	148	C11H15N5O4	N/A	N/A	3	PTFI consensus library	Accurate mass and isotopic pattern matching
MET_RP25-21227	C11H15N5O4-156	156	C11H15N5O4	N/A	N/A	3	PTFI consensus library	Accurate mass and isotopic pattern matching
MET_RP25-21228	C11H15N5O4-429.5	429.5	C11H15N5O4	N/A	N/A	3	PTFI consensus library	Accurate mass and isotopic pattern matching
MET_RP25-21229	C11H15N5O4S-124.5	124.5	C11H15N5O4S	N/A	N/A	3	PTFI consensus library	Accurate mass and isotopic pattern matching
MET_RP25-21230	C11H15N5O4S-134	134	C11H15N5O4S	N/A	N/A	3	PTFI consensus library	Accurate mass and isotopic pattern matching
MET_RP25-21231	C11H15N5O5-137	137	C11H15N5O5	N/A	N/A	3	PTFI consensus library	Accurate mass and isotopic pattern matching
MET_RP25-21232	C11H15N5O5-146	146	C11H15N5O5	N/A	N/A	3	PTFI consensus library	Accurate mass and isotopic pattern matching
MET_RP25-21233	C11H15N5O5-169	169	C11H15N5O5	N/A	N/A	3	PTFI consensus library	Accurate mass and isotopic pattern matching
MET_RP25-21234	C11H15NO-390	390	C11H15NO	N/A	N/A	3	PTFI consensus library	Accurate mass and isotopic pattern matching
MET_RP25-21235	C11H15NO2-231	231	C11H15NO2	N/A	N/A	3	PTFI consensus library	Accurate mass and isotopic pattern matching
MET_RP25-21236	C11H15NO2-287	287	C11H15NO2	N/A	N/A	3	PTFI consensus library	Accurate mass and isotopic pattern matching
MET_RP25-21237	C11H15NO3S-190.5	190.5	C11H15NO3S	N/A	N/A	3	PTFI consensus library	Accurate mass and isotopic pattern matching
MET_RP25-21238	C11H15NO4S-174	174	C11H15NO4S	N/A	N/A	3	PTFI consensus library	Accurate mass and isotopic pattern matching
MET_RP25-21239	C11H15NO4S-228.5	228.5	C11H15NO4S	N/A	N/A	3	PTFI consensus library	Accurate mass and isotopic pattern matching
MET_RP25-21240	C11H15NO8-139	139	C11H15NO8	N/A	N/A	3	PTFI consensus library	Accurate mass and isotopic pattern matching
MET_RP25-21241	C11H16N2O5-109	109	C11H16N2O5	N/A	N/A	3	PTFI consensus library	Accurate mass and isotopic pattern matching
MET_RP25-21242	C11H16N2O8-481	481	C11H16N2O8	N/A	N/A	3	PTFI consensus library	Accurate mass and isotopic pattern matching
MET_RP25-21243	C11H16N4O4-253.5	253.5	C11H16N4O4	N/A	N/A	3	PTFI consensus library	Accurate mass and isotopic pattern matching
MET_RP25-21244	C11H16N4O5-201	201	C11H16N4O5	N/A	N/A	3	PTFI consensus library	Accurate mass and isotopic pattern matching
MET_RP25-21245	C11H16O2-214	214	C11H16O2	N/A	N/A	3	PTFI consensus library	Accurate mass and isotopic pattern matching
MET_RP25-21246	C11H16O2-270.5	270.5	C11H16O2	N/A	N/A	3	PTFI consensus library	Accurate mass and isotopic pattern matching
MET_RP25-21247	C11H16O2-298	298	C11H16O2	N/A	N/A	3	PTFI consensus library	Accurate mass and isotopic pattern matching
MET_RP25-21248	C11H16O2-358	358	C11H16O2	N/A	N/A	3	PTFI consensus library	Accurate mass and isotopic pattern matching
MET_RP25-21249	C11H16O3-219.5	219.5	C11H16O3	N/A	N/A	3	PTFI consensus library	Accurate mass and isotopic pattern matching
MET_RP25-21250	C11H16O3-228.5	228.5	C11H16O3	N/A	N/A	3	PTFI consensus library	Accurate mass and isotopic pattern matching
MET_RP25-21251	C11H16O5-228.5	228.5	C11H16O5	N/A	N/A	3	PTFI consensus library	Accurate mass and isotopic pattern matching
MET_RP25-21252	C11H16O7-136.5	136.5	C11H16O7	N/A	N/A	3	PTFI consensus library	Accurate mass and isotopic pattern matching
MET_RP25-21253	C11H17N2NaO3-167	167	C11H17N2NaO3	N/A	N/A	3	PTFI consensus library	Accurate mass and isotopic pattern matching
MET_RP25-21254	C11H17NO6-143.5	143.5	C11H17NO6	N/A	N/A	3	PTFI consensus library	Accurate mass and isotopic pattern matching
MET_RP25-21255	C11H17NO6-154	154	C11H17NO6	N/A	N/A	3	PTFI consensus library	Accurate mass and isotopic pattern matching
MET_RP25-21256	C11H17NO6S-282	282	C11H17NO6S	N/A	N/A	3	PTFI consensus library	Accurate mass and isotopic pattern matching
MET_RP25-21257	C11H17NO8-123	123	C11H17NO8	N/A	N/A	3	PTFI consensus library	Accurate mass and isotopic pattern matching
MET_RP25-21258	C11H17NO8-387	387	C11H17NO8	N/A	N/A	3	PTFI consensus library	Accurate mass and isotopic pattern matching
MET_RP25-21259	C11H18N2O2-221.5	221.5	C11H18N2O2	N/A	N/A	3	PTFI consensus library	Accurate mass and isotopic pattern matching
MET_RP25-21260	C11H18N2O2-233.5	233.5	C11H18N2O2	N/A	N/A	3	PTFI consensus library	Accurate mass and isotopic pattern matching
MET_RP25-21261	C11H18N2O4-157	157	C11H18N2O4	N/A	N/A	3	PTFI consensus library	Accurate mass and isotopic pattern matching
MET_RP25-21262	C11H18N2O4-185	185	C11H18N2O4	N/A	N/A	3	PTFI consensus library	Accurate mass and isotopic pattern matching
MET_RP25-21263	C11H18N2O4-191	191	C11H18N2O4	N/A	N/A	3	PTFI consensus library	Accurate mass and isotopic pattern matching
MET_RP25-21264	C11H18N2O5-138	138	C11H18N2O5	N/A	N/A	3	PTFI consensus library	Accurate mass and isotopic pattern matching
MET_RP25-21265	C11H18N2O5-149.5	149.5	C11H18N2O5	N/A	N/A	3	PTFI consensus library	Accurate mass and isotopic pattern matching
MET_RP25-21266	C11H18N2O6S-147	147	C11H18N2O6S	N/A	N/A	3	PTFI consensus library	Accurate mass and isotopic pattern matching
MET_RP25-21267	C11H18N2O6S-180	180	C11H18N2O6S	N/A	N/A	3	PTFI consensus library	Accurate mass and isotopic pattern matching
MET_RP25-21268	C11H18N2O6S-192.5	192.5	C11H18N2O6S	N/A	N/A	3	PTFI consensus library	Accurate mass and isotopic pattern matching
MET_RP25-21269	C11H18N4O3S-152	152	C11H18N4O3S	N/A	N/A	3	PTFI consensus library	Accurate mass and isotopic pattern matching
MET_RP25-21270	C11H18O-207.5	207.5	C11H18O	N/A	N/A	3	PTFI consensus library	Accurate mass and isotopic pattern matching
MET_RP25-21271	C11H18O-214.5	214.5	C11H18O	N/A	N/A	3	PTFI consensus library	Accurate mass and isotopic pattern matching
MET_RP25-21272	C11H18O-352	352	C11H18O	N/A	N/A	3	PTFI consensus library	Accurate mass and isotopic pattern matching
MET_RP25-21273	C11H18O-548.5	548.5	C11H18O	N/A	N/A	3	PTFI consensus library	Accurate mass and isotopic pattern matching
MET_RP25-21274	C11H18O11-234	234	C11H18O11	N/A	N/A	3	PTFI consensus library	Accurate mass and isotopic pattern matching
MET_RP25-21275	C11H18O2-447	447	C11H18O2	N/A	N/A	3	PTFI consensus library	Accurate mass and isotopic pattern matching
MET_RP25-21276	C11H18O3-212	212	C11H18O3	N/A	N/A	3	PTFI consensus library	Accurate mass and isotopic pattern matching
MET_RP25-21277	C11H18O3-230	230	C11H18O3	N/A	N/A	3	PTFI consensus library	Accurate mass and isotopic pattern matching
MET_RP25-21278	C11H18O3-271	271	C11H18O3	N/A	N/A	3	PTFI consensus library	Accurate mass and isotopic pattern matching
MET_RP25-21279	C11H18O3-311.5	311.5	C11H18O3	N/A	N/A	3	PTFI consensus library	Accurate mass and isotopic pattern matching
MET_RP25-21280	C11H18O5-142.5	142.5	C11H18O5	N/A	N/A	3	PTFI consensus library	Accurate mass and isotopic pattern matching
MET_RP25-21281	C11H18O5-178.5	178.5	C11H18O5	N/A	N/A	3	PTFI consensus library	Accurate mass and isotopic pattern matching
MET_RP25-21282	C11H18O6S-214	214	C11H18O6S	N/A	N/A	3	PTFI consensus library	Accurate mass and isotopic pattern matching
MET_RP25-21283	C11H18O6S-311.5	311.5	C11H18O6S	N/A	N/A	3	PTFI consensus library	Accurate mass and isotopic pattern matching
MET_RP25-21284	C11H18O8-138.5	138.5	C11H18O8	N/A	N/A	3	PTFI consensus library	Accurate mass and isotopic pattern matching
MET_RP25-21285	C11H18O8-233	233	C11H18O8	N/A	N/A	3	PTFI consensus library	Accurate mass and isotopic pattern matching
MET_RP25-21286	C11H18O9-118.5	118.5	C11H18O9	N/A	N/A	3	PTFI consensus library	Accurate mass and isotopic pattern matching
MET_RP25-21287	C11H18O9-150.5	150.5	C11H18O9	N/A	N/A	3	PTFI consensus library	Accurate mass and isotopic pattern matching
MET_RP25-21288	C11H18O9-183.5	183.5	C11H18O9	N/A	N/A	3	PTFI consensus library	Accurate mass and isotopic pattern matching
MET_RP25-21289	C11H18O9-188.5	188.5	C11H18O9	N/A	N/A	3	PTFI consensus library	Accurate mass and isotopic pattern matching
MET_RP25-21290	C11H18O9-207	207	C11H18O9	N/A	N/A	3	PTFI consensus library	Accurate mass and isotopic pattern matching
MET_RP25-21291	C11H18O9-267	267	C11H18O9	N/A	N/A	3	PTFI consensus library	Accurate mass and isotopic pattern matching
MET_RP25-21292	C11H18O9-275.5	275.5	C11H18O9	N/A	N/A	3	PTFI consensus library	Accurate mass and isotopic pattern matching
MET_RP25-21293	C11H19N3O6S-238	238	C11H19N3O6S	N/A	N/A	3	PTFI consensus library	Accurate mass and isotopic pattern matching
MET_RP25-21294	C11H19NO-156.5	156.5	C11H19NO	N/A	N/A	3	PTFI consensus library	Accurate mass and isotopic pattern matching
MET_RP25-21295	C11H19NO-192.5	192.5	C11H19NO	N/A	N/A	3	PTFI consensus library	Accurate mass and isotopic pattern matching
MET_RP25-21296	C11H19NO-216.5	216.5	C11H19NO	N/A	N/A	3	PTFI consensus library	Accurate mass and isotopic pattern matching
MET_RP25-21297	C11H19NO-346.5	346.5	C11H19NO	N/A	N/A	3	PTFI consensus library	Accurate mass and isotopic pattern matching
MET_RP25-21298	C11H19NO-377.5	377.5	C11H19NO	N/A	N/A	3	PTFI consensus library	Accurate mass and isotopic pattern matching
MET_RP25-21299	C11H19NO-549	549	C11H19NO	N/A	N/A	3	PTFI consensus library	Accurate mass and isotopic pattern matching
MET_RP25-21300	C11H19NO10S2-203	203	C11H19NO10S2	N/A	N/A	3	PTFI consensus library	Accurate mass and isotopic pattern matching
MET_RP25-21301	C11H19NO6-149	149	C11H19NO6	N/A	N/A	3	PTFI consensus library	Accurate mass and isotopic pattern matching
MET_RP25-21302	C11H19NO6-185.5	185.5	C11H19NO6	N/A	N/A	3	PTFI consensus library	Accurate mass and isotopic pattern matching
MET_RP25-21303	C11H19NO6-196.5	196.5	C11H19NO6	N/A	N/A	3	PTFI consensus library	Accurate mass and isotopic pattern matching
MET_RP25-21304	C11H19NS-251.5	251.5	C11H19NS	N/A	N/A	3	PTFI consensus library	Accurate mass and isotopic pattern matching
MET_RP25-21305	C11H20N2O4-194	194	C11H20N2O4	N/A	N/A	3	PTFI consensus library	Accurate mass and isotopic pattern matching
MET_RP25-21306	C11H20N2O4-201	201	C11H20N2O4	N/A	N/A	3	PTFI consensus library	Accurate mass and isotopic pattern matching
MET_RP25-21307	C11H20N2O4-461	461	C11H20N2O4	N/A	N/A	3	PTFI consensus library	Accurate mass and isotopic pattern matching
MET_RP25-21308	C11H20N2O5S-118.5	118.5	C11H20N2O5S	N/A	N/A	3	PTFI consensus library	Accurate mass and isotopic pattern matching
MET_RP25-21309	C11H20N2O5S-174.5	174.5	C11H20N2O5S	N/A	N/A	3	PTFI consensus library	Accurate mass and isotopic pattern matching
MET_RP25-21310	C11H20N2O5S-207	207	C11H20N2O5S	N/A	N/A	3	PTFI consensus library	Accurate mass and isotopic pattern matching
MET_RP25-21311	C11H20N2O6-126	126	C11H20N2O6	N/A	N/A	3	PTFI consensus library	Accurate mass and isotopic pattern matching
MET_RP25-21312	C11H20N4O2-205	205	C11H20N4O2	N/A	N/A	3	PTFI consensus library	Accurate mass and isotopic pattern matching
MET_RP25-21313	C11H20NO12P-170	170	C11H20NO12P	N/A	N/A	3	PTFI consensus library	Accurate mass and isotopic pattern matching
MET_RP25-21314	C11H20NO12P-229	229	C11H20NO12P	N/A	N/A	3	PTFI consensus library	Accurate mass and isotopic pattern matching
MET_RP25-21315	C11H20O-353	353	C11H20O	N/A	N/A	3	PTFI consensus library	Accurate mass and isotopic pattern matching
MET_RP25-21316	C11H20O-396	396	C11H20O	N/A	N/A	3	PTFI consensus library	Accurate mass and isotopic pattern matching
MET_RP25-21317	C11H20O-405	405	C11H20O	N/A	N/A	3	PTFI consensus library	Accurate mass and isotopic pattern matching
MET_RP25-21318	C11H20O-428	428	C11H20O	N/A	N/A	3	PTFI consensus library	Accurate mass and isotopic pattern matching
MET_RP25-21319	C11H20O2-199	199	C11H20O2	N/A	N/A	3	PTFI consensus library	Accurate mass and isotopic pattern matching
MET_RP25-21320	C11H20O2-351.5	351.5	C11H20O2	N/A	N/A	3	PTFI consensus library	Accurate mass and isotopic pattern matching
MET_RP25-21321	C11H20O2-360.5	360.5	C11H20O2	N/A	N/A	3	PTFI consensus library	Accurate mass and isotopic pattern matching
MET_RP25-21322	C11H20O3-252	252	C11H20O3	N/A	N/A	3	PTFI consensus library	Accurate mass and isotopic pattern matching
MET_RP25-21323	C11H20O3-322	322	C11H20O3	N/A	N/A	3	PTFI consensus library	Accurate mass and isotopic pattern matching
MET_RP25-21324	C11H20O4-280.5	280.5	C11H20O4	N/A	N/A	3	PTFI consensus library	Accurate mass and isotopic pattern matching
MET_RP25-21325	C11H20O4-339.5	339.5	C11H20O4	N/A	N/A	3	PTFI consensus library	Accurate mass and isotopic pattern matching
MET_RP25-21326	C11H20O5-150.5	150.5	C11H20O5	N/A	N/A	3	PTFI consensus library	Accurate mass and isotopic pattern matching
MET_RP25-21327	C11H20O5-249.5	249.5	C11H20O5	N/A	N/A	3	PTFI consensus library	Accurate mass and isotopic pattern matching
MET_RP25-21328	C11H20O5-265	265	C11H20O5	N/A	N/A	3	PTFI consensus library	Accurate mass and isotopic pattern matching
MET_RP25-21329	C11H20O6-123	123	C11H20O6	N/A	N/A	3	PTFI consensus library	Accurate mass and isotopic pattern matching
MET_RP25-21330	C11H20O6-127.5	127.5	C11H20O6	N/A	N/A	3	PTFI consensus library	Accurate mass and isotopic pattern matching
MET_RP25-21331	C11H20O6-140.5	140.5	C11H20O6	N/A	N/A	3	PTFI consensus library	Accurate mass and isotopic pattern matching
MET_RP25-21332	C11H20O6-227	227	C11H20O6	N/A	N/A	3	PTFI consensus library	Accurate mass and isotopic pattern matching
MET_RP25-21333	C11H20O6S-147	147	C11H20O6S	N/A	N/A	3	PTFI consensus library	Accurate mass and isotopic pattern matching
MET_RP25-21334	C11H20O6S-169.5	169.5	C11H20O6S	N/A	N/A	3	PTFI consensus library	Accurate mass and isotopic pattern matching
MET_RP25-21335	C11H20O6S-244	244	C11H20O6S	N/A	N/A	3	PTFI consensus library	Accurate mass and isotopic pattern matching
MET_RP25-21336	C11H20O6S-267.5	267.5	C11H20O6S	N/A	N/A	3	PTFI consensus library	Accurate mass and isotopic pattern matching
MET_RP25-21337	C11H20O6S-281	281	C11H20O6S	N/A	N/A	3	PTFI consensus library	Accurate mass and isotopic pattern matching
MET_RP25-21338	C11H20O6S-291.5	291.5	C11H20O6S	N/A	N/A	3	PTFI consensus library	Accurate mass and isotopic pattern matching
MET_RP25-21339	C11H20O6S-296	296	C11H20O6S	N/A	N/A	3	PTFI consensus library	Accurate mass and isotopic pattern matching
MET_RP25-21340	C11H20O7-116	116	C11H20O7	N/A	N/A	3	PTFI consensus library	Accurate mass and isotopic pattern matching
MET_RP25-21341	C11H20O7-149	149	C11H20O7	N/A	N/A	3	PTFI consensus library	Accurate mass and isotopic pattern matching
MET_RP25-21342	C11H20O7-174.5	174.5	C11H20O7	N/A	N/A	3	PTFI consensus library	Accurate mass and isotopic pattern matching
MET_RP25-21343	C11H20O7-179	179	C11H20O7	N/A	N/A	3	PTFI consensus library	Accurate mass and isotopic pattern matching
MET_RP25-21344	C11H21N3O4S3-395	395	C11H21N3O4S3	N/A	N/A	3	PTFI consensus library	Accurate mass and isotopic pattern matching
MET_RP25-21345	C11H21N5O3-107.5	107.5	C11H21N5O3	N/A	N/A	3	PTFI consensus library	Accurate mass and isotopic pattern matching
MET_RP25-21346	C11H21N5O3-116	116	C11H21N5O3	N/A	N/A	3	PTFI consensus library	Accurate mass and isotopic pattern matching
MET_RP25-21347	C11H21N5O4-157.5	157.5	C11H21N5O4	N/A	N/A	3	PTFI consensus library	Accurate mass and isotopic pattern matching
MET_RP25-21348	C11H21NO10S2-168.5	168.5	C11H21NO10S2	N/A	N/A	3	PTFI consensus library	Accurate mass and isotopic pattern matching
MET_RP25-21349	C11H21NO3-232	232	C11H21NO3	N/A	N/A	3	PTFI consensus library	Accurate mass and isotopic pattern matching
MET_RP25-21350	C11H21NO3-288.5	288.5	C11H21NO3	N/A	N/A	3	PTFI consensus library	Accurate mass and isotopic pattern matching
MET_RP25-21351	C11H21NO3-304.5	304.5	C11H21NO3	N/A	N/A	3	PTFI consensus library	Accurate mass and isotopic pattern matching
MET_RP25-21352	C11H21NO3-312.5	312.5	C11H21NO3	N/A	N/A	3	PTFI consensus library	Accurate mass and isotopic pattern matching
MET_RP25-21353	C11H21NO4-119.5	119.5	C11H21NO4	N/A	N/A	3	PTFI consensus library	Accurate mass and isotopic pattern matching
MET_RP25-21354	C11H21NO4-226	226	C11H21NO4	N/A	N/A	3	PTFI consensus library	Accurate mass and isotopic pattern matching
MET_RP25-21355	C11H21NO4-277.5	277.5	C11H21NO4	N/A	N/A	3	PTFI consensus library	Accurate mass and isotopic pattern matching
MET_RP25-21356	C11H21NO5-146	146	C11H21NO5	N/A	N/A	3	PTFI consensus library	Accurate mass and isotopic pattern matching
MET_RP25-21357	C11H21NO7S-168.5	168.5	C11H21NO7S	N/A	N/A	3	PTFI consensus library	Accurate mass and isotopic pattern matching
MET_RP25-21358	C11H21O7P-200	200	C11H21O7P	N/A	N/A	3	PTFI consensus library	Accurate mass and isotopic pattern matching
MET_RP25-21359	C11H22N2O3-104.5	104.5	C11H22N2O3	N/A	N/A	3	PTFI consensus library	Accurate mass and isotopic pattern matching
MET_RP25-21360	C11H22N2O3-111	111	C11H22N2O3	N/A	N/A	3	PTFI consensus library	Accurate mass and isotopic pattern matching
MET_RP25-21361	C11H22N2O3-246	246	C11H22N2O3	N/A	N/A	3	PTFI consensus library	Accurate mass and isotopic pattern matching
MET_RP25-21362	C11H22N2O3S-128	128	C11H22N2O3S	N/A	N/A	3	PTFI consensus library	Accurate mass and isotopic pattern matching
MET_RP25-21363	C11H22N2O3S-261.5	261.5	C11H22N2O3S	N/A	N/A	3	PTFI consensus library	Accurate mass and isotopic pattern matching
MET_RP25-21364	C11H22N2O4S-156	156	C11H22N2O4S	N/A	N/A	3	PTFI consensus library	Accurate mass and isotopic pattern matching
MET_RP25-21365	C11H22N2O4S-169	169	C11H22N2O4S	N/A	N/A	3	PTFI consensus library	Accurate mass and isotopic pattern matching
MET_RP25-21366	C11H22N2O4S-207.5	207.5	C11H22N2O4S	N/A	N/A	3	PTFI consensus library	Accurate mass and isotopic pattern matching
MET_RP25-21367	C11H22N4O4-180.5	180.5	C11H22N4O4	N/A	N/A	3	PTFI consensus library	Accurate mass and isotopic pattern matching
MET_RP25-21368	C11H22N6O4-250.5	250.5	C11H22N6O4	N/A	N/A	3	PTFI consensus library	Accurate mass and isotopic pattern matching
MET_RP25-21369	C11H22N6O4-337.5	337.5	C11H22N6O4	N/A	N/A	3	PTFI consensus library	Accurate mass and isotopic pattern matching
MET_RP25-21370	C11H22N6O4-385	385	C11H22N6O4	N/A	N/A	3	PTFI consensus library	Accurate mass and isotopic pattern matching
MET_RP25-21371	C11H22O-383	383	C11H22O	N/A	N/A	3	PTFI consensus library	Accurate mass and isotopic pattern matching
MET_RP25-21372	C11H22O2-239	239	C11H22O2	N/A	N/A	3	PTFI consensus library	Accurate mass and isotopic pattern matching
MET_RP25-21373	C11H22O2-277	277	C11H22O2	N/A	N/A	3	PTFI consensus library	Accurate mass and isotopic pattern matching
MET_RP25-21374	C11H22O2-290.5	290.5	C11H22O2	N/A	N/A	3	PTFI consensus library	Accurate mass and isotopic pattern matching
MET_RP25-21375	C11H22O3-242.5	242.5	C11H22O3	N/A	N/A	3	PTFI consensus library	Accurate mass and isotopic pattern matching
MET_RP25-21376	C11H22O3-348	348	C11H22O3	N/A	N/A	3	PTFI consensus library	Accurate mass and isotopic pattern matching
MET_RP25-21377	C11H22O6-170	170	C11H22O6	N/A	N/A	3	PTFI consensus library	Accurate mass and isotopic pattern matching
MET_RP25-21378	C11H22O6-194	194	C11H22O6	N/A	N/A	3	PTFI consensus library	Accurate mass and isotopic pattern matching
MET_RP25-21379	C11H22O6-233	233	C11H22O6	N/A	N/A	3	PTFI consensus library	Accurate mass and isotopic pattern matching
MET_RP25-21380	C11H22O6S-156	156	C11H22O6S	N/A	N/A	3	PTFI consensus library	Accurate mass and isotopic pattern matching
MET_RP25-21381	C11H22O6S-257	257	C11H22O6S	N/A	N/A	3	PTFI consensus library	Accurate mass and isotopic pattern matching
MET_RP25-21382	C11H22O6S-299.5	299.5	C11H22O6S	N/A	N/A	3	PTFI consensus library	Accurate mass and isotopic pattern matching
MET_RP25-21383	C11H22O6S-323	323	C11H22O6S	N/A	N/A	3	PTFI consensus library	Accurate mass and isotopic pattern matching
MET_RP25-21384	C11H22O7-182.5	182.5	C11H22O7	N/A	N/A	3	PTFI consensus library	Accurate mass and isotopic pattern matching
MET_RP25-21385	C11H22O7-191.5	191.5	C11H22O7	N/A	N/A	3	PTFI consensus library	Accurate mass and isotopic pattern matching
MET_RP25-21386	C11H23N2O7PS-285	285	C11H23N2O7PS	N/A	N/A	3	PTFI consensus library	Accurate mass and isotopic pattern matching
MET_RP25-21387	C11H23N3O2-160.5	160.5	C11H23N3O2	N/A	N/A	3	PTFI consensus library	Accurate mass and isotopic pattern matching
MET_RP25-21388	C11H23N3O3-164	164	C11H23N3O3	N/A	N/A	3	PTFI consensus library	Accurate mass and isotopic pattern matching
MET_RP25-21389	C11H23N3O3-173.5	173.5	C11H23N3O3	N/A	N/A	3	PTFI consensus library	Accurate mass and isotopic pattern matching
MET_RP25-21390	C11H23N5O3-177.5	177.5	C11H23N5O3	N/A	N/A	3	PTFI consensus library	Accurate mass and isotopic pattern matching
MET_RP25-21391	C11H23N5O3S-177.5	177.5	C11H23N5O3S	N/A	N/A	3	PTFI consensus library	Accurate mass and isotopic pattern matching
MET_RP25-21392	C11H23N5O3S-251	251	C11H23N5O3S	N/A	N/A	3	PTFI consensus library	Accurate mass and isotopic pattern matching
MET_RP25-21393	C11H24-548	548	C11H24	N/A	N/A	3	PTFI consensus library	Accurate mass and isotopic pattern matching
MET_RP25-21394	C11H24O4-404	404	C11H24O4	N/A	N/A	3	PTFI consensus library	Accurate mass and isotopic pattern matching
MET_RP25-21395	C11H24O4-617.5	617.5	C11H24O4	N/A	N/A	3	PTFI consensus library	Accurate mass and isotopic pattern matching
MET_RP25-21396	C11H4F20O-256	256	C11H4F20O	N/A	N/A	3	PTFI consensus library	Accurate mass and isotopic pattern matching
MET_RP25-21397	C11H6O4-222.5	222.5	C11H6O4	N/A	N/A	3	PTFI consensus library	Accurate mass and isotopic pattern matching
MET_RP25-21398	C11H8-471.5	471.5	C11H8	N/A	N/A	3	PTFI consensus library	Accurate mass and isotopic pattern matching
MET_RP25-21399	C11H8F12O2-155.5	155.5	C11H8F12O2	N/A	N/A	3	PTFI consensus library	Accurate mass and isotopic pattern matching
MET_RP25-21400	C11H8F7NO-255.5	255.5	C11H8F7NO	N/A	N/A	3	PTFI consensus library	Accurate mass and isotopic pattern matching
MET_RP25-21401	C11H8N2-198	198	C11H8N2	N/A	N/A	3	PTFI consensus library	Accurate mass and isotopic pattern matching
MET_RP25-21402	C11H8N2S-244	244	C11H8N2S	N/A	N/A	3	PTFI consensus library	Accurate mass and isotopic pattern matching
MET_RP25-21403	C11H8O2-352	352	C11H8O2	N/A	N/A	3	PTFI consensus library	Accurate mass and isotopic pattern matching
MET_RP25-21404	C11H8O4-173	173	C11H8O4	N/A	N/A	3	PTFI consensus library	Accurate mass and isotopic pattern matching
MET_RP25-21405	C11H8O4-220	220	C11H8O4	N/A	N/A	3	PTFI consensus library	Accurate mass and isotopic pattern matching
MET_RP25-21406	C11H9F11O3-128	128	C11H9F11O3	N/A	N/A	3	PTFI consensus library	Accurate mass and isotopic pattern matching
MET_RP25-21407	C11H9NO2-107.5	107.5	C11H9NO2	N/A	N/A	3	PTFI consensus library	Accurate mass and isotopic pattern matching
MET_RP25-21408	C11H9NO2-166	166	C11H9NO2	N/A	N/A	3	PTFI consensus library	Accurate mass and isotopic pattern matching
MET_RP25-21409	C11H9NO2-269	269	C11H9NO2	N/A	N/A	3	PTFI consensus library	Accurate mass and isotopic pattern matching
MET_RP25-21410	C11H9NO3-214	214	C11H9NO3	N/A	N/A	3	PTFI consensus library	Accurate mass and isotopic pattern matching
MET_RP25-21411	C11H9NO3-321.5	321.5	C11H9NO3	N/A	N/A	3	PTFI consensus library	Accurate mass and isotopic pattern matching
MET_RP25-21412	C11H9NO4-236.5	236.5	C11H9NO4	N/A	N/A	3	PTFI consensus library	Accurate mass and isotopic pattern matching
MET_RP25-21413	C11HF21O2-214	214	C11HF21O2	N/A	N/A	3	PTFI consensus library	Accurate mass and isotopic pattern matching
MET_RP25-21414	C12H10-471	471	C12H10	N/A	N/A	3	PTFI consensus library	Accurate mass and isotopic pattern matching
MET_RP25-21415	C12H10ClF17Si-197.5	197.5	C12H10ClF17Si	N/A	N/A	3	PTFI consensus library	Accurate mass and isotopic pattern matching
MET_RP25-21416	C12H10F17NO3S-325	325	C12H10F17NO3S	N/A	N/A	3	PTFI consensus library	Accurate mass and isotopic pattern matching
MET_RP25-21417	C12H10Fe3O14-210.5	210.5	C12H10Fe3O14	N/A	N/A	3	PTFI consensus library	Accurate mass and isotopic pattern matching
MET_RP25-21418	C12H10N2-215.5	215.5	C12H10N2	N/A	N/A	3	PTFI consensus library	Accurate mass and isotopic pattern matching
MET_RP25-21419	C12H10N2O-191.5	191.5	C12H10N2O	N/A	N/A	3	PTFI consensus library	Accurate mass and isotopic pattern matching
MET_RP25-21420	C12H10N2O5S-132	132	C12H10N2O5S	N/A	N/A	3	PTFI consensus library	Accurate mass and isotopic pattern matching
MET_RP25-21421	C12H10N2O5S-199	199	C12H10N2O5S	N/A	N/A	3	PTFI consensus library	Accurate mass and isotopic pattern matching
MET_RP25-21422	C12H10N2OS2-378.5	378.5	C12H10N2OS2	N/A	N/A	3	PTFI consensus library	Accurate mass and isotopic pattern matching
MET_RP25-21423	C12H10N4O2-270.5	270.5	C12H10N4O2	N/A	N/A	3	PTFI consensus library	Accurate mass and isotopic pattern matching
MET_RP25-21424	C12H10O-414.5	414.5	C12H10O	N/A	N/A	3	PTFI consensus library	Accurate mass and isotopic pattern matching
MET_RP25-21425	C12H10O3-274	274	C12H10O3	N/A	N/A	3	PTFI consensus library	Accurate mass and isotopic pattern matching
MET_RP25-21426	C12H10O3-357	357	C12H10O3	N/A	N/A	3	PTFI consensus library	Accurate mass and isotopic pattern matching
MET_RP25-21427	C12H10O4-207.5	207.5	C12H10O4	N/A	N/A	3	PTFI consensus library	Accurate mass and isotopic pattern matching
MET_RP25-21428	C12H10O4-232.5	232.5	C12H10O4	N/A	N/A	3	PTFI consensus library	Accurate mass and isotopic pattern matching
MET_RP25-21429	C12H10O5-216	216	C12H10O5	N/A	N/A	3	PTFI consensus library	Accurate mass and isotopic pattern matching
MET_RP25-21430	C12H10O5-256	256	C12H10O5	N/A	N/A	3	PTFI consensus library	Accurate mass and isotopic pattern matching
MET_RP25-21431	C12H10O7-153	153	C12H10O7	N/A	N/A	3	PTFI consensus library	Accurate mass and isotopic pattern matching
MET_RP25-21432	C12H10O8-144	144	C12H10O8	N/A	N/A	3	PTFI consensus library	Accurate mass and isotopic pattern matching
MET_RP25-21433	C12H10O8-262.5	262.5	C12H10O8	N/A	N/A	3	PTFI consensus library	Accurate mass and isotopic pattern matching
MET_RP25-21434	C12H11N-182	182	C12H11N	N/A	N/A	3	PTFI consensus library	Accurate mass and isotopic pattern matching
MET_RP25-21435	C12H11N5-162.5	162.5	C12H11N5	N/A	N/A	3	PTFI consensus library	Accurate mass and isotopic pattern matching
MET_RP25-21436	C12H11N5O-259.5	259.5	C12H11N5O	N/A	N/A	3	PTFI consensus library	Accurate mass and isotopic pattern matching
MET_RP25-21437	C12H11NO2-188	188	C12H11NO2	N/A	N/A	3	PTFI consensus library	Accurate mass and isotopic pattern matching
MET_RP25-21438	C12H11NO2-198	198	C12H11NO2	N/A	N/A	3	PTFI consensus library	Accurate mass and isotopic pattern matching
MET_RP25-21439	C12H11NO4-240.5	240.5	C12H11NO4	N/A	N/A	3	PTFI consensus library	Accurate mass and isotopic pattern matching
MET_RP25-21440	C12H12N2O-249.5	249.5	C12H12N2O	N/A	N/A	3	PTFI consensus library	Accurate mass and isotopic pattern matching
MET_RP25-21441	C12H12N2O2-146	146	C12H12N2O2	N/A	N/A	3	PTFI consensus library	Accurate mass and isotopic pattern matching
MET_RP25-21442	C12H12N2O2-158	158	C12H12N2O2	N/A	N/A	3	PTFI consensus library	Accurate mass and isotopic pattern matching
MET_RP25-21443	C12H12N2O2-246	246	C12H12N2O2	N/A	N/A	3	PTFI consensus library	Accurate mass and isotopic pattern matching
MET_RP25-21444	C12H12N2O2S2-339.5	339.5	C12H12N2O2S2	N/A	N/A	3	PTFI consensus library	Accurate mass and isotopic pattern matching
MET_RP25-21445	C12H12N2O3-185.5	185.5	C12H12N2O3	N/A	N/A	3	PTFI consensus library	Accurate mass and isotopic pattern matching
MET_RP25-21446	C12H12N2O3-242	242	C12H12N2O3	N/A	N/A	3	PTFI consensus library	Accurate mass and isotopic pattern matching
MET_RP25-21447	C12H12N2O4-163	163	C12H12N2O4	N/A	N/A	3	PTFI consensus library	Accurate mass and isotopic pattern matching
MET_RP25-21448	C12H12N2O4-177	177	C12H12N2O4	N/A	N/A	3	PTFI consensus library	Accurate mass and isotopic pattern matching
MET_RP25-21449	C12H12N2O4-194	194	C12H12N2O4	N/A	N/A	3	PTFI consensus library	Accurate mass and isotopic pattern matching
MET_RP25-21450	C12H12N2OS2-439.5	439.5	C12H12N2OS2	N/A	N/A	3	PTFI consensus library	Accurate mass and isotopic pattern matching
MET_RP25-21451	C12H12N4-205.5	205.5	C12H12N4	N/A	N/A	3	PTFI consensus library	Accurate mass and isotopic pattern matching
MET_RP25-21452	C12H12N4-349	349	C12H12N4	N/A	N/A	3	PTFI consensus library	Accurate mass and isotopic pattern matching
MET_RP25-21453	C12H12NO5-137.5	137.5	C12H12NO5	N/A	N/A	3	PTFI consensus library	Accurate mass and isotopic pattern matching
MET_RP25-21454	C12H12NO5-146	146	C12H12NO5	N/A	N/A	3	PTFI consensus library	Accurate mass and isotopic pattern matching
MET_RP25-21455	C12H12O-325	325	C12H12O	N/A	N/A	3	PTFI consensus library	Accurate mass and isotopic pattern matching
MET_RP25-21456	C12H12O-461.5	461.5	C12H12O	N/A	N/A	3	PTFI consensus library	Accurate mass and isotopic pattern matching
MET_RP25-21457	C12H12O-499.5	499.5	C12H12O	N/A	N/A	3	PTFI consensus library	Accurate mass and isotopic pattern matching
MET_RP25-21458	C12H12O3-302.5	302.5	C12H12O3	N/A	N/A	3	PTFI consensus library	Accurate mass and isotopic pattern matching
MET_RP25-21459	C12H12O4-230.5	230.5	C12H12O4	N/A	N/A	3	PTFI consensus library	Accurate mass and isotopic pattern matching
MET_RP25-21460	C12H12O4-280	280	C12H12O4	N/A	N/A	3	PTFI consensus library	Accurate mass and isotopic pattern matching
MET_RP25-21461	C12H12O5-177	177	C12H12O5	N/A	N/A	3	PTFI consensus library	Accurate mass and isotopic pattern matching
MET_RP25-21462	C12H12O5-184	184	C12H12O5	N/A	N/A	3	PTFI consensus library	Accurate mass and isotopic pattern matching
MET_RP25-21463	C12H12O5-207	207	C12H12O5	N/A	N/A	3	PTFI consensus library	Accurate mass and isotopic pattern matching
MET_RP25-21464	C12H12O5-219.5	219.5	C12H12O5	N/A	N/A	3	PTFI consensus library	Accurate mass and isotopic pattern matching
MET_RP25-21465	C12H12O5-233	233	C12H12O5	N/A	N/A	3	PTFI consensus library	Accurate mass and isotopic pattern matching
MET_RP25-21466	C12H12O5-326	326	C12H12O5	N/A	N/A	3	PTFI consensus library	Accurate mass and isotopic pattern matching
MET_RP25-21467	C12H12O6-164.5	164.5	C12H12O6	N/A	N/A	3	PTFI consensus library	Accurate mass and isotopic pattern matching
MET_RP25-21468	C12H12O6-189	189	C12H12O6	N/A	N/A	3	PTFI consensus library	Accurate mass and isotopic pattern matching
MET_RP25-21469	C12H12O6-235.5	235.5	C12H12O6	N/A	N/A	3	PTFI consensus library	Accurate mass and isotopic pattern matching
MET_RP25-21470	C12H12O6-260.5	260.5	C12H12O6	N/A	N/A	3	PTFI consensus library	Accurate mass and isotopic pattern matching
MET_RP25-21471	C12H12O8-189	189	C12H12O8	N/A	N/A	3	PTFI consensus library	Accurate mass and isotopic pattern matching
MET_RP25-21472	C12H12O8-193	193	C12H12O8	N/A	N/A	3	PTFI consensus library	Accurate mass and isotopic pattern matching
MET_RP25-21473	C12H12O8-222.5	222.5	C12H12O8	N/A	N/A	3	PTFI consensus library	Accurate mass and isotopic pattern matching
MET_RP25-21474	C12H12O8-286.5	286.5	C12H12O8	N/A	N/A	3	PTFI consensus library	Accurate mass and isotopic pattern matching
MET_RP25-21475	C12H12O9-142	142	C12H12O9	N/A	N/A	3	PTFI consensus library	Accurate mass and isotopic pattern matching
MET_RP25-21476	C12H12O9-147	147	C12H12O9	N/A	N/A	3	PTFI consensus library	Accurate mass and isotopic pattern matching
MET_RP25-21477	C12H13N5-229	229	C12H13N5	N/A	N/A	3	PTFI consensus library	Accurate mass and isotopic pattern matching
MET_RP25-21478	C12H13N5O3-159	159	C12H13N5O3	N/A	N/A	3	PTFI consensus library	Accurate mass and isotopic pattern matching
MET_RP25-21479	C12H13N5O3-178	178	C12H13N5O3	N/A	N/A	3	PTFI consensus library	Accurate mass and isotopic pattern matching
MET_RP25-21480	C12H13NO2-139	139	C12H13NO2	N/A	N/A	3	PTFI consensus library	Accurate mass and isotopic pattern matching
MET_RP25-21481	C12H13NO2-175	175	C12H13NO2	N/A	N/A	3	PTFI consensus library	Accurate mass and isotopic pattern matching
MET_RP25-21482	C12H13NO2-216	216	C12H13NO2	N/A	N/A	3	PTFI consensus library	Accurate mass and isotopic pattern matching
MET_RP25-21483	C12H13NO2-235.5	235.5	C12H13NO2	N/A	N/A	3	PTFI consensus library	Accurate mass and isotopic pattern matching
MET_RP25-21484	C12H13NO3-254	254	C12H13NO3	N/A	N/A	3	PTFI consensus library	Accurate mass and isotopic pattern matching
MET_RP25-21485	C12H13NO3-348	348	C12H13NO3	N/A	N/A	3	PTFI consensus library	Accurate mass and isotopic pattern matching
MET_RP25-21486	C12H13NO4-131	131	C12H13NO4	N/A	N/A	3	PTFI consensus library	Accurate mass and isotopic pattern matching
MET_RP25-21487	C12H13NO4-211.5	211.5	C12H13NO4	N/A	N/A	3	PTFI consensus library	Accurate mass and isotopic pattern matching
MET_RP25-21488	C12H13NO4-275.5	275.5	C12H13NO4	N/A	N/A	3	PTFI consensus library	Accurate mass and isotopic pattern matching
MET_RP25-21489	C12H13NO5-192.5	192.5	C12H13NO5	N/A	N/A	3	PTFI consensus library	Accurate mass and isotopic pattern matching
MET_RP25-21490	C12H13NO5-211.5	211.5	C12H13NO5	N/A	N/A	3	PTFI consensus library	Accurate mass and isotopic pattern matching
MET_RP25-21491	C12H14-352.5	352.5	C12H14	N/A	N/A	3	PTFI consensus library	Accurate mass and isotopic pattern matching
MET_RP25-21492	C12H14CaO4-232	232	C12H14CaO4	N/A	N/A	3	PTFI consensus library	Accurate mass and isotopic pattern matching
MET_RP25-21493	C12H14Cl2O4-201	201	C12H14Cl2O4	N/A	N/A	3	PTFI consensus library	Accurate mass and isotopic pattern matching
MET_RP25-21494	C12H14N10O2-171.5	171.5	C12H14N10O2	N/A	N/A	3	PTFI consensus library	Accurate mass and isotopic pattern matching
MET_RP25-21495	C12H14N10O2-181	181	C12H14N10O2	N/A	N/A	3	PTFI consensus library	Accurate mass and isotopic pattern matching
MET_RP25-21496	C12H14N10O2-192.5	192.5	C12H14N10O2	N/A	N/A	3	PTFI consensus library	Accurate mass and isotopic pattern matching
MET_RP25-21497	C12H14N10O2-198	198	C12H14N10O2	N/A	N/A	3	PTFI consensus library	Accurate mass and isotopic pattern matching
MET_RP25-21498	C12H14N10O2-213.5	213.5	C12H14N10O2	N/A	N/A	3	PTFI consensus library	Accurate mass and isotopic pattern matching
MET_RP25-21499	C12H14N10O2-299.5	299.5	C12H14N10O2	N/A	N/A	3	PTFI consensus library	Accurate mass and isotopic pattern matching
MET_RP25-21500	C12H14N2O-208	208	C12H14N2O	N/A	N/A	3	PTFI consensus library	Accurate mass and isotopic pattern matching
MET_RP25-21501	C12H14N2O-240	240	C12H14N2O	N/A	N/A	3	PTFI consensus library	Accurate mass and isotopic pattern matching
MET_RP25-21502	C12H14N2O2S-195.5	195.5	C12H14N2O2S	N/A	N/A	3	PTFI consensus library	Accurate mass and isotopic pattern matching
MET_RP25-21503	C12H14N2O3-141.5	141.5	C12H14N2O3	N/A	N/A	3	PTFI consensus library	Accurate mass and isotopic pattern matching
MET_RP25-21504	C12H14N2O7-481	481	C12H14N2O7	N/A	N/A	3	PTFI consensus library	Accurate mass and isotopic pattern matching
MET_RP25-21505	C12H14N2OS2-167	167	C12H14N2OS2	N/A	N/A	3	PTFI consensus library	Accurate mass and isotopic pattern matching
MET_RP25-21506	C12H14N4O2S-390	390	C12H14N4O2S	N/A	N/A	3	PTFI consensus library	Accurate mass and isotopic pattern matching
MET_RP25-21507	C12H14O-478.5	478.5	C12H14O	N/A	N/A	3	PTFI consensus library	Accurate mass and isotopic pattern matching
MET_RP25-21508	C12H14O11S-144	144	C12H14O11S	N/A	N/A	3	PTFI consensus library	Accurate mass and isotopic pattern matching
MET_RP25-21509	C12H14O11S-172	172	C12H14O11S	N/A	N/A	3	PTFI consensus library	Accurate mass and isotopic pattern matching
MET_RP25-21510	C12H14O2-633.5	633.5	C12H14O2	N/A	N/A	3	PTFI consensus library	Accurate mass and isotopic pattern matching
MET_RP25-21511	C12H14O2S2-172.5	172.5	C12H14O2S2	N/A	N/A	3	PTFI consensus library	Accurate mass and isotopic pattern matching
MET_RP25-21512	C12H14O3-180.5	180.5	C12H14O3	N/A	N/A	3	PTFI consensus library	Accurate mass and isotopic pattern matching
MET_RP25-21513	C12H14O3-237.5	237.5	C12H14O3	N/A	N/A	3	PTFI consensus library	Accurate mass and isotopic pattern matching
MET_RP25-21514	C12H14O3-262	262	C12H14O3	N/A	N/A	3	PTFI consensus library	Accurate mass and isotopic pattern matching
MET_RP25-21515	C12H14O4-183.5	183.5	C12H14O4	N/A	N/A	3	PTFI consensus library	Accurate mass and isotopic pattern matching
MET_RP25-21516	C12H14O4-198.5	198.5	C12H14O4	N/A	N/A	3	PTFI consensus library	Accurate mass and isotopic pattern matching
MET_RP25-21517	C12H14O4-215.5	215.5	C12H14O4	N/A	N/A	3	PTFI consensus library	Accurate mass and isotopic pattern matching
MET_RP25-21518	C12H14O4-310.5	310.5	C12H14O4	N/A	N/A	3	PTFI consensus library	Accurate mass and isotopic pattern matching
MET_RP25-21519	C12H14O5-235	235	C12H14O5	N/A	N/A	3	PTFI consensus library	Accurate mass and isotopic pattern matching
MET_RP25-21520	C12H14O5-240	240	C12H14O5	N/A	N/A	3	PTFI consensus library	Accurate mass and isotopic pattern matching
MET_RP25-21521	C12H14O6-207.5	207.5	C12H14O6	N/A	N/A	3	PTFI consensus library	Accurate mass and isotopic pattern matching
MET_RP25-21522	C12H14O6-213.5	213.5	C12H14O6	N/A	N/A	3	PTFI consensus library	Accurate mass and isotopic pattern matching
MET_RP25-21523	C12H14O6-222.5	222.5	C12H14O6	N/A	N/A	3	PTFI consensus library	Accurate mass and isotopic pattern matching
MET_RP25-21524	C12H14O7-133	133	C12H14O7	N/A	N/A	3	PTFI consensus library	Accurate mass and isotopic pattern matching
MET_RP25-21525	C12H14O7-202.5	202.5	C12H14O7	N/A	N/A	3	PTFI consensus library	Accurate mass and isotopic pattern matching
MET_RP25-21526	C12H14O7S-209.5	209.5	C12H14O7S	N/A	N/A	3	PTFI consensus library	Accurate mass and isotopic pattern matching
MET_RP25-21527	C12H14O8-166	166	C12H14O8	N/A	N/A	3	PTFI consensus library	Accurate mass and isotopic pattern matching
MET_RP25-21528	C12H14O8-219.5	219.5	C12H14O8	N/A	N/A	3	PTFI consensus library	Accurate mass and isotopic pattern matching
MET_RP25-21529	C12H14O8-257	257	C12H14O8	N/A	N/A	3	PTFI consensus library	Accurate mass and isotopic pattern matching
MET_RP25-21530	C12H14O9-150	150	C12H14O9	N/A	N/A	3	PTFI consensus library	Accurate mass and isotopic pattern matching
MET_RP25-21531	C12H14O9-160	160	C12H14O9	N/A	N/A	3	PTFI consensus library	Accurate mass and isotopic pattern matching
MET_RP25-21532	C12H14O9-247.5	247.5	C12H14O9	N/A	N/A	3	PTFI consensus library	Accurate mass and isotopic pattern matching
MET_RP25-21533	C12H14O9-445	445	C12H14O9	N/A	N/A	3	PTFI consensus library	Accurate mass and isotopic pattern matching
MET_RP25-21534	C12H14O9S-241.5	241.5	C12H14O9S	N/A	N/A	3	PTFI consensus library	Accurate mass and isotopic pattern matching
MET_RP25-21535	C12H15NO3-187.5	187.5	C12H15NO3	N/A	N/A	3	PTFI consensus library	Accurate mass and isotopic pattern matching
MET_RP25-21536	C12H15NO3-254.5	254.5	C12H15NO3	N/A	N/A	3	PTFI consensus library	Accurate mass and isotopic pattern matching
MET_RP25-21537	C12H15NO3-436	436	C12H15NO3	N/A	N/A	3	PTFI consensus library	Accurate mass and isotopic pattern matching
MET_RP25-21538	C12H15NO4-189	189	C12H15NO4	N/A	N/A	3	PTFI consensus library	Accurate mass and isotopic pattern matching
MET_RP25-21539	C12H15NO4-201	201	C12H15NO4	N/A	N/A	3	PTFI consensus library	Accurate mass and isotopic pattern matching
MET_RP25-21540	C12H15NO4-206	206	C12H15NO4	N/A	N/A	3	PTFI consensus library	Accurate mass and isotopic pattern matching
MET_RP25-21541	C12H15NO4-222.5	222.5	C12H15NO4	N/A	N/A	3	PTFI consensus library	Accurate mass and isotopic pattern matching
MET_RP25-21542	C12H15NO4-230.5	230.5	C12H15NO4	N/A	N/A	3	PTFI consensus library	Accurate mass and isotopic pattern matching
MET_RP25-21543	C12H15NO5-111	111	C12H15NO5	N/A	N/A	3	PTFI consensus library	Accurate mass and isotopic pattern matching
MET_RP25-21544	C12H15NO5-181	181	C12H15NO5	N/A	N/A	3	PTFI consensus library	Accurate mass and isotopic pattern matching
MET_RP25-21545	C12H15NO7-109	109	C12H15NO7	N/A	N/A	3	PTFI consensus library	Accurate mass and isotopic pattern matching
MET_RP25-21546	C12H15NO7-142.5	142.5	C12H15NO7	N/A	N/A	3	PTFI consensus library	Accurate mass and isotopic pattern matching
MET_RP25-21547	C12H16N2O-130	130	C12H16N2O	N/A	N/A	3	PTFI consensus library	Accurate mass and isotopic pattern matching
MET_RP25-21548	C12H16N2O3-112	112	C12H16N2O3	N/A	N/A	3	PTFI consensus library	Accurate mass and isotopic pattern matching
MET_RP25-21549	C12H16N2O3-154.5	154.5	C12H16N2O3	N/A	N/A	3	PTFI consensus library	Accurate mass and isotopic pattern matching
MET_RP25-21550	C12H16N2O3S-531	531	C12H16N2O3S	N/A	N/A	3	PTFI consensus library	Accurate mass and isotopic pattern matching
MET_RP25-21551	C12H16N2O4-194	194	C12H16N2O4	N/A	N/A	3	PTFI consensus library	Accurate mass and isotopic pattern matching
MET_RP25-21552	C12H16N2O5-244	244	C12H16N2O5	N/A	N/A	3	PTFI consensus library	Accurate mass and isotopic pattern matching
MET_RP25-21553	C12H16N4O2-159.5	159.5	C12H16N4O2	N/A	N/A	3	PTFI consensus library	Accurate mass and isotopic pattern matching
MET_RP25-21554	C12H16N6O3-310.5	310.5	C12H16N6O3	N/A	N/A	3	PTFI consensus library	Accurate mass and isotopic pattern matching
MET_RP25-21555	C12H16O-239.5	239.5	C12H16O	N/A	N/A	3	PTFI consensus library	Accurate mass and isotopic pattern matching
MET_RP25-21556	C12H16O-352	352	C12H16O	N/A	N/A	3	PTFI consensus library	Accurate mass and isotopic pattern matching
MET_RP25-21557	C12H16O12-137.5	137.5	C12H16O12	N/A	N/A	3	PTFI consensus library	Accurate mass and isotopic pattern matching
MET_RP25-21558	C12H16O2-351.5	351.5	C12H16O2	N/A	N/A	3	PTFI consensus library	Accurate mass and isotopic pattern matching
MET_RP25-21559	C12H16O2-423.5	423.5	C12H16O2	N/A	N/A	3	PTFI consensus library	Accurate mass and isotopic pattern matching
MET_RP25-21560	C12H16O2-479	479	C12H16O2	N/A	N/A	3	PTFI consensus library	Accurate mass and isotopic pattern matching
MET_RP25-21561	C12H16O3-194.5	194.5	C12H16O3	N/A	N/A	3	PTFI consensus library	Accurate mass and isotopic pattern matching
MET_RP25-21562	C12H16O3-200	200	C12H16O3	N/A	N/A	3	PTFI consensus library	Accurate mass and isotopic pattern matching
MET_RP25-21563	C12H16O3-222.5	222.5	C12H16O3	N/A	N/A	3	PTFI consensus library	Accurate mass and isotopic pattern matching
MET_RP25-21564	C12H16O3-245.5	245.5	C12H16O3	N/A	N/A	3	PTFI consensus library	Accurate mass and isotopic pattern matching
MET_RP25-21565	C12H16O3-292	292	C12H16O3	N/A	N/A	3	PTFI consensus library	Accurate mass and isotopic pattern matching
MET_RP25-21566	C12H16O4-187.5	187.5	C12H16O4	N/A	N/A	3	PTFI consensus library	Accurate mass and isotopic pattern matching
MET_RP25-21567	C12H16O4-213	213	C12H16O4	N/A	N/A	3	PTFI consensus library	Accurate mass and isotopic pattern matching
MET_RP25-21568	C12H16O4-226	226	C12H16O4	N/A	N/A	3	PTFI consensus library	Accurate mass and isotopic pattern matching
MET_RP25-21569	C12H16O4-241.5	241.5	C12H16O4	N/A	N/A	3	PTFI consensus library	Accurate mass and isotopic pattern matching
MET_RP25-21570	C12H16O4-296	296	C12H16O4	N/A	N/A	3	PTFI consensus library	Accurate mass and isotopic pattern matching
MET_RP25-21571	C12H16O4-310	310	C12H16O4	N/A	N/A	3	PTFI consensus library	Accurate mass and isotopic pattern matching
MET_RP25-21572	C12H16O4-330.5	330.5	C12H16O4	N/A	N/A	3	PTFI consensus library	Accurate mass and isotopic pattern matching
MET_RP25-21573	C12H16O5-158	158	C12H16O5	N/A	N/A	3	PTFI consensus library	Accurate mass and isotopic pattern matching
MET_RP25-21574	C12H16O5-170	170	C12H16O5	N/A	N/A	3	PTFI consensus library	Accurate mass and isotopic pattern matching
MET_RP25-21575	C12H16O5-198	198	C12H16O5	N/A	N/A	3	PTFI consensus library	Accurate mass and isotopic pattern matching
MET_RP25-21576	C12H16O5-228.5	228.5	C12H16O5	N/A	N/A	3	PTFI consensus library	Accurate mass and isotopic pattern matching
MET_RP25-21577	C12H16O5-248.5	248.5	C12H16O5	N/A	N/A	3	PTFI consensus library	Accurate mass and isotopic pattern matching
MET_RP25-21578	C12H16O5-289	289	C12H16O5	N/A	N/A	3	PTFI consensus library	Accurate mass and isotopic pattern matching
MET_RP25-21579	C12H16O6-179.5	179.5	C12H16O6	N/A	N/A	3	PTFI consensus library	Accurate mass and isotopic pattern matching
MET_RP25-21580	C12H16O6-215.5	215.5	C12H16O6	N/A	N/A	3	PTFI consensus library	Accurate mass and isotopic pattern matching
MET_RP25-21581	C12H16O7-133	133	C12H16O7	N/A	N/A	3	PTFI consensus library	Accurate mass and isotopic pattern matching
MET_RP25-21582	C12H16O7-200	200	C12H16O7	N/A	N/A	3	PTFI consensus library	Accurate mass and isotopic pattern matching
MET_RP25-21583	C12H16O7-221	221	C12H16O7	N/A	N/A	3	PTFI consensus library	Accurate mass and isotopic pattern matching
MET_RP25-21584	C12H16O7-537	537	C12H16O7	N/A	N/A	3	PTFI consensus library	Accurate mass and isotopic pattern matching
MET_RP25-21585	C12H16O8-124	124	C12H16O8	N/A	N/A	3	PTFI consensus library	Accurate mass and isotopic pattern matching
MET_RP25-21586	C12H16O8-149.5	149.5	C12H16O8	N/A	N/A	3	PTFI consensus library	Accurate mass and isotopic pattern matching
MET_RP25-21587	C12H16O9S-124.5	124.5	C12H16O9S	N/A	N/A	3	PTFI consensus library	Accurate mass and isotopic pattern matching
MET_RP25-21588	C12H16O9S-137	137	C12H16O9S	N/A	N/A	3	PTFI consensus library	Accurate mass and isotopic pattern matching
MET_RP25-21589	C12H17N5O4S-120	120	C12H17N5O4S	N/A	N/A	3	PTFI consensus library	Accurate mass and isotopic pattern matching
MET_RP25-21590	C12H17N5O4S-223.5	223.5	C12H17N5O4S	N/A	N/A	3	PTFI consensus library	Accurate mass and isotopic pattern matching
MET_RP25-21591	C12H17N5O4S-451.5	451.5	C12H17N5O4S	N/A	N/A	3	PTFI consensus library	Accurate mass and isotopic pattern matching
MET_RP25-21592	C12H17N5O5-159	159	C12H17N5O5	N/A	N/A	3	PTFI consensus library	Accurate mass and isotopic pattern matching
MET_RP25-21593	C12H17NO-353	353	C12H17NO	N/A	N/A	3	PTFI consensus library	Accurate mass and isotopic pattern matching
MET_RP25-21594	C12H17NO2-103.5	103.5	C12H17NO2	N/A	N/A	3	PTFI consensus library	Accurate mass and isotopic pattern matching
MET_RP25-21595	C12H17NO2-119	119	C12H17NO2	N/A	N/A	3	PTFI consensus library	Accurate mass and isotopic pattern matching
MET_RP25-21596	C12H17NO2-128.5	128.5	C12H17NO2	N/A	N/A	3	PTFI consensus library	Accurate mass and isotopic pattern matching
MET_RP25-21597	C12H17NO2-153	153	C12H17NO2	N/A	N/A	3	PTFI consensus library	Accurate mass and isotopic pattern matching
MET_RP25-21598	C12H17NO2-165.5	165.5	C12H17NO2	N/A	N/A	3	PTFI consensus library	Accurate mass and isotopic pattern matching
MET_RP25-21599	C12H17NO7-135	135	C12H17NO7	N/A	N/A	3	PTFI consensus library	Accurate mass and isotopic pattern matching
MET_RP25-21600	C12H17NO7-172	172	C12H17NO7	N/A	N/A	3	PTFI consensus library	Accurate mass and isotopic pattern matching
MET_RP25-21601	C12H17NO8-117	117	C12H17NO8	N/A	N/A	3	PTFI consensus library	Accurate mass and isotopic pattern matching
MET_RP25-21602	C12H18-324	324	C12H18	N/A	N/A	3	PTFI consensus library	Accurate mass and isotopic pattern matching
MET_RP25-21603	C12H18N2O-119	119	C12H18N2O	N/A	N/A	3	PTFI consensus library	Accurate mass and isotopic pattern matching
MET_RP25-21604	C12H18N2O12-169.5	169.5	C12H18N2O12	N/A	N/A	3	PTFI consensus library	Accurate mass and isotopic pattern matching
MET_RP25-21605	C12H18N2O12-178.5	178.5	C12H18N2O12	N/A	N/A	3	PTFI consensus library	Accurate mass and isotopic pattern matching
MET_RP25-21606	C12H18N2O12-184	184	C12H18N2O12	N/A	N/A	3	PTFI consensus library	Accurate mass and isotopic pattern matching
MET_RP25-21607	C12H18N2O12-214	214	C12H18N2O12	N/A	N/A	3	PTFI consensus library	Accurate mass and isotopic pattern matching
MET_RP25-21608	C12H18N2O12-270	270	C12H18N2O12	N/A	N/A	3	PTFI consensus library	Accurate mass and isotopic pattern matching
MET_RP25-21609	C12H18N2O4-140.5	140.5	C12H18N2O4	N/A	N/A	3	PTFI consensus library	Accurate mass and isotopic pattern matching
MET_RP25-21610	C12H18N2O6-129.5	129.5	C12H18N2O6	N/A	N/A	3	PTFI consensus library	Accurate mass and isotopic pattern matching
MET_RP25-21611	C12H18N2O6-313	313	C12H18N2O6	N/A	N/A	3	PTFI consensus library	Accurate mass and isotopic pattern matching
MET_RP25-21612	C12H18N2O9-131	131	C12H18N2O9	N/A	N/A	3	PTFI consensus library	Accurate mass and isotopic pattern matching
MET_RP25-21613	C12H18O-207.5	207.5	C12H18O	N/A	N/A	3	PTFI consensus library	Accurate mass and isotopic pattern matching
MET_RP25-21614	C12H18O-214	214	C12H18O	N/A	N/A	3	PTFI consensus library	Accurate mass and isotopic pattern matching
MET_RP25-21615	C12H18O-267.5	267.5	C12H18O	N/A	N/A	3	PTFI consensus library	Accurate mass and isotopic pattern matching
MET_RP25-21616	C12H18O-352.5	352.5	C12H18O	N/A	N/A	3	PTFI consensus library	Accurate mass and isotopic pattern matching
MET_RP25-21617	C12H18O-495	495	C12H18O	N/A	N/A	3	PTFI consensus library	Accurate mass and isotopic pattern matching
MET_RP25-21618	C12H18O-548.5	548.5	C12H18O	N/A	N/A	3	PTFI consensus library	Accurate mass and isotopic pattern matching
MET_RP25-21619	C12H18O11-131.5	131.5	C12H18O11	N/A	N/A	3	PTFI consensus library	Accurate mass and isotopic pattern matching
MET_RP25-21620	C12H18O11-142.5	142.5	C12H18O11	N/A	N/A	3	PTFI consensus library	Accurate mass and isotopic pattern matching
MET_RP25-21621	C12H18O11-148	148	C12H18O11	N/A	N/A	3	PTFI consensus library	Accurate mass and isotopic pattern matching
MET_RP25-21622	C12H18O13-524	524	C12H18O13	N/A	N/A	3	PTFI consensus library	Accurate mass and isotopic pattern matching
MET_RP25-21623	C12H18O2-265.5	265.5	C12H18O2	N/A	N/A	3	PTFI consensus library	Accurate mass and isotopic pattern matching
MET_RP25-21624	C12H18O2-277	277	C12H18O2	N/A	N/A	3	PTFI consensus library	Accurate mass and isotopic pattern matching
MET_RP25-21625	C12H18O2-352	352	C12H18O2	N/A	N/A	3	PTFI consensus library	Accurate mass and isotopic pattern matching
MET_RP25-21626	C12H18O2-449	449	C12H18O2	N/A	N/A	3	PTFI consensus library	Accurate mass and isotopic pattern matching
MET_RP25-21627	C12H18O3-211.5	211.5	C12H18O3	N/A	N/A	3	PTFI consensus library	Accurate mass and isotopic pattern matching
MET_RP25-21628	C12H18O3-268.5	268.5	C12H18O3	N/A	N/A	3	PTFI consensus library	Accurate mass and isotopic pattern matching
MET_RP25-21629	C12H18O3-320.5	320.5	C12H18O3	N/A	N/A	3	PTFI consensus library	Accurate mass and isotopic pattern matching
MET_RP25-21630	C12H18O4-207	207	C12H18O4	N/A	N/A	3	PTFI consensus library	Accurate mass and isotopic pattern matching
MET_RP25-21631	C12H18O4-315	315	C12H18O4	N/A	N/A	3	PTFI consensus library	Accurate mass and isotopic pattern matching
MET_RP25-21632	C12H18O4-333	333	C12H18O4	N/A	N/A	3	PTFI consensus library	Accurate mass and isotopic pattern matching
MET_RP25-21633	C12H18O5-171.5	171.5	C12H18O5	N/A	N/A	3	PTFI consensus library	Accurate mass and isotopic pattern matching
MET_RP25-21634	C12H18O5-177	177	C12H18O5	N/A	N/A	3	PTFI consensus library	Accurate mass and isotopic pattern matching
MET_RP25-21635	C12H18O5-212	212	C12H18O5	N/A	N/A	3	PTFI consensus library	Accurate mass and isotopic pattern matching
MET_RP25-21636	C12H18O5-223	223	C12H18O5	N/A	N/A	3	PTFI consensus library	Accurate mass and isotopic pattern matching
MET_RP25-21637	C12H18O5-230	230	C12H18O5	N/A	N/A	3	PTFI consensus library	Accurate mass and isotopic pattern matching
MET_RP25-21638	C12H18O5-241	241	C12H18O5	N/A	N/A	3	PTFI consensus library	Accurate mass and isotopic pattern matching
MET_RP25-21639	C12H18O5-271	271	C12H18O5	N/A	N/A	3	PTFI consensus library	Accurate mass and isotopic pattern matching
MET_RP25-21640	C12H18O5-312	312	C12H18O5	N/A	N/A	3	PTFI consensus library	Accurate mass and isotopic pattern matching
MET_RP25-21641	C12H18O7S-206.5	206.5	C12H18O7S	N/A	N/A	3	PTFI consensus library	Accurate mass and isotopic pattern matching
MET_RP25-21642	C12H18O7S-215	215	C12H18O7S	N/A	N/A	3	PTFI consensus library	Accurate mass and isotopic pattern matching
MET_RP25-21643	C12H18O8-118	118	C12H18O8	N/A	N/A	3	PTFI consensus library	Accurate mass and isotopic pattern matching
MET_RP25-21644	C12H18O8-144	144	C12H18O8	N/A	N/A	3	PTFI consensus library	Accurate mass and isotopic pattern matching
MET_RP25-21645	C12H18O9-239.5	239.5	C12H18O9	N/A	N/A	3	PTFI consensus library	Accurate mass and isotopic pattern matching
MET_RP25-21646	C12H18O9-325.5	325.5	C12H18O9	N/A	N/A	3	PTFI consensus library	Accurate mass and isotopic pattern matching
MET_RP25-21647	C12H19N3O5-103.5	103.5	C12H19N3O5	N/A	N/A	3	PTFI consensus library	Accurate mass and isotopic pattern matching
MET_RP25-21648	C12H19N3O5-147.5	147.5	C12H19N3O5	N/A	N/A	3	PTFI consensus library	Accurate mass and isotopic pattern matching
MET_RP25-21649	C12H19NO6-206.5	206.5	C12H19NO6	N/A	N/A	3	PTFI consensus library	Accurate mass and isotopic pattern matching
MET_RP25-21650	C12H20N2O7-142	142	C12H20N2O7	N/A	N/A	3	PTFI consensus library	Accurate mass and isotopic pattern matching
MET_RP25-21651	C12H20N2O7-219.5	219.5	C12H20N2O7	N/A	N/A	3	PTFI consensus library	Accurate mass and isotopic pattern matching
MET_RP25-21652	C12H20N2O7-326	326	C12H20N2O7	N/A	N/A	3	PTFI consensus library	Accurate mass and isotopic pattern matching
MET_RP25-21653	C12H20N4O3-180	180	C12H20N4O3	N/A	N/A	3	PTFI consensus library	Accurate mass and isotopic pattern matching
MET_RP25-21654	C12H20N4O3-437	437	C12H20N4O3	N/A	N/A	3	PTFI consensus library	Accurate mass and isotopic pattern matching
MET_RP25-21655	C12H20N4O3-473.5	473.5	C12H20N4O3	N/A	N/A	3	PTFI consensus library	Accurate mass and isotopic pattern matching
MET_RP25-21656	C12H20N4O8-164.5	164.5	C12H20N4O8	N/A	N/A	3	PTFI consensus library	Accurate mass and isotopic pattern matching
MET_RP25-21657	C12H20N4O8-202.5	202.5	C12H20N4O8	N/A	N/A	3	PTFI consensus library	Accurate mass and isotopic pattern matching
MET_RP25-21658	C12H20N4O8-225.5	225.5	C12H20N4O8	N/A	N/A	3	PTFI consensus library	Accurate mass and isotopic pattern matching
MET_RP25-21659	C12H20N4O8-235	235	C12H20N4O8	N/A	N/A	3	PTFI consensus library	Accurate mass and isotopic pattern matching
MET_RP25-21660	C12H20N4O8-250	250	C12H20N4O8	N/A	N/A	3	PTFI consensus library	Accurate mass and isotopic pattern matching
MET_RP25-21661	C12H20N4O8-334.5	334.5	C12H20N4O8	N/A	N/A	3	PTFI consensus library	Accurate mass and isotopic pattern matching
MET_RP25-21662	C12H20NO9S3--143	N/A		N/A	N/A	3	PTFI consensus library	Accurate mass and isotopic pattern matching
MET_RP25-21663	C12H20O-367	367	C12H20O	N/A	N/A	3	PTFI consensus library	Accurate mass and isotopic pattern matching
MET_RP25-21664	C12H20O-615.5	615.5	C12H20O	N/A	N/A	3	PTFI consensus library	Accurate mass and isotopic pattern matching
MET_RP25-21665	C12H20O11-147.5	147.5	C12H20O11	N/A	N/A	3	PTFI consensus library	Accurate mass and isotopic pattern matching
MET_RP25-21666	C12H20O11-154	154	C12H20O11	N/A	N/A	3	PTFI consensus library	Accurate mass and isotopic pattern matching
MET_RP25-21667	C12H20O2-218.5	218.5	C12H20O2	N/A	N/A	3	PTFI consensus library	Accurate mass and isotopic pattern matching
MET_RP25-21668	C12H20O2-269	269	C12H20O2	N/A	N/A	3	PTFI consensus library	Accurate mass and isotopic pattern matching
MET_RP25-21669	C12H20O2-373.5	373.5	C12H20O2	N/A	N/A	3	PTFI consensus library	Accurate mass and isotopic pattern matching
MET_RP25-21670	C12H20O2-413.5	413.5	C12H20O2	N/A	N/A	3	PTFI consensus library	Accurate mass and isotopic pattern matching
MET_RP25-21671	C12H20O2-479	479	C12H20O2	N/A	N/A	3	PTFI consensus library	Accurate mass and isotopic pattern matching
MET_RP25-21672	C12H20O2S-333	333	C12H20O2S	N/A	N/A	3	PTFI consensus library	Accurate mass and isotopic pattern matching
MET_RP25-21673	C12H20O3-182.5	182.5	C12H20O3	N/A	N/A	3	PTFI consensus library	Accurate mass and isotopic pattern matching
MET_RP25-21674	C12H20O3-204.5	204.5	C12H20O3	N/A	N/A	3	PTFI consensus library	Accurate mass and isotopic pattern matching
MET_RP25-21675	C12H20O3-268	268	C12H20O3	N/A	N/A	3	PTFI consensus library	Accurate mass and isotopic pattern matching
MET_RP25-21676	C12H20O3-308.5	308.5	C12H20O3	N/A	N/A	3	PTFI consensus library	Accurate mass and isotopic pattern matching
MET_RP25-21677	C12H20O3-338	338	C12H20O3	N/A	N/A	3	PTFI consensus library	Accurate mass and isotopic pattern matching
MET_RP25-21678	C12H20O3-352.5	352.5	C12H20O3	N/A	N/A	3	PTFI consensus library	Accurate mass and isotopic pattern matching
MET_RP25-21679	C12H20O3-387	387	C12H20O3	N/A	N/A	3	PTFI consensus library	Accurate mass and isotopic pattern matching
MET_RP25-21680	C12H20O4-201	201	C12H20O4	N/A	N/A	3	PTFI consensus library	Accurate mass and isotopic pattern matching
MET_RP25-21681	C12H20O4-211	211	C12H20O4	N/A	N/A	3	PTFI consensus library	Accurate mass and isotopic pattern matching
MET_RP25-21682	C12H20O4-229.5	229.5	C12H20O4	N/A	N/A	3	PTFI consensus library	Accurate mass and isotopic pattern matching
MET_RP25-21683	C12H20O4-234.5	234.5	C12H20O4	N/A	N/A	3	PTFI consensus library	Accurate mass and isotopic pattern matching
MET_RP25-21684	C12H20O4-250	250	C12H20O4	N/A	N/A	3	PTFI consensus library	Accurate mass and isotopic pattern matching
MET_RP25-21685	C12H20O4-264.5	264.5	C12H20O4	N/A	N/A	3	PTFI consensus library	Accurate mass and isotopic pattern matching
MET_RP25-21686	C12H20O4-271	271	C12H20O4	N/A	N/A	3	PTFI consensus library	Accurate mass and isotopic pattern matching
MET_RP25-21687	C12H20O4-322	322	C12H20O4	N/A	N/A	3	PTFI consensus library	Accurate mass and isotopic pattern matching
MET_RP25-21688	C12H20O4-341	341	C12H20O4	N/A	N/A	3	PTFI consensus library	Accurate mass and isotopic pattern matching
MET_RP25-21689	C12H20O4-351.5	351.5	C12H20O4	N/A	N/A	3	PTFI consensus library	Accurate mass and isotopic pattern matching
MET_RP25-21690	C12H20O4-381	381	C12H20O4	N/A	N/A	3	PTFI consensus library	Accurate mass and isotopic pattern matching
MET_RP25-21691	C12H20O5-190.5	190.5	C12H20O5	N/A	N/A	3	PTFI consensus library	Accurate mass and isotopic pattern matching
MET_RP25-21692	C12H20O5-196	196	C12H20O5	N/A	N/A	3	PTFI consensus library	Accurate mass and isotopic pattern matching
MET_RP25-21693	C12H20O5-212	212	C12H20O5	N/A	N/A	3	PTFI consensus library	Accurate mass and isotopic pattern matching
MET_RP25-21694	C12H20O5-235.5	235.5	C12H20O5	N/A	N/A	3	PTFI consensus library	Accurate mass and isotopic pattern matching
MET_RP25-21695	C12H20O5-248.5	248.5	C12H20O5	N/A	N/A	3	PTFI consensus library	Accurate mass and isotopic pattern matching
MET_RP25-21696	C12H20O5-272.5	272.5	C12H20O5	N/A	N/A	3	PTFI consensus library	Accurate mass and isotopic pattern matching
MET_RP25-21697	C12H20O5-279.5	279.5	C12H20O5	N/A	N/A	3	PTFI consensus library	Accurate mass and isotopic pattern matching
MET_RP25-21698	C12H20O5-294.5	294.5	C12H20O5	N/A	N/A	3	PTFI consensus library	Accurate mass and isotopic pattern matching
MET_RP25-21699	C12H20O6-156	156	C12H20O6	N/A	N/A	3	PTFI consensus library	Accurate mass and isotopic pattern matching
MET_RP25-21700	C12H20O6-200	200	C12H20O6	N/A	N/A	3	PTFI consensus library	Accurate mass and isotopic pattern matching
MET_RP25-21701	C12H20O6-213.5	213.5	C12H20O6	N/A	N/A	3	PTFI consensus library	Accurate mass and isotopic pattern matching
MET_RP25-21702	C12H20O6-283.5	283.5	C12H20O6	N/A	N/A	3	PTFI consensus library	Accurate mass and isotopic pattern matching
MET_RP25-21703	C12H20O7-165	165	C12H20O7	N/A	N/A	3	PTFI consensus library	Accurate mass and isotopic pattern matching
MET_RP25-21704	C12H20O7-179	179	C12H20O7	N/A	N/A	3	PTFI consensus library	Accurate mass and isotopic pattern matching
MET_RP25-21705	C12H20O7-189.5	189.5	C12H20O7	N/A	N/A	3	PTFI consensus library	Accurate mass and isotopic pattern matching
MET_RP25-21706	C12H20O7-204	204	C12H20O7	N/A	N/A	3	PTFI consensus library	Accurate mass and isotopic pattern matching
MET_RP25-21707	C12H20O7-255	255	C12H20O7	N/A	N/A	3	PTFI consensus library	Accurate mass and isotopic pattern matching
MET_RP25-21708	C12H20O8-116.5	116.5	C12H20O8	N/A	N/A	3	PTFI consensus library	Accurate mass and isotopic pattern matching
MET_RP25-21709	C12H20O8-143.5	143.5	C12H20O8	N/A	N/A	3	PTFI consensus library	Accurate mass and isotopic pattern matching
MET_RP25-21710	C12H20O8-237	237	C12H20O8	N/A	N/A	3	PTFI consensus library	Accurate mass and isotopic pattern matching
MET_RP25-21711	C12H20O8-266	266	C12H20O8	N/A	N/A	3	PTFI consensus library	Accurate mass and isotopic pattern matching
MET_RP25-21712	C12H21N2O3PS-235.5	235.5	C12H21N2O3PS	N/A	N/A	3	PTFI consensus library	Accurate mass and isotopic pattern matching
MET_RP25-21713	C12H21N3O13P2-202	202	C12H21N3O13P2	N/A	N/A	3	PTFI consensus library	Accurate mass and isotopic pattern matching
MET_RP25-21714	C12H21N3O13P2-259	259	C12H21N3O13P2	N/A	N/A	3	PTFI consensus library	Accurate mass and isotopic pattern matching
MET_RP25-21715	C12H21N3O8-313.5	313.5	C12H21N3O8	N/A	N/A	3	PTFI consensus library	Accurate mass and isotopic pattern matching
MET_RP25-21716	C12H21N5O3-160	160	C12H21N5O3	N/A	N/A	3	PTFI consensus library	Accurate mass and isotopic pattern matching
MET_RP25-21717	C12H21N7O3-192.5	192.5	C12H21N7O3	N/A	N/A	3	PTFI consensus library	Accurate mass and isotopic pattern matching
MET_RP25-21718	C12H21NO10S2-335	335	C12H21NO10S2	N/A	N/A	3	PTFI consensus library	Accurate mass and isotopic pattern matching
MET_RP25-21719	C12H21NO4-146.5	146.5	C12H21NO4	N/A	N/A	3	PTFI consensus library	Accurate mass and isotopic pattern matching
MET_RP25-21720	C12H21NO4-179	179	C12H21NO4	N/A	N/A	3	PTFI consensus library	Accurate mass and isotopic pattern matching
MET_RP25-21721	C12H21NO6-183.5	183.5	C12H21NO6	N/A	N/A	3	PTFI consensus library	Accurate mass and isotopic pattern matching
MET_RP25-21722	C12H21NO6-225	225	C12H21NO6	N/A	N/A	3	PTFI consensus library	Accurate mass and isotopic pattern matching
MET_RP25-21723	C12H21NO8S-162	162	C12H21NO8S	N/A	N/A	3	PTFI consensus library	Accurate mass and isotopic pattern matching
MET_RP25-21724	C12H22CaO14-206.5	206.5	C12H22CaO14	N/A	N/A	3	PTFI consensus library	Accurate mass and isotopic pattern matching
MET_RP25-21725	C12H22CuO14-157.5	157.5	C12H22CuO14	N/A	N/A	3	PTFI consensus library	Accurate mass and isotopic pattern matching
MET_RP25-21726	C12H22MgO14-221.5	221.5	C12H22MgO14	N/A	N/A	3	PTFI consensus library	Accurate mass and isotopic pattern matching
MET_RP25-21727	C12H22MgO14-234.5	234.5	C12H22MgO14	N/A	N/A	3	PTFI consensus library	Accurate mass and isotopic pattern matching
MET_RP25-21728	C12H22MgO14-312	312	C12H22MgO14	N/A	N/A	3	PTFI consensus library	Accurate mass and isotopic pattern matching
MET_RP25-21729	C12H22MgO14-530	530	C12H22MgO14	N/A	N/A	3	PTFI consensus library	Accurate mass and isotopic pattern matching
MET_RP25-21730	C12H22N2O10S4-146.5	146.5	C12H22N2O10S4	N/A	N/A	3	PTFI consensus library	Accurate mass and isotopic pattern matching
MET_RP25-21731	C12H22N2O5-148.5	148.5	C12H22N2O5	N/A	N/A	3	PTFI consensus library	Accurate mass and isotopic pattern matching
MET_RP25-21732	C12H22N2O5-167	167	C12H22N2O5	N/A	N/A	3	PTFI consensus library	Accurate mass and isotopic pattern matching
MET_RP25-21733	C12H22N2O5-195.5	195.5	C12H22N2O5	N/A	N/A	3	PTFI consensus library	Accurate mass and isotopic pattern matching
MET_RP25-21734	C12H22N2O5-290.5	290.5	C12H22N2O5	N/A	N/A	3	PTFI consensus library	Accurate mass and isotopic pattern matching
MET_RP25-21735	C12H22N2O6S-193.5	193.5	C12H22N2O6S	N/A	N/A	3	PTFI consensus library	Accurate mass and isotopic pattern matching
MET_RP25-21736	C12H22N2O6S-211.5	211.5	C12H22N2O6S	N/A	N/A	3	PTFI consensus library	Accurate mass and isotopic pattern matching
MET_RP25-21737	C12H22N2O8-228.5	228.5	C12H22N2O8	N/A	N/A	3	PTFI consensus library	Accurate mass and isotopic pattern matching
MET_RP25-21738	C12H22N6O6-208	208	C12H22N6O6	N/A	N/A	3	PTFI consensus library	Accurate mass and isotopic pattern matching
MET_RP25-21739	C12H22N6O6-248.5	248.5	C12H22N6O6	N/A	N/A	3	PTFI consensus library	Accurate mass and isotopic pattern matching
MET_RP25-21740	C12H22O-548	548	C12H22O	N/A	N/A	3	PTFI consensus library	Accurate mass and isotopic pattern matching
MET_RP25-21741	C12H22O10-141	141	C12H22O10	N/A	N/A	3	PTFI consensus library	Accurate mass and isotopic pattern matching
MET_RP25-21742	C12H22O10-155.5	155.5	C12H22O10	N/A	N/A	3	PTFI consensus library	Accurate mass and isotopic pattern matching
MET_RP25-21743	C12H22O10-190.5	190.5	C12H22O10	N/A	N/A	3	PTFI consensus library	Accurate mass and isotopic pattern matching
MET_RP25-21744	C12H22O10-326	326	C12H22O10	N/A	N/A	3	PTFI consensus library	Accurate mass and isotopic pattern matching
MET_RP25-21745	C12H22O2-458.5	458.5	C12H22O2	N/A	N/A	3	PTFI consensus library	Accurate mass and isotopic pattern matching
MET_RP25-21746	C12H22O3-183	183	C12H22O3	N/A	N/A	3	PTFI consensus library	Accurate mass and isotopic pattern matching
MET_RP25-21747	C12H22O3-288	288	C12H22O3	N/A	N/A	3	PTFI consensus library	Accurate mass and isotopic pattern matching
MET_RP25-21748	C12H22O3-299	299	C12H22O3	N/A	N/A	3	PTFI consensus library	Accurate mass and isotopic pattern matching
MET_RP25-21749	C12H22O3-336.5	336.5	C12H22O3	N/A	N/A	3	PTFI consensus library	Accurate mass and isotopic pattern matching
MET_RP25-21750	C12H22O3-357	357	C12H22O3	N/A	N/A	3	PTFI consensus library	Accurate mass and isotopic pattern matching
MET_RP25-21751	C12H22O3-364.5	364.5	C12H22O3	N/A	N/A	3	PTFI consensus library	Accurate mass and isotopic pattern matching
MET_RP25-21752	C12H22O3-394.5	394.5	C12H22O3	N/A	N/A	3	PTFI consensus library	Accurate mass and isotopic pattern matching
MET_RP25-21753	C12H22O4-288	288	C12H22O4	N/A	N/A	3	PTFI consensus library	Accurate mass and isotopic pattern matching
MET_RP25-21754	C12H22O4-352.5	352.5	C12H22O4	N/A	N/A	3	PTFI consensus library	Accurate mass and isotopic pattern matching
MET_RP25-21755	C12H22O4-368.5	368.5	C12H22O4	N/A	N/A	3	PTFI consensus library	Accurate mass and isotopic pattern matching
MET_RP25-21756	C12H22O5-217	217	C12H22O5	N/A	N/A	3	PTFI consensus library	Accurate mass and isotopic pattern matching
MET_RP25-21757	C12H22O5-240	240	C12H22O5	N/A	N/A	3	PTFI consensus library	Accurate mass and isotopic pattern matching
MET_RP25-21758	C12H22O5-272	272	C12H22O5	N/A	N/A	3	PTFI consensus library	Accurate mass and isotopic pattern matching
MET_RP25-21759	C12H22O5-290	290	C12H22O5	N/A	N/A	3	PTFI consensus library	Accurate mass and isotopic pattern matching
MET_RP25-21760	C12H22O6-172	172	C12H22O6	N/A	N/A	3	PTFI consensus library	Accurate mass and isotopic pattern matching
MET_RP25-21761	C12H22O6-210	210	C12H22O6	N/A	N/A	3	PTFI consensus library	Accurate mass and isotopic pattern matching
MET_RP25-21762	C12H22O6-218.5	218.5	C12H22O6	N/A	N/A	3	PTFI consensus library	Accurate mass and isotopic pattern matching
MET_RP25-21763	C12H22O6-251.5	251.5	C12H22O6	N/A	N/A	3	PTFI consensus library	Accurate mass and isotopic pattern matching
MET_RP25-21764	C12H22O6-259.5	259.5	C12H22O6	N/A	N/A	3	PTFI consensus library	Accurate mass and isotopic pattern matching
MET_RP25-21765	C12H22O6-327.5	327.5	C12H22O6	N/A	N/A	3	PTFI consensus library	Accurate mass and isotopic pattern matching
MET_RP25-21766	C12H22O6S-249.5	249.5	C12H22O6S	N/A	N/A	3	PTFI consensus library	Accurate mass and isotopic pattern matching
MET_RP25-21767	C12H22O6S-273	273	C12H22O6S	N/A	N/A	3	PTFI consensus library	Accurate mass and isotopic pattern matching
MET_RP25-21768	C12H22O6S-312	312	C12H22O6S	N/A	N/A	3	PTFI consensus library	Accurate mass and isotopic pattern matching
MET_RP25-21769	C12H22O6S-329	329	C12H22O6S	N/A	N/A	3	PTFI consensus library	Accurate mass and isotopic pattern matching
MET_RP25-21770	C12H22O7-110	110	C12H22O7	N/A	N/A	3	PTFI consensus library	Accurate mass and isotopic pattern matching
MET_RP25-21771	C12H22O7-137.5	137.5	C12H22O7	N/A	N/A	3	PTFI consensus library	Accurate mass and isotopic pattern matching
MET_RP25-21772	C12H22O7-151.5	151.5	C12H22O7	N/A	N/A	3	PTFI consensus library	Accurate mass and isotopic pattern matching
MET_RP25-21773	C12H22O7-158	158	C12H22O7	N/A	N/A	3	PTFI consensus library	Accurate mass and isotopic pattern matching
MET_RP25-21774	C12H22O7-187	187	C12H22O7	N/A	N/A	3	PTFI consensus library	Accurate mass and isotopic pattern matching
MET_RP25-21775	C12H22O7-197	197	C12H22O7	N/A	N/A	3	PTFI consensus library	Accurate mass and isotopic pattern matching
MET_RP25-21776	C12H22O8-137	137	C12H22O8	N/A	N/A	3	PTFI consensus library	Accurate mass and isotopic pattern matching
MET_RP25-21777	C12H22O8-151	151	C12H22O8	N/A	N/A	3	PTFI consensus library	Accurate mass and isotopic pattern matching
MET_RP25-21778	C12H22O8-158	158	C12H22O8	N/A	N/A	3	PTFI consensus library	Accurate mass and isotopic pattern matching
MET_RP25-21779	C12H22O9S-125.5	125.5	C12H22O9S	N/A	N/A	3	PTFI consensus library	Accurate mass and isotopic pattern matching
MET_RP25-21780	C12H22O9S-172	172	C12H22O9S	N/A	N/A	3	PTFI consensus library	Accurate mass and isotopic pattern matching
MET_RP25-21781	C12H22O9S-192	192	C12H22O9S	N/A	N/A	3	PTFI consensus library	Accurate mass and isotopic pattern matching
MET_RP25-21782	C12H22O9S-204	204	C12H22O9S	N/A	N/A	3	PTFI consensus library	Accurate mass and isotopic pattern matching
MET_RP25-21783	C12H23N2O9PS-131.5	131.5	C12H23N2O9PS	N/A	N/A	3	PTFI consensus library	Accurate mass and isotopic pattern matching
MET_RP25-21784	C12H23N2O9PS-199	199	C12H23N2O9PS	N/A	N/A	3	PTFI consensus library	Accurate mass and isotopic pattern matching
MET_RP25-21785	C12H23N2O9PS-207.5	207.5	C12H23N2O9PS	N/A	N/A	3	PTFI consensus library	Accurate mass and isotopic pattern matching
MET_RP25-21786	C12H23N3O-208	208	C12H23N3O	N/A	N/A	3	PTFI consensus library	Accurate mass and isotopic pattern matching
MET_RP25-21787	C12H23N3O4-159.5	159.5	C12H23N3O4	N/A	N/A	3	PTFI consensus library	Accurate mass and isotopic pattern matching
MET_RP25-21788	C12H23NO10-124.5	124.5	C12H23NO10	N/A	N/A	3	PTFI consensus library	Accurate mass and isotopic pattern matching
MET_RP25-21789	C12H23NO10-132	132	C12H23NO10	N/A	N/A	3	PTFI consensus library	Accurate mass and isotopic pattern matching
MET_RP25-21790	C12H23NO10S3-520.5	520.5	C12H23NO10S3	N/A	N/A	3	PTFI consensus library	Accurate mass and isotopic pattern matching
MET_RP25-21791	C12H23NO3-163	163	C12H23NO3	N/A	N/A	3	PTFI consensus library	Accurate mass and isotopic pattern matching
MET_RP25-21792	C12H23NO3-184	184	C12H23NO3	N/A	N/A	3	PTFI consensus library	Accurate mass and isotopic pattern matching
MET_RP25-21793	C12H23NO3-252	252	C12H23NO3	N/A	N/A	3	PTFI consensus library	Accurate mass and isotopic pattern matching
MET_RP25-21794	C12H23NO3-336.5	336.5	C12H23NO3	N/A	N/A	3	PTFI consensus library	Accurate mass and isotopic pattern matching
MET_RP25-21795	C12H23NO3-347	347	C12H23NO3	N/A	N/A	3	PTFI consensus library	Accurate mass and isotopic pattern matching
MET_RP25-21796	C12H23NO4-153	153	C12H23NO4	N/A	N/A	3	PTFI consensus library	Accurate mass and isotopic pattern matching
MET_RP25-21797	C12H23NO4-312	312	C12H23NO4	N/A	N/A	3	PTFI consensus library	Accurate mass and isotopic pattern matching
MET_RP25-21798	C12H23NO5-181.5	181.5	C12H23NO5	N/A	N/A	3	PTFI consensus library	Accurate mass and isotopic pattern matching
MET_RP25-21799	C12H23NO6S2-177.5	177.5	C12H23NO6S2	N/A	N/A	3	PTFI consensus library	Accurate mass and isotopic pattern matching
MET_RP25-21800	C12H23NO9-135	135	C12H23NO9	N/A	N/A	3	PTFI consensus library	Accurate mass and isotopic pattern matching
MET_RP25-21801	C12H23NO9S2-126	126	C12H23NO9S2	N/A	N/A	3	PTFI consensus library	Accurate mass and isotopic pattern matching
MET_RP25-21802	C12H23NO9S2-134	134	C12H23NO9S2	N/A	N/A	3	PTFI consensus library	Accurate mass and isotopic pattern matching
MET_RP25-21803	C12H23NO9S2-238	238	C12H23NO9S2	N/A	N/A	3	PTFI consensus library	Accurate mass and isotopic pattern matching
MET_RP25-21804	C12H23NO9S3-123.5	123.5	C12H23NO9S3	N/A	N/A	3	PTFI consensus library	Accurate mass and isotopic pattern matching
MET_RP25-21805	C12H23NO9S3-136	136	C12H23NO9S3	N/A	N/A	3	PTFI consensus library	Accurate mass and isotopic pattern matching
MET_RP25-21806	C12H23NOS2-186	186	C12H23NOS2	N/A	N/A	3	PTFI consensus library	Accurate mass and isotopic pattern matching
MET_RP25-21807	C12H23O14P-227.5	227.5	C12H23O14P	N/A	N/A	3	PTFI consensus library	Accurate mass and isotopic pattern matching
MET_RP25-21808	C12H24N2O3-145.5	145.5	C12H24N2O3	N/A	N/A	3	PTFI consensus library	Accurate mass and isotopic pattern matching
MET_RP25-21809	C12H24N2O3-163	163	C12H24N2O3	N/A	N/A	3	PTFI consensus library	Accurate mass and isotopic pattern matching
MET_RP25-21810	C12H24N2O3-179.5	179.5	C12H24N2O3	N/A	N/A	3	PTFI consensus library	Accurate mass and isotopic pattern matching
MET_RP25-21811	C12H24N2O3-206	206	C12H24N2O3	N/A	N/A	3	PTFI consensus library	Accurate mass and isotopic pattern matching
MET_RP25-21812	C12H24N2O7-163.5	163.5	C12H24N2O7	N/A	N/A	3	PTFI consensus library	Accurate mass and isotopic pattern matching
MET_RP25-21813	C12H24N2O7-321.5	321.5	C12H24N2O7	N/A	N/A	3	PTFI consensus library	Accurate mass and isotopic pattern matching
MET_RP25-21814	C12H24N2O8-164.5	164.5	C12H24N2O8	N/A	N/A	3	PTFI consensus library	Accurate mass and isotopic pattern matching
MET_RP25-21815	C12H24N4O4-141	141	C12H24N4O4	N/A	N/A	3	PTFI consensus library	Accurate mass and isotopic pattern matching
MET_RP25-21816	C12H24N4O4-209	209	C12H24N4O4	N/A	N/A	3	PTFI consensus library	Accurate mass and isotopic pattern matching
MET_RP25-21817	C12H24N4O7-273.5	273.5	C12H24N4O7	N/A	N/A	3	PTFI consensus library	Accurate mass and isotopic pattern matching
MET_RP25-21818	C12H24N4O7-291.5	291.5	C12H24N4O7	N/A	N/A	3	PTFI consensus library	Accurate mass and isotopic pattern matching
MET_RP25-21819	C12H24N4O7-555	555	C12H24N4O7	N/A	N/A	3	PTFI consensus library	Accurate mass and isotopic pattern matching
MET_RP25-21820	C12H24N6O5S1-192.5	192.5	C12H24N6O5S1	N/A	N/A	3	PTFI consensus library	Accurate mass and isotopic pattern matching
MET_RP25-21821	C12H24O12-186.5	186.5	C12H24O12	N/A	N/A	3	PTFI consensus library	Accurate mass and isotopic pattern matching
MET_RP25-21822	C12H24O2-487.5	487.5	C12H24O2	N/A	N/A	3	PTFI consensus library	Accurate mass and isotopic pattern matching
MET_RP25-21823	C12H24O3-378	378	C12H24O3	N/A	N/A	3	PTFI consensus library	Accurate mass and isotopic pattern matching
MET_RP25-21824	C12H24O3-383.5	383.5	C12H24O3	N/A	N/A	3	PTFI consensus library	Accurate mass and isotopic pattern matching
MET_RP25-21825	C12H24O6-137.5	137.5	C12H24O6	N/A	N/A	3	PTFI consensus library	Accurate mass and isotopic pattern matching
MET_RP25-21826	C12H24O6-146.5	146.5	C12H24O6	N/A	N/A	3	PTFI consensus library	Accurate mass and isotopic pattern matching
MET_RP25-21827	C12H24O6-155.5	155.5	C12H24O6	N/A	N/A	3	PTFI consensus library	Accurate mass and isotopic pattern matching
MET_RP25-21828	C12H24O6-212	212	C12H24O6	N/A	N/A	3	PTFI consensus library	Accurate mass and isotopic pattern matching
MET_RP25-21829	C12H24O7-139	139	C12H24O7	N/A	N/A	3	PTFI consensus library	Accurate mass and isotopic pattern matching
MET_RP25-21830	C12H24O7-156.5	156.5	C12H24O7	N/A	N/A	3	PTFI consensus library	Accurate mass and isotopic pattern matching
MET_RP25-21831	C12H24O7-174	174	C12H24O7	N/A	N/A	3	PTFI consensus library	Accurate mass and isotopic pattern matching
MET_RP25-21832	C12H24O7-185	185	C12H24O7	N/A	N/A	3	PTFI consensus library	Accurate mass and isotopic pattern matching
MET_RP25-21833	C12H25N3O3-452.5	452.5	C12H25N3O3	N/A	N/A	3	PTFI consensus library	Accurate mass and isotopic pattern matching
MET_RP25-21834	C12H25N3O3-497	497	C12H25N3O3	N/A	N/A	3	PTFI consensus library	Accurate mass and isotopic pattern matching
MET_RP25-21835	C12H25N5O3-134.5	134.5	C12H25N5O3	N/A	N/A	3	PTFI consensus library	Accurate mass and isotopic pattern matching
MET_RP25-21836	C12H25N5O3-142	142	C12H25N5O3	N/A	N/A	3	PTFI consensus library	Accurate mass and isotopic pattern matching
MET_RP25-21837	C12H25N5O3-159.5	159.5	C12H25N5O3	N/A	N/A	3	PTFI consensus library	Accurate mass and isotopic pattern matching
MET_RP25-21838	C12H26N8O3-432.5	432.5	C12H26N8O3	N/A	N/A	3	PTFI consensus library	Accurate mass and isotopic pattern matching
MET_RP25-21839	C12H26N8O3-553.5	553.5	C12H26N8O3	N/A	N/A	3	PTFI consensus library	Accurate mass and isotopic pattern matching
MET_RP25-21840	C12H26O13-258	258	C12H26O13	N/A	N/A	3	PTFI consensus library	Accurate mass and isotopic pattern matching
MET_RP25-21841	C12H26O3-420	420	C12H26O3	N/A	N/A	3	PTFI consensus library	Accurate mass and isotopic pattern matching
MET_RP25-21842	C12H27NO2-238	238	C12H27NO2	N/A	N/A	3	PTFI consensus library	Accurate mass and isotopic pattern matching
MET_RP25-21843	C12H27NO2-249.5	249.5	C12H27NO2	N/A	N/A	3	PTFI consensus library	Accurate mass and isotopic pattern matching
MET_RP25-21844	C12H27NO2-288.5	288.5	C12H27NO2	N/A	N/A	3	PTFI consensus library	Accurate mass and isotopic pattern matching
MET_RP25-21845	C12H27NO2-465	465	C12H27NO2	N/A	N/A	3	PTFI consensus library	Accurate mass and isotopic pattern matching
MET_RP25-21846	C12H27NO3-264	264	C12H27NO3	N/A	N/A	3	PTFI consensus library	Accurate mass and isotopic pattern matching
MET_RP25-21847	C12H27O4P-313	313	C12H27O4P	N/A	N/A	3	PTFI consensus library	Accurate mass and isotopic pattern matching
MET_RP25-21848	C12H28CaN2O8S2-158	158	C12H28CaN2O8S2	N/A	N/A	3	PTFI consensus library	Accurate mass and isotopic pattern matching
MET_RP25-21849	C12H28CaN2O8S2-272	272	C12H28CaN2O8S2	N/A	N/A	3	PTFI consensus library	Accurate mass and isotopic pattern matching
MET_RP25-21850	C12H6F16O2-151	151	C12H6F16O2	N/A	N/A	3	PTFI consensus library	Accurate mass and isotopic pattern matching
MET_RP25-21851	C12H6O7-236.5	236.5	C12H6O7	N/A	N/A	3	PTFI consensus library	Accurate mass and isotopic pattern matching
MET_RP25-21852	C12H8O6-211	211	C12H8O6	N/A	N/A	3	PTFI consensus library	Accurate mass and isotopic pattern matching
MET_RP25-21853	C13H10N2O-365	365	C13H10N2O	N/A	N/A	3	PTFI consensus library	Accurate mass and isotopic pattern matching
MET_RP25-21854	C13H10N2O3-203	203	C13H10N2O3	N/A	N/A	3	PTFI consensus library	Accurate mass and isotopic pattern matching
MET_RP25-21855	C13H10N2O3-214	214	C13H10N2O3	N/A	N/A	3	PTFI consensus library	Accurate mass and isotopic pattern matching
MET_RP25-21856	C13H10O2-225	225	C13H10O2	N/A	N/A	3	PTFI consensus library	Accurate mass and isotopic pattern matching
MET_RP25-21857	C13H10O2-324	324	C13H10O2	N/A	N/A	3	PTFI consensus library	Accurate mass and isotopic pattern matching
MET_RP25-21858	C13H10O3-139	139	C13H10O3	N/A	N/A	3	PTFI consensus library	Accurate mass and isotopic pattern matching
MET_RP25-21859	C13H10O4-222	222	C13H10O4	N/A	N/A	3	PTFI consensus library	Accurate mass and isotopic pattern matching
[truncated: 22,615 more rows]
